# Supplementary material for: Reliable bi-functional nickel-phosphate /TiO2 integration enables stable n-GaAs photoanode for water oxidation under alkaline condition
Source: Nat Commun. 2023 Sep 5;14:5429. doi: 10.1038/s41467-023-41120-0 (PMC10480475; doi:10.1038/s41467-023-41120-0)
Supplement: Supplementary file 3 — Source Data [file 41467_2023_41120_MOESM3_ESM.xlsx]

## Sheet: Fig1(c)
Wavelength (nm)	Abs.	Wavelength (nm)	Abs.	Wavelength (nm)	Abs.	Wavelength (nm)	Abs.
201	0.20077	201	0.20259	201	0.17859	201	0.20259
202	0.20315	202	0.20246	202	0.1602	202	0.20334
203	0.20203	203	0.19452	203	0.14006	203	0.20191
204	0.20107	204	0.18917	204	0.13852	204	0.20028
205	0.19674	205	0.18941	205	0.13765	205	0.19803
206	0.19431	206	0.18752	206	0.13894	206	0.19516
207	0.19142	207	0.18417	207	0.14209	207	0.19484
208	0.18672	208	0.17897	208	0.14061	208	0.19493
209	0.18179	209	0.17116	209	0.12646	209	0.18957
210	0.18547	210	0.17012	210	0.13529	210	0.18775
211	0.18184	211	0.16555	211	0.12816	211	0.18532
212	0.17813	212	0.16301	212	0.1215	212	0.18339
213	0.17645	213	0.16222	213	0.11869	213	0.18206
214	0.17574	214	0.16042	214	0.11715	214	0.18093
215	0.17112	215	0.15595	215	0.11192	215	0.17977
216	0.17109	216	0.15661	216	0.11637	216	0.17858
217	0.16832	217	0.1533	217	0.11315	217	0.17327
218	0.16473	218	0.1471	218	0.10634	218	0.16987
219	0.16292	219	0.14232	219	0.1023	219	0.1723
220	0.16105	220	0.14603	220	0.10154	220	0.17004
221	0.15913	221	0.14431	221	0.10509	221	0.1656
222	0.15612	222	0.14116	222	0.10232	222	0.16259
223	0.15266	223	0.13771	223	0.09808	223	0.15981
224	0.14944	224	0.13381	224	0.0949	224	0.15695
225	0.14686	225	0.12747	225	0.08985	225	0.15588
226	0.14422	226	0.12365	226	0.08467	226	0.15059
227	0.13687	227	0.1196	227	0.07934	227	0.14772
228	0.13409	228	0.11538	228	0.07671	228	0.14803
229	0.13463	229	0.11104	229	0.07551	229	0.14726
230	0.12853	230	0.10666	230	0.07151	230	0.13825
231	0.12316	231	0.10365	231	0.0683	231	0.13415
232	0.11757	232	0.09983	232	0.06412	232	0.12946
233	0.11176	233	0.09489	233	0.06009	233	0.12317
234	0.10519	234	0.08895	234	0.05635	234	0.11702
235	0.09768	235	0.08236	235	0.05253	235	0.11325
236	0.09327	236	0.07564	236	0.04867	236	0.1072
237	0.08857	237	0.0687	237	0.04293	237	0.10127
238	0.08098	238	0.06153	238	0.03787	238	0.09399
239	0.07093	239	0.05339	239	0.03323	239	0.08491
240	0.0601	240	0.04433	240	0.02837	240	0.07449
241	0.05159	241	0.038	241	0.02343	241	0.06537
242	0.04254	242	0.02838	242	0.0184	242	0.05895
243	0.03457	243	0.02261	243	0.01405	243	0.05261
244	0.02802	244	0.01889	244	0.0114	244	0.0461
245	0.02295	245	0.01513	245	0.01055	245	0.04054
246	0.019	246	0.01131	246	0.00972	246	0.04002
247	0.01798	247	0.01151	247	0.01435	247	0.0395
248	0.0194	248	0.0132	248	0.0195	248	0.03898
249	0.02182	249	0.01493	249	0.02494	249	0.03973
250	0.02492	250	0.01781	250	0.03054	250	0.04235
251	0.0307	251	0.02792	251	0.03574	251	0.04608
252	0.03283	252	0.03188	252	0.04033	252	0.04865
253	0.03663	253	0.03866	253	0.04819	253	0.05369
254	0.0416	254	0.04478	254	0.05637	254	0.0588
255	0.04753	255	0.04926	255	0.06366	255	0.06324
256	0.05472	256	0.05417	256	0.07093	256	0.06807
257	0.0614	257	0.06192	257	0.0784	257	0.07411
258	0.06569	258	0.06827	258	0.08568	258	0.07966
259	0.07032	259	0.07422	259	0.09211	259	0.08411
260	0.07565	260	0.07891	260	0.09721	260	0.08779
261	0.08085	261	0.08128	261	0.10113	261	0.09139
262	0.08592	262	0.08593	262	0.10796	262	0.09493
263	0.09038	263	0.09346	263	0.11265	263	0.09928
264	0.09507	264	0.09882	264	0.11751	264	0.10406
265	0.0994	265	0.10153	265	0.12116	265	0.1083
266	0.10289	266	0.10312	266	0.12272	266	0.11129
267	0.1063	267	0.10769	267	0.12647	267	0.11351
268	0.10953	268	0.11418	268	0.13349	268	0.11978
269	0.11417	269	0.11815	269	0.13574	269	0.12286
270	0.11775	270	0.12127	270	0.13651	270	0.12434
271	0.11942	271	0.12466	271	0.13914	271	0.12657
272	0.12197	272	0.12729	272	0.14455	272	0.13126
273	0.123	273	0.12954	273	0.14707	273	0.13303
274	0.12688	274	0.13167	274	0.14944	274	0.13345
275	0.13092	275	0.13538	275	0.15174	275	0.13636
276	0.13356	276	0.14005	276	0.15471	276	0.14154
277	0.13469	277	0.14305	277	0.15941	277	0.14497
278	0.13851	278	0.14266	278	0.16035	278	0.14354
279	0.13932	279	0.14559	279	0.16197	279	0.1447
280	0.14043	280	0.14777	280	0.16303	280	0.14595
281	0.14313	281	0.14873	281	0.16413	281	0.14726
282	0.14737	282	0.15089	282	0.16773	282	0.15083
283	0.14823	283	0.15115	283	0.16875	283	0.15115
284	0.15011	284	0.15416	284	0.17137	284	0.15355
285	0.15221	285	0.15722	285	0.17408	285	0.15601
286	0.15366	286	0.15858	286	0.17585	286	0.15694
287	0.15378	287	0.15993	287	0.17755	287	0.15692
288	0.15599	288	0.16079	288	0.1792	288	0.15893
289	0.15784	289	0.16209	289	0.18017	289	0.16099
290	0.15906	290	0.1638	290	0.181	290	0.16241
291	0.15964	291	0.16546	291	0.18207	291	0.16309
292	0.15917	292	0.16604	292	0.18275	292	0.16374
293	0.16101	293	0.16773	293	0.18411	293	0.16571
294	0.16341	294	0.16987	294	0.18558	294	0.1677
295	0.16572	295	0.17176	295	0.18694	295	0.16963
296	0.16772	296	0.17334	296	0.18853	296	0.17151
297	0.16942	297	0.17531	297	0.19117	297	0.17332
298	0.17043	298	0.17602	298	0.19164	298	0.17506
299	0.17117	299	0.17753	299	0.19214	299	0.17515
300	0.17348	300	0.17893	300	0.19285	300	0.17581
301	0.17538	301	0.17958	301	0.19355	301	0.177
302	0.17393	302	0.17937	302	0.19389	302	0.17745
303	0.17693	303	0.18121	303	0.19464	303	0.17789
304	0.17737	304	0.18242	304	0.19533	304	0.17833
305	0.17773	305	0.18245	305	0.19558	305	0.17886
306	0.17869	306	0.18294	306	0.19617	306	0.17987
307	0.18004	307	0.18501	307	0.19743	307	0.18137
308	0.18032	308	0.18574	308	0.19733	308	0.18191
309	0.18059	309	0.18619	309	0.19772	309	0.18244
310	0.18086	310	0.18614	310	0.19822	310	0.18296
311	0.18148	311	0.18657	311	0.19854	311	0.18336
312	0.18233	312	0.18756	312	0.19863	312	0.18373
313	0.18257	313	0.18753	313	0.19871	313	0.18458
314	0.18377	314	0.18865	314	0.19879	314	0.18501
315	0.18446	315	0.18964	315	0.19927	315	0.18586
316	0.18497	316	0.19016	316	0.19965	316	0.18669
317	0.18547	317	0.19037	317	0.19987	317	0.18731
318	0.18595	318	0.19075	318	0.2002	318	0.18771
319	0.18623	319	0.19104	319	0.20089	319	0.18799
320	0.18717	320	0.19122	320	0.20043	320	0.18814
321	0.18732	321	0.19131	321	0.20041	321	0.18832
322	0.18683	322	0.19134	322	0.20066	322	0.1885
323	0.18652	323	0.19138	323	0.20052	323	0.18846
324	0.1875	324	0.19141	324	0.20036	324	0.18715
325	0.18847	325	0.19143	325	0.20046	325	0.18875
326	0.18868	326	0.19193	326	0.20069	326	0.18938
327	0.18811	327	0.19242	327	0.20096	327	0.18941
328	0.18727	328	0.19257	328	0.20121	328	0.18952
329	0.18758	329	0.19272	329	0.20146	329	0.18984
330	0.18873	330	0.19287	330	0.20169	330	0.19001
331	0.18885	331	0.19289	331	0.20148	331	0.18988
332	0.1888	332	0.19287	332	0.20126	332	0.18967
333	0.18908	333	0.19307	333	0.20122	333	0.19002
334	0.18973	334	0.19379	334	0.2012	334	0.19171
335	0.19032	335	0.19419	335	0.20152	335	0.19133
336	0.19036	336	0.19423	336	0.20189	336	0.19117
337	0.19004	337	0.19407	337	0.20199	337	0.19087
338	0.18974	338	0.19413	338	0.20181	338	0.19053
339	0.18988	339	0.19481	339	0.20145	339	0.19051
340	0.1894	340	0.19462	340	0.20141	340	0.19006
341	0.18871	341	0.19414	341	0.20129	341	0.19057
342	0.1891	342	0.19398	342	0.20149	342	0.19069
343	0.18996	343	0.19409	343	0.20184	343	0.19062
344	0.19024	344	0.1942	344	0.20199	344	0.19078
345	0.19031	345	0.1943	345	0.20164	345	0.18976
346	0.19102	346	0.19573	346	0.20195	346	0.19126
347	0.19048	347	0.19531	347	0.20214	347	0.19125
348	0.18962	348	0.19439	348	0.20213	348	0.19067
349	0.18978	349	0.19485	349	0.20192	349	0.19105
350	0.18993	350	0.19413	350	0.2016	350	0.19032
351	0.19008	351	0.19343	351	0.2014	351	0.19064
352	0.19019	352	0.1938	352	0.20142	352	0.1909
353	0.1901	353	0.19446	353	0.20152	353	0.19046
354	0.18965	354	0.19429	354	0.20153	354	0.18907
355	0.1892	355	0.1947	355	0.20222	355	0.18927
356	0.18875	356	0.19407	356	0.20162	356	0.18949
357	0.18829	357	0.19332	357	0.2014	357	0.18923
358	0.18851	358	0.19333	358	0.20176	358	0.18931
359	0.19021	359	0.19478	359	0.20202	359	0.19089
360	0.19185	360	0.19528	360	0.20185	360	0.19096
361	0.19147	361	0.19492	361	0.20158	361	0.19042
362	0.18974	362	0.19363	362	0.20123	362	0.18875
363	0.18844	363	0.1926	363	0.2009	363	0.18735
364	0.18993	364	0.19364	364	0.20082	364	0.18873
365	0.18908	365	0.19175	365	0.20056	365	0.18966
366	0.18798	366	0.19171	366	0.20083	366	0.18913
367	0.18724	367	0.19184	367	0.20044	367	0.1877
368	0.18683	368	0.19149	368	0.20011	368	0.18622
369	0.18642	369	0.1907	369	0.20117	369	0.18572
370	0.18601	370	0.19195	370	0.2004	370	0.18521
371	0.18594	371	0.19234	371	0.20035	371	0.1847
372	0.18667	372	0.1922	372	0.19972	372	0.18423
373	0.18722	373	0.19149	373	0.19894	373	0.18409
374	0.18642	374	0.19028	374	0.1991	374	0.18444
375	0.18561	375	0.18983	375	0.19876	375	0.18397
376	0.18478	376	0.19047	376	0.19911	376	0.18327
377	0.18407	377	0.19	377	0.19922	377	0.18437
378	0.18343	378	0.18942	378	0.199	378	0.18545
379	0.18279	379	0.19003	379	0.19865	379	0.18444
380	0.18214	380	0.18896	380	0.19828	380	0.1833
381	0.18087	381	0.18763	381	0.1979	381	0.18326
382	0.18102	382	0.18766	382	0.19806	382	0.18305
383	0.18179	383	0.18771	383	0.198	383	0.18213
384	0.18162	384	0.1866	384	0.19703	384	0.18038
385	0.17822	385	0.18682	385	0.1965	385	0.17881
386	0.17807	386	0.18584	386	0.19594	386	0.17914
387	0.17845	387	0.18574	387	0.19537	387	0.1795
388	0.1789	388	0.18547	388	0.19516	388	0.17927
389	0.17886	389	0.18424	389	0.19517	389	0.17836
390	0.17632	390	0.18368	390	0.19334	390	0.17742
391	0.17643	391	0.18258	391	0.19475	391	0.17619
392	0.17565	392	0.18313	392	0.19441	392	0.17577
393	0.17463	393	0.1838	393	0.19347	393	0.1756
394	0.17427	394	0.18354	394	0.1932	394	0.17558
395	0.17517	395	0.18263	395	0.19409	395	0.17678
396	0.1752	396	0.18378	396	0.19357	396	0.17613
397	0.1752	397	0.18439	397	0.19362	397	0.17492
398	0.17521	398	0.18451	398	0.19425	398	0.17522
399	0.17505	399	0.18427	399	0.19494	399	0.17662
400	0.17439	400	0.18373	400	0.19478	400	0.17596
401	0.17255	401	0.18113	401	0.19253	401	0.17322
402	0.17271	402	0.18084	402	0.19214	402	0.17307
403	0.17284	403	0.18112	403	0.19233	403	0.17336
404	0.17279	404	0.18137	404	0.19246	404	0.17345
405	0.17375	405	0.18189	405	0.19259	405	0.17395
406	0.17411	406	0.18185	406	0.19272	406	0.1743
407	0.17426	407	0.18203	407	0.19286	407	0.17423
408	0.17436	408	0.18225	408	0.19313	408	0.17421
409	0.17446	409	0.18247	409	0.19333	409	0.17438
410	0.17456	410	0.18268	410	0.19318	410	0.17465
411	0.17455	411	0.18282	411	0.19322	411	0.17464
412	0.17467	412	0.18275	412	0.19327	412	0.1743
413	0.17439	413	0.18264	413	0.19332	413	0.17395
414	0.17415	414	0.18252	414	0.19329	414	0.17374
415	0.17438	415	0.18241	415	0.19316	415	0.17374
416	0.17395	416	0.18225	416	0.19302	416	0.17402
417	0.17353	417	0.18164	417	0.19266	417	0.17338
418	0.173	418	0.18123	418	0.19226	418	0.17275
419	0.17233	419	0.181	419	0.19181	419	0.17214
420	0.17151	420	0.18071	420	0.19129	420	0.17137
421	0.17078	421	0.17961	421	0.19079	421	0.17057
422	0.1703	422	0.17951	422	0.19045	422	0.17014
423	0.1696	423	0.17899	423	0.19009	423	0.16959
424	0.16902	424	0.17838	424	0.18973	424	0.16912
425	0.16913	425	0.17854	425	0.18949	425	0.16911
426	0.16924	426	0.17869	426	0.18988	426	0.16937
427	0.16953	427	0.17885	427	0.18992	427	0.16964
428	0.16961	428	0.17892	428	0.18991	428	0.1699
429	0.16978	429	0.17911	429	0.1901	429	0.17026
430	0.17072	430	0.17981	430	0.19071	430	0.17085
431	0.17136	431	0.18071	431	0.19123	431	0.17144
432	0.17204	432	0.18101	432	0.19148	432	0.17203
433	0.17289	433	0.1817	433	0.19206	433	0.17284
434	0.17385	434	0.18274	434	0.19289	434	0.17373
435	0.17474	435	0.18322	435	0.19339	435	0.17436
436	0.17538	436	0.1841	436	0.19392	436	0.17539
437	0.17648	437	0.18488	437	0.19459	437	0.17623
438	0.17762	438	0.18569	438	0.19517	438	0.177
439	0.17861	439	0.1865	439	0.19562	439	0.17781
440	0.1796	440	0.18704	440	0.19603	440	0.1789
441	0.18037	441	0.188	441	0.1966	441	0.17971
442	0.18112	442	0.18864	442	0.1971	442	0.18031
443	0.18185	443	0.18929	443	0.19756	443	0.18097
444	0.18256	444	0.19009	444	0.19801	444	0.18179
445	0.18321	445	0.19068	445	0.19839	445	0.1825
446	0.18395	446	0.19119	446	0.19874	446	0.18321
447	0.18465	447	0.19168	447	0.19902	447	0.1839
448	0.18538	448	0.19226	448	0.19934	448	0.18459
449	0.18612	449	0.19288	449	0.19976	449	0.18526
450	0.18653	450	0.19314	450	0.20009	450	0.18593
451	0.18722	451	0.19358	451	0.20029	451	0.18633
452	0.18771	452	0.19411	452	0.20056	452	0.18692
453	0.18819	453	0.19454	453	0.20086	453	0.18759
454	0.18885	454	0.19482	454	0.20113	454	0.18817
455	0.18965	455	0.19525	455	0.20139	455	0.18861
456	0.18998	456	0.19582	456	0.2015	456	0.18911
457	0.19039	457	0.19612	457	0.20163	457	0.1896
458	0.19085	458	0.19644	458	0.20183	458	0.19013
459	0.19132	459	0.19686	459	0.20204	459	0.19063
460	0.19178	460	0.19726	460	0.20221	460	0.19107
461	0.19224	461	0.19742	461	0.20237	461	0.19158
462	0.19266	462	0.19781	462	0.20252	462	0.19193
463	0.19306	463	0.19802	463	0.20262	463	0.19226
464	0.19347	464	0.19832	464	0.20271	464	0.19266
465	0.19386	465	0.19867	465	0.20283	465	0.1931
466	0.19423	466	0.19898	466	0.20295	466	0.19351
467	0.19457	467	0.19919	467	0.20301	467	0.19384
468	0.19496	468	0.1994	468	0.20309	468	0.1941
469	0.19528	469	0.19965	469	0.20317	469	0.19444
470	0.19557	470	0.19989	470	0.20323	470	0.19479
471	0.19586	471	0.20011	471	0.20329	471	0.19513
472	0.19616	472	0.20033	472	0.20334	472	0.19546
473	0.1965	473	0.20053	473	0.20338	473	0.1958
474	0.19688	474	0.20075	474	0.20342	474	0.19613
475	0.19722	475	0.20096	475	0.20345	475	0.19646
476	0.1975	476	0.20115	476	0.20347	476	0.19676
477	0.19778	477	0.2013	477	0.20348	477	0.19704
478	0.19805	478	0.20146	478	0.20349	478	0.19737
479	0.19827	479	0.20159	479	0.20349	479	0.19763
480	0.19851	480	0.20175	480	0.20348	480	0.19786
481	0.19877	481	0.2019	481	0.20347	481	0.19809
482	0.19903	482	0.20203	482	0.20345	482	0.19834
483	0.19917	483	0.20212	483	0.20344	483	0.19858
484	0.19939	484	0.20224	484	0.20341	484	0.19876
485	0.1996	485	0.20234	485	0.20337	485	0.19898
486	0.19979	486	0.20244	486	0.20334	486	0.19919
487	0.19998	487	0.20256	487	0.2033	487	0.19936
488	0.20015	488	0.20265	488	0.20325	488	0.1996
489	0.20032	489	0.20275	489	0.2032	489	0.19976
490	0.20049	490	0.20282	490	0.20315	490	0.1999
491	0.20064	491	0.20288	491	0.2031	491	0.20004
492	0.20075	492	0.20293	492	0.20306	492	0.20018
493	0.20087	493	0.20297	493	0.203	493	0.20025
494	0.20099	494	0.20305	494	0.20295	494	0.20045
495	0.20109	495	0.2031	495	0.2029	495	0.20057
496	0.20119	496	0.20313	496	0.20285	496	0.20066
497	0.20128	497	0.20317	497	0.2028	497	0.20074
498	0.20141	498	0.20322	498	0.20274	498	0.20088
499	0.20151	499	0.20324	499	0.20267	499	0.20097
500	0.2016	500	0.20328	500	0.20262	500	0.20107
501	0.20169	501	0.20331	501	0.20255	501	0.20118
502	0.20178	502	0.20333	502	0.20246	502	0.20129
503	0.20186	503	0.20336	503	0.20239	503	0.20139
504	0.2019	504	0.20338	504	0.20232	504	0.20146
505	0.202	505	0.2034	505	0.20224	505	0.20153
506	0.20208	506	0.20342	506	0.20218	506	0.2016
507	0.20214	507	0.20343	507	0.20213	507	0.20167
508	0.20225	508	0.20344	508	0.20206	508	0.20176
509	0.20229	509	0.20346	509	0.20197	509	0.20184
510	0.20234	510	0.20347	510	0.20189	510	0.20194
511	0.20241	511	0.20348	511	0.20183	511	0.20201
512	0.20248	512	0.20348	512	0.20177	512	0.20207
513	0.20257	513	0.20349	513	0.20165	513	0.20214
514	0.20259	514	0.20349	514	0.20159	514	0.2022
515	0.20264	515	0.20349	515	0.20152	515	0.20226
516	0.2027	516	0.20349	516	0.20144	516	0.20232
517	0.20276	517	0.20349	517	0.20136	517	0.20237
518	0.20279	518	0.20348	518	0.20128	518	0.20243
519	0.20284	519	0.20348	519	0.20119	519	0.20249
520	0.20288	520	0.20347	520	0.20112	520	0.20255
521	0.20291	521	0.20347	521	0.20104	521	0.2026
522	0.20295	522	0.20346	522	0.20095	522	0.20265
523	0.20298	523	0.20344	523	0.20086	523	0.20269
524	0.20301	524	0.20344	524	0.20081	524	0.20273
525	0.20306	525	0.20343	525	0.20071	525	0.20276
526	0.20309	526	0.20342	526	0.20062	526	0.20281
527	0.20311	527	0.2034	527	0.20054	527	0.20285
528	0.20315	528	0.20338	528	0.20047	528	0.20287
529	0.20317	529	0.20336	529	0.20041	529	0.20292
530	0.20319	530	0.20336	530	0.20037	530	0.20294
531	0.20322	531	0.20334	531	0.20027	531	0.20297
532	0.20325	532	0.20331	532	0.20015	532	0.20301
533	0.20328	533	0.20328	533	0.20004	533	0.20304
534	0.20329	534	0.20326	534	0.19998	534	0.20307
535	0.20331	535	0.20325	535	0.19992	535	0.20309
536	0.20333	536	0.20323	536	0.19979	536	0.20313
537	0.20334	537	0.2032	537	0.19967	537	0.20316
538	0.20336	538	0.20318	538	0.19961	538	0.20319
539	0.20338	539	0.20315	539	0.19954	539	0.20321
540	0.2034	540	0.20313	540	0.19945	540	0.20324
541	0.20341	541	0.2031	541	0.19935	541	0.20325
542	0.20343	542	0.20306	542	0.19924	542	0.20327
543	0.20344	543	0.20303	543	0.19912	543	0.2033
544	0.20345	544	0.203	544	0.19901	544	0.20332
545	0.20346	545	0.20298	545	0.19894	545	0.20334
546	0.20346	546	0.20293	546	0.19885	546	0.20336
547	0.20347	547	0.20289	547	0.19876	547	0.20337
548	0.20348	548	0.20286	548	0.19867	548	0.20338
549	0.20348	549	0.20283	549	0.19858	549	0.20339
550	0.20348	550	0.20279	550	0.19845	550	0.20341
551	0.20349	551	0.20275	551	0.19836	551	0.20342
552	0.20349	552	0.20271	552	0.19823	552	0.20344
553	0.20349	553	0.20268	553	0.19811	553	0.20345
554	0.20349	554	0.20265	554	0.19805	554	0.20345
555	0.20349	555	0.2026	555	0.19795	555	0.20346
556	0.20349	556	0.20255	556	0.19783	556	0.20347
557	0.20348	557	0.2025	557	0.19773	557	0.20347
558	0.20348	558	0.20246	558	0.19762	558	0.20348
559	0.20347	559	0.20241	559	0.19746	559	0.20348
560	0.20347	560	0.20236	560	0.19738	560	0.20349
561	0.20346	561	0.20233	561	0.19735	561	0.20349
562	0.20345	562	0.20229	562	0.19724	562	0.20349
563	0.20345	563	0.20224	563	0.19713	563	0.20349
564	0.20344	564	0.2022	564	0.19706	564	0.20349
565	0.20343	565	0.20217	565	0.19701	565	0.20349
566	0.20342	566	0.20212	566	0.1969	566	0.20349
567	0.20341	567	0.20207	567	0.19679	567	0.20348
568	0.2034	568	0.20202	568	0.19667	568	0.20348
569	0.20339	569	0.20199	569	0.19655	569	0.20348
570	0.20337	570	0.20194	570	0.19643	570	0.20347
571	0.20336	571	0.20191	571	0.19634	571	0.20347
572	0.20334	572	0.20187	572	0.19626	572	0.20346
573	0.20333	573	0.20182	573	0.19617	573	0.20345
574	0.20332	574	0.20177	574	0.19607	574	0.20345
575	0.2033	575	0.20173	575	0.19597	575	0.20344
576	0.20329	576	0.20167	576	0.19587	576	0.20343
577	0.20327	577	0.20164	577	0.19577	577	0.20342
578	0.20326	578	0.2016	578	0.19568	578	0.20341
579	0.20325	579	0.20154	579	0.19558	579	0.2034
580	0.20323	580	0.20151	580	0.19549	580	0.20339
581	0.20321	581	0.20144	581	0.19542	581	0.20338
582	0.2032	582	0.2014	582	0.19534	582	0.20337
583	0.20318	583	0.20138	583	0.19528	583	0.20336
584	0.20316	584	0.20134	584	0.1952	584	0.20335
585	0.20314	585	0.20129	585	0.19506	585	0.20334
586	0.20313	586	0.20126	586	0.19507	586	0.20333
587	0.20312	587	0.20122	587	0.19496	587	0.20332
588	0.2031	588	0.20118	588	0.19484	588	0.2033
589	0.20308	589	0.20113	589	0.19476	589	0.20329
590	0.20307	590	0.20111	590	0.19472	590	0.20328
591	0.20304	591	0.20105	591	0.19463	591	0.20327
592	0.20303	592	0.20101	592	0.19459	592	0.20327
593	0.20302	593	0.20098	593	0.19453	593	0.20326
594	0.203	594	0.20095	594	0.19446	594	0.20324
595	0.20299	595	0.20091	595	0.19442	595	0.20324
596	0.20298	596	0.20089	596	0.19433	596	0.20323
597	0.20296	597	0.20087	597	0.19429	597	0.20322
598	0.20295	598	0.20084	598	0.19423	598	0.20321
599	0.20294	599	0.2008	599	0.19414	599	0.20319
600	0.20291	600	0.20075	600	0.19407	600	0.20318
601	0.2029	601	0.20074	601	0.19404	601	0.20316
602	0.20288	602	0.20071	602	0.19397	602	0.20315
603	0.20287	603	0.20068	603	0.19391	603	0.20314
604	0.20285	604	0.20063	604	0.19384	604	0.20312
605	0.20283	605	0.20058	605	0.19375	605	0.20311
606	0.20281	606	0.20058	606	0.19366	606	0.2031
607	0.20281	607	0.20056	607	0.19361	607	0.20309
608	0.20279	608	0.20051	608	0.19359	608	0.20308
609	0.20278	609	0.20047	609	0.19356	609	0.20306
610	0.20276	610	0.20045	610	0.19348	610	0.20305
611	0.20274	611	0.20041	611	0.19345	611	0.20304
612	0.20273	612	0.20038	612	0.19336	612	0.20303
613	0.20271	613	0.20035	613	0.19327	613	0.20301
614	0.20269	614	0.20032	614	0.19321	614	0.203
615	0.20268	615	0.20028	615	0.19318	615	0.20299
616	0.20266	616	0.20024	616	0.19315	616	0.20297
617	0.20264	617	0.2002	617	0.19308	617	0.20295
618	0.20263	618	0.20018	618	0.19303	618	0.20295
619	0.20261	619	0.20017	619	0.19299	619	0.20294
620	0.20259	620	0.20015	620	0.19292	620	0.20293
621	0.20258	621	0.20012	621	0.19285	621	0.20291
622	0.20256	622	0.20008	622	0.1928	622	0.20289
623	0.20255	623	0.20004	623	0.19273	623	0.20288
624	0.20253	624	0.20001	624	0.19267	624	0.20286
625	0.2025	625	0.19998	625	0.19264	625	0.20284
626	0.20248	626	0.19993	626	0.19257	626	0.20283
627	0.20247	627	0.19991	627	0.19258	627	0.20282
628	0.20246	628	0.19988	628	0.19252	628	0.2028
629	0.20243	629	0.19985	629	0.19244	629	0.20278
630	0.20242	630	0.19981	630	0.19238	630	0.20277
631	0.20241	631	0.19979	631	0.19235	631	0.20277
632	0.20239	632	0.19976	632	0.19231	632	0.20275
633	0.20237	633	0.19974	633	0.19227	633	0.20274
634	0.20235	634	0.1997	634	0.19219	634	0.20272
635	0.20233	635	0.19965	635	0.1921	635	0.20271
636	0.20232	636	0.19965	636	0.19207	636	0.20269
637	0.20231	637	0.19961	637	0.19201	637	0.20268
638	0.20229	638	0.19958	638	0.19199	638	0.20267
639	0.20227	639	0.19956	639	0.19198	639	0.20265
640	0.20226	640	0.19954	640	0.19193	640	0.20264
641	0.20224	641	0.19952	641	0.19183	641	0.20262
642	0.20222	642	0.19951	642	0.19182	642	0.20261
643	0.2022	643	0.19948	643	0.19177	643	0.2026
644	0.20219	644	0.19944	644	0.19172	644	0.20259
645	0.20219	645	0.1994	645	0.19168	645	0.20258
646	0.20215	646	0.19935	646	0.19165	646	0.20256
647	0.20215	647	0.19935	647	0.1916	647	0.20254
648	0.20212	648	0.19934	648	0.19153	648	0.20252
649	0.20209	649	0.19928	649	0.19144	649	0.20249
650	0.20206	650	0.19918	650	0.19133	650	0.20247
651	0.20202	651	0.19912	651	0.19127	651	0.20244
652	0.20206	652	0.19919	652	0.1914	652	0.20246
653	0.20211	653	0.19927	653	0.19152	653	0.2025
654	0.20215	654	0.19934	654	0.19159	654	0.20253
655	0.20219	655	0.19938	655	0.19161	655	0.20255
656	0.20222	656	0.19941	656	0.19168	656	0.20258
657	0.20225	657	0.1995	657	0.19176	657	0.2026
658	0.20229	658	0.19957	658	0.19187	658	0.20264
659	0.20233	659	0.19963	659	0.19197	659	0.20268
660	0.20238	660	0.19969	660	0.19204	660	0.20271
661	0.20243	661	0.19976	661	0.19215	661	0.20274
662	0.20242	662	0.20012	662	0.19285	662	0.20288
663	0.2024	663	0.20025	663	0.1929	663	0.20293
664	0.20239	664	0.20007	664	0.19259	664	0.20286
665	0.20237	665	0.1997	665	0.19227	665	0.20272
666	0.20234	666	0.19965	666	0.19195	666	0.20269
667	0.20228	667	0.19954	667	0.19184	667	0.20265
668	0.20221	668	0.19943	668	0.19174	668	0.20261
669	0.20214	669	0.19931	669	0.19154	669	0.20255
670	0.20207	670	0.19919	670	0.19125	670	0.20246
671	0.20201	671	0.19906	671	0.19106	671	0.20241
672	0.20201	672	0.19907	672	0.19108	672	0.20241
673	0.20198	673	0.19904	673	0.19106	673	0.20238
674	0.20194	674	0.19898	674	0.19099	674	0.20234
675	0.20189	675	0.19891	675	0.19089	675	0.2023
676	0.20183	676	0.19884	676	0.19079	676	0.20226
677	0.2018	677	0.19876	677	0.19067	677	0.20222
678	0.20176	678	0.19869	678	0.19057	678	0.20218
679	0.20171	679	0.19862	679	0.19047	679	0.20214
680	0.20167	680	0.19854	680	0.19038	680	0.2021
681	0.20164	681	0.19846	681	0.19031	681	0.20205
682	0.2016	682	0.19845	682	0.19024	682	0.20203
683	0.20156	683	0.1984	683	0.19016	683	0.202
684	0.20152	684	0.19832	684	0.19007	684	0.20196
685	0.20147	685	0.19824	685	0.18997	685	0.20193
686	0.20144	686	0.19821	686	0.18994	686	0.20191
687	0.20139	687	0.19816	687	0.18985	687	0.20187
688	0.20138	688	0.19812	688	0.18977	688	0.20185
689	0.20136	689	0.19807	689	0.18972	689	0.20182
690	0.20131	690	0.19801	690	0.18968	690	0.20178
691	0.20127	691	0.19792	691	0.18959	691	0.20174
692	0.20125	692	0.1979	692	0.18952	692	0.20171
693	0.20123	693	0.19787	693	0.18946	693	0.20168
694	0.2012	694	0.19782	694	0.18939	694	0.20165
695	0.20116	695	0.19775	695	0.1893	695	0.20162
696	0.20112	696	0.19771	696	0.18922	696	0.20158
697	0.20108	697	0.19767	697	0.1892	697	0.20157
698	0.20104	698	0.19763	698	0.18914	698	0.20153
699	0.20102	699	0.1976	699	0.18908	699	0.2015
700	0.201	700	0.19755	700	0.18903	700	0.20146
701	0.20097	701	0.19745	701	0.18896	701	0.20142
702	0.20095	702	0.19747	702	0.18893	702	0.20139
703	0.20091	703	0.19742	703	0.18886	703	0.20137
704	0.20086	704	0.19734	704	0.18873	704	0.20134
705	0.20082	705	0.19728	705	0.18861	705	0.2013
706	0.20077	706	0.19723	706	0.18856	706	0.20127
707	0.20073	707	0.19717	707	0.18845	707	0.20121
708	0.20069	708	0.1971	708	0.1884	708	0.20119
709	0.20066	709	0.19706	709	0.18835	709	0.20117
710	0.20063	710	0.19702	710	0.18827	710	0.20114
711	0.2006	711	0.19697	711	0.18819	711	0.20109
712	0.20056	712	0.19692	712	0.1881	712	0.20104
713	0.20053	713	0.19687	713	0.18802	713	0.20103
714	0.20049	714	0.19684	714	0.18799	714	0.20101
715	0.20045	715	0.1968	715	0.18797	715	0.20097
716	0.20042	716	0.19673	716	0.1879	716	0.20094
717	0.20038	717	0.19665	717	0.18778	717	0.2009
718	0.20035	718	0.19659	718	0.18765	718	0.20086
719	0.20031	719	0.19653	719	0.1876	719	0.20083
720	0.20027	720	0.19648	720	0.18756	720	0.2008
721	0.20023	721	0.19643	721	0.18748	721	0.20075
722	0.2002	722	0.1964	722	0.1874	722	0.20072
723	0.20016	723	0.19636	723	0.18729	723	0.20067
724	0.2001	724	0.19628	724	0.18722	724	0.20063
725	0.20006	725	0.19622	725	0.18717	725	0.20061
726	0.20003	726	0.19619	726	0.18711	726	0.2006
727	0.19995	727	0.19613	727	0.18706	727	0.20056
728	0.19995	728	0.19614	728	0.187	728	0.20052
729	0.19992	729	0.19609	729	0.18693	729	0.20048
730	0.19987	730	0.19602	730	0.18683	730	0.20043
731	0.19982	731	0.19597	731	0.18673	731	0.20036
732	0.19979	732	0.19591	732	0.1867	732	0.20032
733	0.19976	733	0.19583	733	0.18662	733	0.20028
734	0.19971	734	0.19576	734	0.18653	734	0.20024
735	0.19966	735	0.19571	735	0.18646	735	0.20022
736	0.19963	736	0.19567	736	0.1864	736	0.20021
737	0.1996	737	0.19559	737	0.18629	737	0.20017
738	0.19955	738	0.19553	738	0.1862	738	0.20011
739	0.19952	739	0.1955	739	0.18616	739	0.20009
740	0.19949	740	0.19544	740	0.18611	740	0.20006
741	0.19945	741	0.19538	741	0.18603	741	0.20002
742	0.19941	742	0.19535	742	0.18597	742	0.19999
743	0.19936	743	0.19527	743	0.18589	743	0.19991
744	0.19931	744	0.1952	744	0.18584	744	0.19987
745	0.19927	745	0.19515	745	0.18581	745	0.19983
746	0.19922	746	0.19511	746	0.18576	746	0.19979
747	0.19918	747	0.19506	747	0.18565	747	0.19979
748	0.19912	748	0.19501	748	0.18558	748	0.19973
749	0.1991	749	0.19499	749	0.18551	749	0.1997
750	0.19907	750	0.19492	750	0.18543	750	0.19964
751	0.19901	751	0.19482	751	0.18537	751	0.19958
752	0.19897	752	0.19474	752	0.18533	752	0.19954
753	0.19893	753	0.19469	753	0.1852	753	0.1995
754	0.19888	754	0.19463	754	0.1851	754	0.19947
755	0.19885	755	0.19458	755	0.18503	755	0.19943
756	0.19882	756	0.19453	756	0.185	756	0.19939
757	0.19877	757	0.19448	757	0.18498	757	0.19935
758	0.19875	758	0.19444	758	0.18493	758	0.19931
759	0.19869	759	0.1944	759	0.18481	759	0.19927
760	0.19863	760	0.19433	760	0.18472	760	0.19923
761	0.19859	761	0.19426	761	0.18468	761	0.19919
762	0.19856	762	0.19422	762	0.18464	762	0.19916
763	0.19851	763	0.19417	763	0.18457	763	0.19912
764	0.19849	764	0.1941	764	0.18447	764	0.19907
765	0.19843	765	0.19404	765	0.18443	765	0.19904
766	0.19838	766	0.19399	766	0.1844	766	0.19901
767	0.19836	767	0.19396	767	0.18431	767	0.19897
768	0.19832	768	0.1939	768	0.18421	768	0.19893
769	0.19826	769	0.19386	769	0.18414	769	0.19889
770	0.19823	770	0.1938	770	0.18406	770	0.19884
771	0.19821	771	0.19375	771	0.18399	771	0.1988
772	0.19816	772	0.1937	772	0.18396	772	0.19878
773	0.1981	773	0.19364	773	0.18386	773	0.1987
774	0.19803	774	0.19361	774	0.18386	774	0.19865
775	0.198	775	0.19357	775	0.18378	775	0.19861
776	0.19797	776	0.19348	776	0.18366	776	0.19856
777	0.19791	777	0.19335	777	0.18358	777	0.19848
778	0.19789	778	0.19332	778	0.18356	778	0.19845
779	0.19784	779	0.19328	779	0.18353	779	0.19843
780	0.1978	780	0.19322	780	0.1835	780	0.19839
781	0.19778	781	0.19317	781	0.18345	781	0.19835
782	0.19774	782	0.19314	782	0.18336	782	0.19835
783	0.19771	783	0.19311	783	0.18337	783	0.19831
784	0.19767	784	0.19308	784	0.18327	784	0.19824
785	0.1976	785	0.19304	785	0.18319	785	0.19818
786	0.19754	786	0.19297	786	0.18315	786	0.19813
787	0.19753	787	0.1929	787	0.18311	787	0.19812
788	0.1975	788	0.19284	788	0.18306	788	0.19809
789	0.19746	789	0.1928	789	0.18296	789	0.19804
790	0.19742	790	0.19275	790	0.18288	790	0.198
791	0.19739	791	0.19272	791	0.18283	791	0.19798
792	0.19737	792	0.19274	792	0.18277	792	0.19794
793	0.19731	793	0.19261	793	0.18272	793	0.19787
794	0.19727	794	0.19254	794	0.18265	794	0.19782
795	0.19723	795	0.19246	795	0.18259	795	0.19777
796	0.19718	796	0.19239	796	0.18253	796	0.19774
797	0.19708	797	0.19238	797	0.18244	797	0.19771
798	0.19709	798	0.19232	798	0.18238	798	0.19767
799	0.19706	799	0.19226	799	0.18234	799	0.19764
800	0.19701	800	0.19223	800	0.1823	800	0.1976
801	0.19696	801	0.19219	801	0.18223	801	0.19755
802	0.1969	802	0.19206	802	0.18211	802	0.19745
803	0.19686	803	0.19201	803	0.18204	803	0.19744
804	0.19684	804	0.19202	804	0.18204	804	0.19745
805	0.19685	805	0.19202	805	0.18204	805	0.19744
806	0.19685	806	0.192	806	0.18201	806	0.19741
807	0.19676	807	0.19196	807	0.18193	807	0.19737
808	0.19674	808	0.19191	808	0.18192	808	0.19733
809	0.19671	809	0.1919	809	0.18179	809	0.19729
810	0.19668	810	0.19187	810	0.18175	810	0.19725
811	0.19665	811	0.19181	811	0.18178	811	0.19723
812	0.19662	812	0.19175	812	0.18174	812	0.19721
813	0.19659	813	0.19173	813	0.18177	813	0.19718
814	0.19655	814	0.19168	814	0.1817	814	0.19716
815	0.19651	815	0.19165	815	0.1816	815	0.19714
816	0.19651	816	0.19164	816	0.18155	816	0.19712
817	0.19654	817	0.19165	817	0.18159	817	0.19716
818	0.19646	818	0.1916	818	0.1815	818	0.19712
819	0.19639	819	0.19155	819	0.18142	819	0.19704
820	0.19637	820	0.19155	820	0.18136	820	0.197
821	0.19637	821	0.19157	821	0.18132	821	0.19701
822	0.19633	822	0.1915	822	0.18134	822	0.19702
823	0.19631	823	0.1915	823	0.18128	823	0.19697
824	0.1963	824	0.19151	824	0.1813	824	0.19698
825	0.19628	825	0.19143	825	0.18126	825	0.19697
826	0.19627	826	0.19136	826	0.1812	826	0.19694
827	0.19625	827	0.19139	827	0.18122	827	0.19693
828	0.19625	828	0.19144	828	0.18109	828	0.1969
829	0.19626	829	0.19142	829	0.18114	829	0.19689
830	0.19626	830	0.19142	830	0.1812	830	0.1969
831	0.19626	831	0.19142	831	0.18118	831	0.1969
832	0.19623	832	0.19136	832	0.18105	832	0.1969
833	0.1962	833	0.1914	833	0.18109	833	0.19689
834	0.19621	834	0.19138	834	0.18112	834	0.19686
835	0.19622	835	0.19137	835	0.18111	835	0.19685
836	0.19622	836	0.19139	836	0.18111	836	0.19687
837	0.19624	837	0.19143	837	0.18118	837	0.19693
838	0.19625	838	0.1914	838	0.18122	838	0.19686
839	0.19621	839	0.19136	839	0.18113	839	0.19685
840	0.19621	840	0.19138	840	0.18105	840	0.19683
841	0.19622	841	0.19141	841	0.18104	841	0.1968
842	0.19624	842	0.19138	842	0.18108	842	0.19678
843	0.19627	843	0.19141	843	0.18111	843	0.19678
844	0.19625	844	0.1914	844	0.18115	844	0.1968
845	0.19627	845	0.19137	845	0.18116	845	0.19679
846	0.19629	846	0.19134	846	0.18115	846	0.19678
847	0.19628	847	0.19131	847	0.18115	847	0.1968
848	0.19631	848	0.19128	848	0.18112	848	0.19679
849	0.19627	849	0.19131	849	0.18108	849	0.19677
850	0.19626	850	0.19132	850	0.18111	850	0.19677
851	0.1963	851	0.19131	851	0.18116	851	0.19677
852	0.19635	852	0.19132	852	0.18115	852	0.19676
853	0.19633	853	0.19139	853	0.18117	853	0.1968
854	0.19635	854	0.19141	854	0.18125	854	0.19679
855	0.19636	855	0.1914	855	0.18126	855	0.19678
856	0.19637	856	0.19139	856	0.18122	856	0.19677
857	0.19637	857	0.1914	857	0.18121	857	0.19676
858	0.19641	858	0.19142	858	0.18115	858	0.19677
859	0.19643	859	0.19142	859	0.18112	859	0.19676
860	0.19646	860	0.19141	860	0.18112	860	0.19678
861	0.19648	861	0.1914	861	0.18115	861	0.19679
862	0.19649	862	0.1914	862	0.18121	862	0.19678
863	0.19646	863	0.19139	863	0.18121	863	0.19676
864	0.19644	864	0.19139	864	0.18121	864	0.19675
865	0.19645	865	0.19143	865	0.18121	865	0.19675
866	0.19646	866	0.19145	866	0.18117	866	0.19677
867	0.19646	867	0.19144	867	0.1811	867	0.19678
868	0.19647	868	0.19144	868	0.1811	868	0.19679
869	0.19647	869	0.19144	869	0.18106	869	0.19673
870	0.19647	870	0.19144	870	0.18103	870	0.1967
871	0.19646	871	0.19145	871	0.18101	871	0.19671
872	0.19644	872	0.19149	872	0.18103	872	0.19676
873	0.19642	873	0.19144	873	0.18099	873	0.1967
874	0.19642	874	0.19144	874	0.18095	874	0.19672
875	0.19643	875	0.19144	875	0.18091	875	0.19672
876	0.19643	876	0.19147	876	0.18088	876	0.19672
877	0.19644	877	0.19151	877	0.18087	877	0.19672
878	0.19645	878	0.19149	878	0.18079	878	0.19674
879	0.19646	879	0.19153	879	0.18083	879	0.19676
880	0.19647	880	0.19159	880	0.18084	880	0.19676
881	0.19647	881	0.19164	881	0.18083	881	0.19679
882	0.19647	882	0.19165	882	0.18081	882	0.19683
883	0.19651	883	0.19168	883	0.18083	883	0.19683
884	0.19651	884	0.19172	884	0.18084	884	0.19685
885	0.19652	885	0.19176	885	0.18085	885	0.19689
886	0.19654	886	0.1918	886	0.18086	886	0.19694
887	0.19657	887	0.19183	887	0.18088	887	0.19696
888	0.19661	888	0.19182	888	0.18092	888	0.19699
889	0.19663	889	0.19186	889	0.18091	889	0.19698
890	0.19664	890	0.19192	890	0.18089	890	0.19701
891	0.19665	891	0.19197	891	0.1809	891	0.19703
892	0.19667	892	0.19202	892	0.18091	892	0.19705
893	0.19667	893	0.19207	893	0.18088	893	0.19711
894	0.19672	894	0.19212	894	0.18092	894	0.19718
895	0.19677	895	0.19225	895	0.18101	895	0.19726
896	0.19686	896	0.19249	896	0.18119	896	0.19742
897	0.19702	897	0.19283	897	0.18147	897	0.19766
898	0.19717	898	0.19324	898	0.18187	898	0.198
899	0.19742	899	0.19405	899	0.18248	899	0.1984
900	0.19776	900	0.19483	900	0.18326	900	0.1989
901	0.19816	901	0.19558	901	0.18422	901	0.19946
902	0.19862	902	0.19634	902	0.18532	902	0.20004
903	0.1991	903	0.19718	903	0.18646	903	0.20058
904	0.1996	904	0.19801	904	0.18764	904	0.20108
905	0.20006	905	0.19877	905	0.18884	905	0.20154
906	0.20049	906	0.19946	906	0.19002	906	0.20193
907	0.20089	907	0.20006	907	0.19112	907	0.20227
908	0.20126	908	0.20059	908	0.19212	908	0.20255
909	0.20159	909	0.20103	909	0.19303	909	0.20279
910	0.20189	910	0.20141	910	0.19389	910	0.20296
911	0.20214	911	0.20174	911	0.19468	911	0.20311
912	0.20236	912	0.20202	912	0.19537	912	0.20323
913	0.20254	913	0.20226	913	0.19598	913	0.20332
914	0.2027	914	0.20246	914	0.19657	914	0.20339
915	0.20284	915	0.20263	915	0.19706	915	0.20343
916	0.20297	916	0.20277	916	0.1975	916	0.20346
917	0.20307	917	0.20289	917	0.19791	917	0.20348
918	0.20314	918	0.20298	918	0.19826	918	0.20349
919	0.20321	919	0.20307	919	0.1986	919	0.20349
920	0.20327	920	0.20314	920	0.19891	920	0.20348
921	0.20332	921	0.2032	921	0.19917	921	0.20347
922	0.20336	922	0.20325	922	0.1994	922	0.20346
923	0.20339	923	0.20329	923	0.19963	923	0.20344
924	0.20341	924	0.20333	924	0.19985	924	0.20342
925	0.20344	925	0.20336	925	0.20003	925	0.2034
926	0.20345	926	0.20339	926	0.2002	926	0.20338
927	0.20347	927	0.20341	927	0.20037	927	0.20336
928	0.20348	928	0.20343	928	0.20054	928	0.20333
929	0.20348	929	0.20345	929	0.20068	929	0.2033
930	0.20349	930	0.20346	930	0.20081	930	0.20328
931	0.20349	931	0.20347	931	0.20094	931	0.20325
932	0.20349	932	0.20348	932	0.20106	932	0.20321
933	0.20349	933	0.20348	933	0.20118	933	0.20318
934	0.20348	934	0.20349	934	0.20128	934	0.20315
935	0.20348	935	0.20349	935	0.20137	935	0.20312
936	0.20347	936	0.20349	936	0.20146	936	0.20309
937	0.20346	937	0.20349	937	0.20157	937	0.20305
938	0.20345	938	0.20349	938	0.20168	938	0.20301
939	0.20343	939	0.20348	939	0.20175	939	0.20298
940	0.20342	940	0.20348	940	0.20183	940	0.20294
941	0.20341	941	0.20347	941	0.2019	941	0.20291
942	0.20339	942	0.20347	942	0.20197	942	0.20287
943	0.20337	943	0.20346	943	0.20204	943	0.20284
944	0.20336	944	0.20345	944	0.20212	944	0.20281
945	0.20334	945	0.20344	945	0.20219	945	0.20276
946	0.20332	946	0.20343	946	0.20225	946	0.20272
947	0.2033	947	0.20342	947	0.20232	947	0.20268
948	0.20328	948	0.2034	948	0.20237	948	0.20264
949	0.20326	949	0.20339	949	0.20243	949	0.20261
950	0.20323	950	0.20338	950	0.20248	950	0.20256
951	0.20321	951	0.20337	951	0.20253	951	0.20252
952	0.20318	952	0.20335	952	0.20258	952	0.20248
953	0.20316	953	0.20334	953	0.20263	953	0.20244
954	0.20313	954	0.20332	954	0.20268	954	0.20241
955	0.20311	955	0.20331	955	0.20273	955	0.20237
956	0.20308	956	0.20329	956	0.20276	956	0.20233
957	0.20305	957	0.20327	957	0.2028	957	0.20229
958	0.20302	958	0.20326	958	0.20284	958	0.20225
959	0.20299	959	0.20324	959	0.20288	959	0.20221
960	0.20297	960	0.20322	960	0.20291	960	0.20217
961	0.20294	961	0.20321	961	0.20294	961	0.20212
962	0.20292	962	0.20319	962	0.20297	962	0.20208
963	0.20289	963	0.20317	963	0.203	963	0.20204
964	0.20286	964	0.20315	964	0.20303	964	0.202
965	0.20283	965	0.20312	965	0.20306	965	0.20197
966	0.2028	966	0.2031	966	0.20309	966	0.20192
967	0.20277	967	0.20308	967	0.20311	967	0.20189
968	0.20274	968	0.20306	968	0.20314	968	0.20186
969	0.20271	969	0.20305	969	0.20316	969	0.20182
970	0.20268	970	0.20304	970	0.20318	970	0.20179
971	0.20265	971	0.20302	971	0.2032	971	0.20176
972	0.20262	972	0.203	972	0.20322	972	0.20172
973	0.20259	973	0.20298	973	0.20324	973	0.20167
974	0.20256	974	0.20296	974	0.20325	974	0.20164
975	0.20253	975	0.20294	975	0.20327	975	0.20162
976	0.2025	976	0.20292	976	0.20329	976	0.20158
977	0.20247	977	0.2029	977	0.2033	977	0.20155
978	0.20245	978	0.20288	978	0.20331	978	0.20152
979	0.20242	979	0.20287	979	0.20333	979	0.20149
980	0.20238	980	0.20285	980	0.20334	980	0.20145
981	0.20235	981	0.20283	981	0.20336	981	0.20141
982	0.20232	982	0.20281	982	0.20337	982	0.20138
983	0.20229	983	0.20279	983	0.20338	983	0.20135
984	0.20225	984	0.20276	984	0.20339	984	0.20131
985	0.20222	985	0.20275	985	0.2034	985	0.20128
986	0.20219	986	0.20273	986	0.20341	986	0.20126
987	0.20216	987	0.20272	987	0.20341	987	0.20123
988	0.20212	988	0.2027	988	0.20342	988	0.2012
989	0.2021	989	0.20269	989	0.20343	989	0.20118
990	0.20207	990	0.20266	990	0.20344	990	0.20115
991	0.20203	991	0.20264	991	0.20344	991	0.20112
992	0.202	992	0.20262	992	0.20345	992	0.20109
993	0.20198	993	0.20261	993	0.20345	993	0.20106
994	0.20195	994	0.20259	994	0.20346	994	0.20104
995	0.20193	995	0.20257	995	0.20346	995	0.20101
996	0.2019	996	0.20255	996	0.20347	996	0.20099
997	0.20187	997	0.20254	997	0.20347	997	0.20096
998	0.20184	998	0.20253	998	0.20347	998	0.20093
999	0.20181	999	0.20251	999	0.20348	999	0.20092
1000	0.20177	1000	0.2025	1000	0.20348	1000	0.20089
1001	0.20175	1001	0.20248	1001	0.20348	1001	0.20086
1002	0.20171	1002	0.20246	1002	0.20348	1002	0.20084
1003	0.20168	1003	0.20244	1003	0.20349	1003	0.20081
1004	0.20167	1004	0.20243	1004	0.20349	1004	0.20078
1005	0.20163	1005	0.20241	1005	0.20349	1005	0.20076
1006	0.20159	1006	0.2024	1006	0.20349	1006	0.20073
1007	0.20156	1007	0.20238	1007	0.20349	1007	0.20071
1008	0.20153	1008	0.20237	1008	0.20349	1008	0.20069
1009	0.2015	1009	0.20235	1009	0.20349	1009	0.20068
1010	0.20147	1010	0.20234	1010	0.20349	1010	0.20066
1011	0.20145	1011	0.20232	1011	0.20349	1011	0.20064
1012	0.20142	1012	0.20231	1012	0.20349	1012	0.20062
1013	0.20138	1013	0.2023	1013	0.20349	1013	0.2006
1014	0.20135	1014	0.20228	1014	0.20349	1014	0.20057
1015	0.20133	1015	0.20226	1015	0.20348	1015	0.20055
1016	0.20129	1016	0.20225	1016	0.20348	1016	0.20053
1017	0.20125	1017	0.20223	1017	0.20348	1017	0.20051
1018	0.20122	1018	0.20222	1018	0.20348	1018	0.20049
1019	0.20119	1019	0.2022	1019	0.20348	1019	0.20047
1020	0.20116	1020	0.20219	1020	0.20347	1020	0.20045
1021	0.20113	1021	0.20216	1021	0.20347	1021	0.20041
1022	0.2011	1022	0.20214	1022	0.20347	1022	0.20039
1023	0.20107	1023	0.20213	1023	0.20346	1023	0.20037
1024	0.20104	1024	0.20212	1024	0.20346	1024	0.20037
1025	0.20101	1025	0.20211	1025	0.20346	1025	0.20034
1026	0.20098	1026	0.2021	1026	0.20345	1026	0.20032
1027	0.20095	1027	0.20208	1027	0.20345	1027	0.2003
1028	0.20093	1028	0.20206	1028	0.20345	1028	0.20029
1029	0.20089	1029	0.20203	1029	0.20344	1029	0.20026
1030	0.20086	1030	0.20203	1030	0.20344	1030	0.20024
1031	0.20082	1031	0.20201	1031	0.20343	1031	0.20022
1032	0.20079	1032	0.20199	1032	0.20343	1032	0.20019
1033	0.20076	1033	0.20198	1033	0.20342	1033	0.20017
1034	0.20074	1034	0.20197	1034	0.20341	1034	0.20016
1035	0.2007	1035	0.20195	1035	0.20341	1035	0.20014
1036	0.20067	1036	0.20194	1036	0.20341	1036	0.20013
1037	0.20063	1037	0.20193	1037	0.2034	1037	0.20011
1038	0.20059	1038	0.20191	1038	0.2034	1038	0.20008
1039	0.20057	1039	0.2019	1039	0.20339	1039	0.20006
1040	0.20054	1040	0.20188	1040	0.20338	1040	0.20004
1041	0.20051	1041	0.20187	1041	0.20338	1041	0.20001
1042	0.20048	1042	0.20185	1042	0.20337	1042	0.19999
1043	0.20044	1043	0.20183	1043	0.20336	1043	0.19998
1044	0.2004	1044	0.20181	1044	0.20335	1044	0.19993
1045	0.20036	1045	0.20179	1045	0.20335	1045	0.19992
1046	0.20033	1046	0.20178	1046	0.20334	1046	0.1999
1047	0.2003	1047	0.20176	1047	0.20333	1047	0.19988
1048	0.20027	1048	0.20174	1048	0.20333	1048	0.19986
1049	0.20024	1049	0.20173	1049	0.20332	1049	0.19984
1050	0.2002	1050	0.20171	1050	0.20331	1050	0.1998
1051	0.20017	1051	0.20169	1051	0.2033	1051	0.19978
1052	0.20015	1052	0.20168	1052	0.20329	1052	0.19976
1053	0.20011	1053	0.20166	1053	0.20329	1053	0.19975
1054	0.20007	1054	0.20163	1054	0.20327	1054	0.19973
1055	0.20002	1055	0.20162	1055	0.20327	1055	0.1997
1056	0.2	1056	0.20161	1056	0.20326	1056	0.19968
1057	0.19997	1057	0.20159	1057	0.20324	1057	0.19966
1058	0.19994	1058	0.20159	1058	0.20324	1058	0.19964
1059	0.19993	1059	0.20159	1059	0.20324	1059	0.19964
1060	0.19991	1060	0.20157	1060	0.20323	1060	0.19963
1061	0.1999	1061	0.20156	1061	0.20322	1061	0.19961
1062	0.19988	1062	0.20154	1062	0.20322	1062	0.19962
1063	0.19986	1063	0.20154	1063	0.20322	1063	0.19963
1064	0.19985	1064	0.20155	1064	0.20322	1064	0.19962
1065	0.19984	1065	0.20156	1065	0.20321	1065	0.19961
1066	0.19983	1066	0.20156	1066	0.20321	1066	0.19961
1067	0.19984	1067	0.20156	1067	0.20321	1067	0.19963
1068	0.19984	1068	0.20156	1068	0.20321	1068	0.19965
1069	0.19982	1069	0.20156	1069	0.2032	1069	0.19963
1070	0.1998	1070	0.20156	1070	0.2032	1070	0.19963
1071	0.19978	1071	0.20155	1071	0.20321	1071	0.19964
1072	0.19977	1072	0.20155	1072	0.2032	1072	0.19963
1073	0.19976	1073	0.20155	1073	0.20319	1073	0.19961
1074	0.19974	1074	0.20154	1074	0.20318	1074	0.19959
1075	0.19969	1075	0.20153	1075	0.20317	1075	0.19959
1076	0.19967	1076	0.20153	1076	0.20317	1076	0.1996
1077	0.19966	1077	0.20151	1077	0.20317	1077	0.1996
1078	0.19965	1078	0.20149	1078	0.20316	1078	0.19958
1079	0.19964	1079	0.20148	1079	0.20316	1079	0.19956
1080	0.19963	1080	0.20148	1080	0.20315	1080	0.19959
1081	0.19962	1081	0.20147	1081	0.20314	1081	0.19958
1082	0.19958	1082	0.20146	1082	0.20313	1082	0.19956
1083	0.19953	1083	0.20145	1083	0.20312	1083	0.19953
1084	0.19951	1084	0.20144	1084	0.20311	1084	0.19952
1085	0.19952	1085	0.20145	1085	0.20311	1085	0.19952
1086	0.1995	1086	0.20144	1086	0.20311	1086	0.19951
1087	0.19948	1087	0.20144	1087	0.20311	1087	0.19949
1088	0.19949	1088	0.20145	1088	0.20311	1088	0.19949
1089	0.1995	1089	0.20146	1089	0.20311	1089	0.19951
1090	0.19944	1090	0.20144	1090	0.20309	1090	0.19949
1091	0.1994	1091	0.20142	1091	0.20309	1091	0.19948
1092	0.19938	1092	0.20141	1092	0.20308	1092	0.19946
1093	0.19938	1093	0.2014	1093	0.20308	1093	0.19946
1094	0.19937	1094	0.20139	1094	0.20308	1094	0.19949
1095	0.19937	1095	0.20139	1095	0.20307	1095	0.19947
1096	0.19935	1096	0.2014	1096	0.20307	1096	0.19948
1097	0.19933	1097	0.2014	1097	0.20307	1097	0.19947
1098	0.19931	1098	0.20139	1098	0.20305	1098	0.19945
1099	0.19929	1099	0.20138	1099	0.20304	1099	0.19945
1100	0.19924	1100	0.20136	1100	0.20304	1100	0.19941

## Sheet: Fig(2a)
V(rhe)	Photocurrent density	V(rhe)	Photocurrent density
-0.5576	-0.1295	-0.5576	-0.622
-0.5566	-0.12915	-0.5566	-0.62
-0.5556	-0.1288	-0.5556	-0.618
-0.5546	-0.1285	-0.5546	-0.6165
-0.5536	-0.12805	-0.5536	-0.6155
-0.5526	-0.12785	-0.5526	-0.6145
-0.5516	-0.1276	-0.5516	-0.6135
-0.5506	-0.1274	-0.5506	-0.613
-0.5496	-0.1271	-0.5496	-0.612
-0.5486	-0.12685	-0.5486	-0.611
-0.5476	-0.1267	-0.5476	-0.6105
-0.5466	-0.12655	-0.5466	-0.6095
-0.5456	-0.1263	-0.5456	-0.6095
-0.5446	-0.1261	-0.5446	-0.609
-0.5436	-0.12585	-0.5436	-0.608
-0.5426	-0.12565	-0.5426	-0.6065
-0.5416	-0.12545	-0.5416	-0.606
-0.5406	-0.12515	-0.5406	-0.6055
-0.5396	-0.125	-0.5396	-0.604
-0.5386	-0.1247	-0.5386	-0.603
-0.5376	-0.12455	-0.5376	-0.6025
-0.5366	-0.12435	-0.5366	-0.6015
-0.5356	-0.1241	-0.5356	-0.6005
-0.5346	-0.1238	-0.5346	-0.5995
-0.5336	-0.1236	-0.5336	-0.5985
-0.5326	-0.1233	-0.5326	-0.598
-0.5316	-0.12315	-0.5316	-0.5975
-0.5306	-0.12285	-0.5306	-0.596
-0.5296	-0.1226	-0.5296	-0.5945
-0.5286	-0.1224	-0.5286	-0.593
-0.5276	-0.12215	-0.5276	-0.592
-0.5266	-0.12185	-0.5266	-0.591
-0.5256	-0.12165	-0.5256	-0.589
-0.5246	-0.1214	-0.5246	-0.588
-0.5236	-0.12125	-0.5236	-0.586
-0.5226	-0.12105	-0.5226	-0.5855
-0.5216	-0.12085	-0.5216	-0.584
-0.5206	-0.1207	-0.5206	-0.583
-0.5196	-0.12045	-0.5196	-0.5815
-0.5186	-0.12025	-0.5186	-0.58
-0.5176	-0.1201	-0.5176	-0.5785
-0.5166	-0.11995	-0.5166	-0.5775
-0.5156	-0.11965	-0.5156	-0.5755
-0.5146	-0.11935	-0.5146	-0.574
-0.5136	-0.11925	-0.5136	-0.573
-0.5126	-0.11895	-0.5126	-0.571
-0.5116	-0.1186	-0.5116	-0.5695
-0.5106	-0.1182	-0.5106	-0.5675
-0.5096	-0.1179	-0.5096	-0.5665
-0.5086	-0.11755	-0.5086	-0.5645
-0.5076	-0.1172	-0.5076	-0.562
-0.5066	-0.11685	-0.5066	-0.561
-0.5056	-0.11655	-0.5056	-0.5595
-0.5046	-0.11625	-0.5046	-0.5575
-0.5036	-0.11585	-0.5036	-0.5555
-0.5026	-0.11565	-0.5026	-0.5545
-0.5016	-0.1154	-0.5016	-0.5525
-0.5006	-0.115	-0.5006	-0.55
-0.4996	-0.11475	-0.4996	-0.549
-0.4986	-0.11465	-0.4986	-0.548
-0.4976	-0.11445	-0.4976	-0.5455
-0.4966	-0.1141	-0.4966	-0.543
-0.4956	-0.11385	-0.4956	-0.5415
-0.4946	-0.1135	-0.4946	-0.539
-0.4936	-0.11305	-0.4936	-0.5375
-0.4926	-0.11275	-0.4926	-0.5355
-0.4916	-0.1123	-0.4916	-0.5335
-0.4906	-0.11185	-0.4906	-0.5315
-0.4896	-0.11155	-0.4896	-0.5295
-0.4886	-0.11115	-0.4886	-0.528
-0.4876	-0.1107	-0.4876	-0.526
-0.4866	-0.1103	-0.4866	-0.524
-0.4856	-0.1099	-0.4856	-0.5225
-0.4846	-0.10955	-0.4846	-0.5205
-0.4836	-0.10925	-0.4836	-0.5185
-0.4826	-0.10895	-0.4826	-0.5165
-0.4816	-0.1087	-0.4816	-0.5145
-0.4806	-0.1084	-0.4806	-0.5125
-0.4796	-0.1082	-0.4796	-0.5105
-0.4786	-0.1079	-0.4786	-0.508
-0.4776	-0.1076	-0.4776	-0.5065
-0.4766	-0.10715	-0.4766	-0.5045
-0.4756	-0.1067	-0.4756	-0.5025
-0.4746	-0.1062	-0.4746	-0.5005
-0.4736	-0.1057	-0.4736	-0.49915
-0.4726	-0.1052	-0.4726	-0.497
-0.4716	-0.10465	-0.4716	-0.49415
-0.4706	-0.10405	-0.4706	-0.4925
-0.4696	-0.10355	-0.4696	-0.49005
-0.4686	-0.10325	-0.4686	-0.48825
-0.4676	-0.103	-0.4676	-0.4867
-0.4666	-0.10275	-0.4666	-0.4845
-0.4656	-0.10245	-0.4656	-0.48245
-0.4646	-0.10225	-0.4646	-0.4804
-0.4636	-0.10205	-0.4636	-0.47805
-0.4626	-0.10165	-0.4626	-0.47585
-0.4616	-0.1011	-0.4616	-0.47435
-0.4606	-0.10045	-0.4606	-0.47185
-0.4596	-0.09985	-0.4596	-0.4695
-0.4586	-0.0992	-0.4586	-0.46755
-0.4576	-0.0985	-0.4576	-0.46545
-0.4566	-0.0978	-0.4566	-0.4633
-0.4556	-0.09725	-0.4556	-0.46115
-0.4546	-0.09655	-0.4546	-0.45885
-0.4536	-0.0961	-0.4536	-0.457
-0.4526	-0.09565	-0.4526	-0.4544
-0.4516	-0.09505	-0.4516	-0.4522
-0.4506	-0.0945	-0.4506	-0.45075
-0.4496	-0.09375	-0.4496	-0.44795
-0.4486	-0.09295	-0.4486	-0.44555
-0.4476	-0.0922	-0.4476	-0.4433
-0.4466	-0.09145	-0.4466	-0.4409
-0.4456	-0.09085	-0.4456	-0.43885
-0.4446	-0.0903	-0.4446	-0.43705
-0.4436	-0.0897	-0.4436	-0.4344
-0.4426	-0.0891	-0.4426	-0.4324
-0.4416	-0.08835	-0.4416	-0.4301
-0.4406	-0.0875	-0.4406	-0.4276
-0.4396	-0.0866	-0.4396	-0.42605
-0.4386	-0.08585	-0.4386	-0.4233
-0.4376	-0.0851	-0.4376	-0.42055
-0.4366	-0.0845	-0.4366	-0.4182
-0.4356	-0.084	-0.4356	-0.4158
-0.4346	-0.08355	-0.4346	-0.41385
-0.4336	-0.08295	-0.4336	-0.4117
-0.4326	-0.0822	-0.4326	-0.4087
-0.4316	-0.08115	-0.4316	-0.40645
-0.4306	-0.0803	-0.4306	-0.4038
-0.4296	-0.07935	-0.4296	-0.40195
-0.4286	-0.0785	-0.4286	-0.3995
-0.4276	-0.0778	-0.4276	-0.3966
-0.4266	-0.0771	-0.4266	-0.3943
-0.4256	-0.0762	-0.4256	-0.3915
-0.4246	-0.0753	-0.4246	-0.38935
-0.4236	-0.07435	-0.4236	-0.38675
-0.4226	-0.07355	-0.4226	-0.38385
-0.4216	-0.07265	-0.4216	-0.3815
-0.4206	-0.072	-0.4206	-0.3788
-0.4196	-0.0714	-0.4196	-0.37685
-0.4186	-0.0706	-0.4186	-0.3739
-0.4176	-0.0696	-0.4176	-0.37115
-0.4166	-0.0685	-0.4166	-0.36835
-0.4156	-0.06735	-0.4156	-0.36555
-0.4146	-0.0663	-0.4146	-0.36325
-0.4136	-0.0654	-0.4136	-0.3605
-0.4126	-0.0645	-0.4126	-0.35775
-0.4116	-0.06345	-0.4116	-0.3548
-0.4106	-0.0625	-0.4106	-0.35275
-0.4096	-0.0614	-0.4096	-0.35
-0.4086	-0.0605	-0.4086	-0.34715
-0.4076	-0.0596	-0.4076	-0.34415
-0.4066	-0.0589	-0.4066	-0.3414
-0.4056	-0.0579	-0.4056	-0.3388
-0.4046	-0.05655	-0.4046	-0.3356
-0.4036	-0.055	-0.4036	-0.3328
-0.4026	-0.0538	-0.4026	-0.3298
-0.4016	-0.0529	-0.4016	-0.32745
-0.4006	-0.05195	-0.4006	-0.324
-0.3996	-0.05065	-0.3996	-0.32095
-0.3986	-0.04962	-0.3986	-0.3178
-0.3976	-0.04851	-0.3976	-0.31525
-0.3966	-0.04741	-0.3966	-0.3121
-0.3956	-0.04657	-0.3956	-0.3092
-0.3946	-0.04545	-0.3946	-0.30605
-0.3936	-0.04417	-0.3936	-0.30355
-0.3926	-0.04292	-0.3926	-0.2999
-0.3916	-0.04167	-0.3916	-0.29695
-0.3906	-0.04054	-0.3906	-0.2935
-0.3896	-0.03932	-0.3896	-0.29055
-0.3886	-0.03792	-0.3886	-0.287
-0.3876	-0.0366	-0.3876	-0.2839
-0.3866	-0.03535	-0.3866	-0.2805
-0.3856	-0.03415	-0.3856	-0.27765
-0.3846	-0.03279	-0.3846	-0.27395
-0.3836	-0.03104	-0.3836	-0.27055
-0.3826	-0.02959	-0.3826	-0.2674
-0.3816	-0.02836	-0.3816	-0.264
-0.3806	-0.02707	-0.3806	-0.26055
-0.3796	-0.02548	-0.3796	-0.25695
-0.3786	-0.02402	-0.3786	-0.2541
-0.3776	-0.0228	-0.3776	-0.25025
-0.3766	-0.02159	-0.3766	-0.2466
-0.3756	-0.01986	-0.3756	-0.24305
-0.3746	-0.01808	-0.3746	-0.23945
-0.3736	-0.01665	-0.3736	-0.2359
-0.3726	-0.01533	-0.3726	-0.23225
-0.3716	-0.01354	-0.3716	-0.2292
-0.3706	-0.01178	-0.3706	-0.22505
-0.3696	-0.01059	-0.3696	-0.2212
-0.3686	-0.00936	-0.3686	-0.21765
-0.3676	-0.00735	-0.3676	-0.2137
-0.3666	-0.00543	-0.3666	-0.21
-0.3656	-0.00396	-0.3656	-0.20635
-0.3646	-0.00218	-0.3646	-0.2022
-0.3636	-0.00043065	-0.3636	-0.19825
-0.3626	0.00118	-0.3626	-0.19465
-0.3616	0.00256	-0.3616	-0.1907
-0.3606	0.00442	-0.3606	-0.1865
-0.3596	0.00631	-0.3596	-0.18265
-0.3586	0.00802	-0.3586	-0.1787
-0.3576	0.00998	-0.3576	-0.1742
-0.3566	0.01209	-0.3566	-0.17015
-0.3556	0.01365	-0.3556	-0.1659
-0.3546	0.01487	-0.3546	-0.1615
-0.3536	0.01714	-0.3536	-0.15755
-0.3526	0.01946	-0.3526	-0.15445
-0.3516	0.02132	-0.3516	-0.1499
-0.3506	0.02351	-0.3506	-0.14555
-0.3496	0.02547	-0.3496	-0.1411
-0.3486	0.02707	-0.3486	-0.1366
-0.3476	0.02923	-0.3476	-0.13235
-0.3466	0.03135	-0.3466	-0.12755
-0.3456	0.03333	-0.3456	-0.12305
-0.3446	0.03556	-0.3446	-0.1186
-0.3436	0.03761	-0.3436	-0.11385
-0.3426	0.0391	-0.3426	-0.10905
-0.3416	0.04126	-0.3416	-0.1044
-0.3406	0.04379	-0.3406	-0.0995
-0.3396	0.04599	-0.3396	-0.09465
-0.3386	0.04842	-0.3386	-0.08945
-0.3376	0.05065	-0.3376	-0.0844
-0.3366	0.053	-0.3366	-0.0797
-0.3356	0.0557	-0.3356	-0.07465
-0.3346	0.0579	-0.3346	-0.07
-0.3336	0.06045	-0.3336	-0.0649
-0.3326	0.06255	-0.3326	-0.0598
-0.3316	0.06475	-0.3316	-0.05445
-0.3306	0.06785	-0.3306	-0.0493
-0.3296	0.07035	-0.3296	-0.0444
-0.3286	0.07295	-0.3286	-0.03913
-0.3276	0.07525	-0.3276	-0.03385
-0.3266	0.0781	-0.3266	-0.02814
-0.3256	0.0809	-0.3256	-0.02268
-0.3246	0.08365	-0.3246	-0.01701
-0.3236	0.0864	-0.3236	-0.01165
-0.3226	0.08865	-0.3226	-0.00655
-0.3216	0.09185	-0.3216	-0.000599
-0.3206	0.09455	-0.3206	0.00521
-0.3196	0.09755	-0.3196	0.01123
-0.3186	0.10015	-0.3186	0.01651
-0.3176	0.10335	-0.3176	0.02267
-0.3166	0.1063	-0.3166	0.02828
-0.3156	0.1094	-0.3156	0.03451
-0.3146	0.11205	-0.3146	0.04019
-0.3136	0.11535	-0.3136	0.04671
-0.3126	0.1186	-0.3126	0.05225
-0.3116	0.12165	-0.3116	0.0586
-0.3106	0.1246	-0.3106	0.06495
-0.3096	0.1281	-0.3096	0.07145
-0.3086	0.13155	-0.3086	0.0778
-0.3076	0.1349	-0.3076	0.0841
-0.3066	0.1376	-0.3066	0.09025
-0.3056	0.14145	-0.3056	0.09675
-0.3046	0.1449	-0.3046	0.10335
-0.3036	0.1482	-0.3036	0.11075
-0.3026	0.15165	-0.3026	0.11755
-0.3016	0.15515	-0.3016	0.1244
-0.3006	0.1589	-0.3006	0.13145
-0.2996	0.16215	-0.2996	0.1382
-0.2986	0.1664	-0.2986	0.14575
-0.2976	0.17005	-0.2976	0.1527
-0.2966	0.17365	-0.2966	0.16
-0.2956	0.17765	-0.2956	0.16735
-0.2946	0.18155	-0.2946	0.17415
-0.2936	0.18525	-0.2936	0.1823
-0.2926	0.189	-0.2926	0.1899
-0.2916	0.1931	-0.2916	0.19725
-0.2906	0.197	-0.2906	0.20545
-0.2896	0.20115	-0.2896	0.2127
-0.2886	0.20535	-0.2886	0.22015
-0.2876	0.2094	-0.2876	0.2288
-0.2866	0.2138	-0.2866	0.2366
-0.2856	0.2183	-0.2856	0.2449
-0.2846	0.2224	-0.2846	0.2532
-0.2836	0.22695	-0.2836	0.26135
-0.2826	0.2318	-0.2826	0.2693
-0.2816	0.2353	-0.2816	0.2783
-0.2806	0.24035	-0.2806	0.287
-0.2796	0.24515	-0.2796	0.2959
-0.2786	0.24985	-0.2786	0.3046
-0.2776	0.25475	-0.2776	0.312
-0.2766	0.25925	-0.2766	0.3217
-0.2756	0.26445	-0.2756	0.33105
-0.2746	0.2694	-0.2746	0.3404
-0.2736	0.2744	-0.2736	0.3497
-0.2726	0.2792	-0.2726	0.3586
-0.2716	0.2846	-0.2716	0.3675
-0.2706	0.28975	-0.2706	0.37745
-0.2696	0.29495	-0.2696	0.38745
-0.2686	0.30035	-0.2686	0.3976
-0.2676	0.3057	-0.2676	0.4074
-0.2666	0.31085	-0.2666	0.4173
-0.2656	0.3163	-0.2656	0.4269
-0.2646	0.32175	-0.2646	0.4368
-0.2636	0.32785	-0.2636	0.4479
-0.2626	0.33345	-0.2626	0.4584
-0.2616	0.3395	-0.2616	0.46885
-0.2606	0.3449	-0.2606	0.47835
-0.2596	0.35075	-0.2596	0.4882
-0.2586	0.3565	-0.2586	0.4999
-0.2576	0.363	-0.2576	0.512
-0.2566	0.36915	-0.2566	0.5235
-0.2556	0.3757	-0.2556	0.5345
-0.2546	0.3819	-0.2546	0.5455
-0.2536	0.3883	-0.2536	0.5555
-0.2526	0.39455	-0.2526	0.5685
-0.2516	0.40125	-0.2516	0.5805
-0.2506	0.40785	-0.2506	0.5925
-0.2496	0.4151	-0.2496	0.6045
-0.2486	0.42175	-0.2486	0.617
-0.2476	0.4287	-0.2476	0.6285
-0.2466	0.43495	-0.2466	0.6415
-0.2456	0.44235	-0.2456	0.654
-0.2446	0.44975	-0.2446	0.6665
-0.2436	0.4567	-0.2436	0.6795
-0.2426	0.46425	-0.2426	0.6915
-0.2416	0.4713	-0.2416	0.7035
-0.2406	0.4787	-0.2406	0.7175
-0.2396	0.4865	-0.2396	0.732
-0.2386	0.494	-0.2386	0.745
-0.2376	0.502	-0.2376	0.759
-0.2366	0.51	-0.2366	0.772
-0.2356	0.518	-0.2356	0.785
-0.2346	0.5265	-0.2346	0.801
-0.2336	0.5345	-0.2336	0.8155
-0.2326	0.543	-0.2326	0.8295
-0.2316	0.551	-0.2316	0.8445
-0.2306	0.5595	-0.2306	0.857
-0.2296	0.5685	-0.2296	0.871
-0.2286	0.5775	-0.2286	0.888
-0.2276	0.586	-0.2276	0.904
-0.2266	0.5955	-0.2266	0.92
-0.2256	0.604	-0.2256	0.936
-0.2246	0.6135	-0.2246	0.9495
-0.2236	0.623	-0.2236	0.9645
-0.2226	0.632	-0.2226	0.982
-0.2216	0.642	-0.2216	0.999
-0.2206	0.6515	-0.2206	1.0155
-0.2196	0.6615	-0.2196	1.0325
-0.2186	0.671	-0.2186	1.0475
-0.2176	0.681	-0.2176	1.064
-0.2166	0.6905	-0.2166	1.082
-0.2156	0.701	-0.2156	1.1
-0.2146	0.711	-0.2146	1.1175
-0.2136	0.7215	-0.2136	1.1335
-0.2126	0.7325	-0.2126	1.15
-0.2116	0.7435	-0.2116	1.1695
-0.2106	0.754	-0.2106	1.189
-0.2096	0.765	-0.2096	1.207
-0.2086	0.776	-0.2086	1.225
-0.2076	0.7875	-0.2076	1.243
-0.2066	0.799	-0.2066	1.2605
-0.2056	0.81	-0.2056	1.28
-0.2046	0.822	-0.2046	1.301
-0.2036	0.834	-0.2036	1.322
-0.2026	0.846	-0.2026	1.342
-0.2016	0.858	-0.2016	1.362
-0.2006	0.87	-0.2006	1.379
-0.1996	0.883	-0.1996	1.4025
-0.1986	0.8955	-0.1986	1.4235
-0.1976	0.908	-0.1976	1.4445
-0.1966	0.9205	-0.1966	1.4655
-0.1956	0.934	-0.1956	1.4865
-0.1946	0.947	-0.1946	1.505
-0.1936	0.961	-0.1936	1.5275
-0.1926	0.9755	-0.1926	1.5505
-0.1916	0.9885	-0.1916	1.575
-0.1906	1.0025	-0.1906	1.5965
-0.1896	1.016	-0.1896	1.6175
-0.1886	1.0305	-0.1886	1.638
-0.1876	1.0445	-0.1876	1.662
-0.1866	1.059	-0.1866	1.688
-0.1856	1.074	-0.1856	1.7125
-0.1846	1.089	-0.1846	1.7375
-0.1836	1.1045	-0.1836	1.763
-0.1826	1.119	-0.1826	1.784
-0.1816	1.134	-0.1816	1.809
-0.1806	1.15	-0.1806	1.8355
-0.1796	1.166	-0.1796	1.8635
-0.1786	1.1825	-0.1786	1.8875
-0.1776	1.199	-0.1776	1.9125
-0.1766	1.2145	-0.1766	1.936
-0.1756	1.232	-0.1756	1.965
-0.1746	1.249	-0.1746	1.9915
-0.1736	1.2655	-0.1736	2.018
-0.1726	1.283	-0.1726	2.045
-0.1716	1.3005	-0.1716	2.072
-0.1706	1.3185	-0.1706	2.097
-0.1696	1.3365	-0.1696	2.1265
-0.1686	1.355	-0.1686	2.157
-0.1676	1.375	-0.1676	2.187
-0.1666	1.392	-0.1666	2.2165
-0.1656	1.4095	-0.1656	2.246
-0.1646	1.429	-0.1646	2.2715
-0.1636	1.448	-0.1636	2.3005
-0.1626	1.467	-0.1626	2.3325
-0.1616	1.488	-0.1616	2.3635
-0.1606	1.5075	-0.1606	2.3955
-0.1596	1.527	-0.1596	2.4265
-0.1586	1.547	-0.1586	2.454
-0.1576	1.568	-0.1576	2.4835
-0.1566	1.589	-0.1566	2.518
-0.1556	1.61	-0.1556	2.552
-0.1546	1.6315	-0.1546	2.587
-0.1536	1.6525	-0.1536	2.619
-0.1526	1.6745	-0.1526	2.647
-0.1516	1.6965	-0.1516	2.6805
-0.1506	1.719	-0.1506	2.718
-0.1496	1.7415	-0.1496	2.7545
-0.1486	1.765	-0.1486	2.7895
-0.1476	1.788	-0.1476	2.823
-0.1466	1.811	-0.1466	2.854
-0.1456	1.835	-0.1456	2.8905
-0.1446	1.859	-0.1446	2.931
-0.1436	1.8835	-0.1436	2.969
-0.1426	1.9105	-0.1426	3.008
-0.1416	1.9345	-0.1416	3.0435
-0.1406	1.959	-0.1406	3.0755
-0.1396	1.983	-0.1396	3.1125
-0.1386	2.0085	-0.1386	3.155
-0.1376	2.034	-0.1376	3.195
-0.1366	2.0605	-0.1366	3.2355
-0.1356	2.087	-0.1356	3.2745
-0.1346	2.1135	-0.1346	3.308
-0.1336	2.1405	-0.1336	3.348
-0.1326	2.169	-0.1326	3.394
-0.1316	2.196	-0.1316	3.4375
-0.1306	2.2245	-0.1306	3.4785
-0.1296	2.253	-0.1296	3.5185
-0.1286	2.2815	-0.1286	3.554
-0.1276	2.31	-0.1276	3.597
-0.1266	2.3395	-0.1266	3.643
-0.1256	2.37	-0.1256	3.6885
-0.1246	2.4005	-0.1246	3.734
-0.1236	2.43	-0.1236	3.7775
-0.1226	2.4605	-0.1226	3.815
-0.1216	2.492	-0.1216	3.8625
-0.1206	2.523	-0.1206	3.9105
-0.1196	2.5545	-0.1196	3.956
-0.1186	2.587	-0.1186	4.004
-0.1176	2.6215	-0.1176	4.05
-0.1166	2.653	-0.1166	4.0885
-0.1156	2.6855	-0.1156	4.1355
-0.1146	2.719	-0.1146	4.188
-0.1136	2.751	-0.1136	4.238
-0.1126	2.7845	-0.1126	4.288
-0.1116	2.82	-0.1116	4.334
-0.1106	2.8555	-0.1106	4.3765
-0.1096	2.89	-0.1096	4.428
-0.1086	2.923	-0.1086	4.482
-0.1076	2.9595	-0.1076	4.5325
-0.1066	2.996	-0.1066	4.5835
-0.1056	3.0325	-0.1056	4.633
-0.1046	3.0695	-0.1046	4.677
-0.1036	3.1065	-0.1036	4.729
-0.1026	3.144	-0.1026	4.788
-0.1016	3.182	-0.1016	4.8445
-0.1006	3.2195	-0.1006	4.8985
-0.0996	3.258	-0.0996	4.9515
-0.0986	3.297	-0.0986	4.9985
-0.0976	3.3355	-0.0976	5.055
-0.0966	3.3775	-0.0966	5.115
-0.0956	3.4185	-0.0956	5.175
-0.0946	3.4605	-0.0946	5.23
-0.0936	3.501	-0.0936	5.28
-0.0926	3.543	-0.0926	5.33
-0.0916	3.5835	-0.0916	5.39
-0.0906	3.6255	-0.0906	5.455
-0.0896	3.6675	-0.0896	5.515
-0.0886	3.711	-0.0886	5.575
-0.0876	3.754	-0.0876	5.63
-0.0866	3.7965	-0.0866	5.68
-0.0856	3.8425	-0.0856	5.745
-0.0846	3.8875	-0.0846	5.81
-0.0836	3.9325	-0.0836	5.87
-0.0826	3.979	-0.0826	5.935
-0.0816	4.0235	-0.0816	5.99
-0.0806	4.069	-0.0806	6.04
-0.0796	4.115	-0.0796	6.11
-0.0786	4.1625	-0.0786	6.18
-0.0776	4.209	-0.0776	6.245
-0.0766	4.2565	-0.0766	6.31
-0.0756	4.305	-0.0756	6.36
-0.0746	4.3545	-0.0746	6.42
-0.0736	4.405	-0.0736	6.495
-0.0726	4.456	-0.0726	6.57
-0.0716	4.5045	-0.0716	6.64
-0.0706	4.5565	-0.0706	6.705
-0.0696	4.607	-0.0696	6.755
-0.0686	4.6595	-0.0686	6.825
-0.0676	4.712	-0.0676	6.9
-0.0666	4.763	-0.0666	6.975
-0.0656	4.817	-0.0656	7.045
-0.0646	4.87	-0.0646	7.105
-0.0636	4.9245	-0.0636	7.165
-0.0626	4.9775	-0.0626	7.235
-0.0616	5.035	-0.0616	7.315
-0.0606	5.09	-0.0606	7.39
-0.0596	5.145	-0.0596	7.465
-0.0586	5.2	-0.0586	7.535
-0.0576	5.255	-0.0576	7.595
-0.0566	5.315	-0.0566	7.665
-0.0556	5.365	-0.0556	7.75
-0.0546	5.425	-0.0546	7.825
-0.0536	5.485	-0.0536	7.9
-0.0526	5.54	-0.0526	7.97
-0.0516	5.6	-0.0516	8.03
-0.0506	5.66	-0.0506	8.11
-0.0496	5.72	-0.0496	8.195
-0.0486	5.78	-0.0486	8.27
-0.0476	5.845	-0.0476	8.345
-0.0466	5.9	-0.0466	8.415
-0.0456	5.96	-0.0456	8.475
-0.0446	6.025	-0.0446	8.555
-0.0436	6.085	-0.0436	8.645
-0.0426	6.15	-0.0426	8.73
-0.0416	6.21	-0.0416	8.81
-0.0406	6.275	-0.0406	8.885
-0.0396	6.34	-0.0396	8.95
-0.0386	6.405	-0.0386	9.035
-0.0376	6.475	-0.0376	9.125
-0.0366	6.54	-0.0366	9.21
-0.0356	6.605	-0.0356	9.295
-0.0346	6.675	-0.0346	9.37
-0.0336	6.74	-0.0336	9.435
-0.0326	6.805	-0.0326	9.525
-0.0316	6.87	-0.0316	9.62
-0.0306	6.94	-0.0306	9.71
-0.0296	7.01	-0.0296	9.795
-0.0286	7.08	-0.0286	9.865
-0.0276	7.155	-0.0276	9.935
-0.0266	7.22	-0.0266	10.025
-0.0256	7.295	-0.0256	10.125
-0.0246	7.36	-0.0246	10.215
-0.0236	7.43	-0.0236	10.3
-0.0226	7.5	-0.0226	10.375
-0.0216	7.575	-0.0216	10.45
-0.0206	7.645	-0.0206	10.545
-0.0196	7.715	-0.0196	10.645
-0.0186	7.79	-0.0186	10.735
-0.0176	7.865	-0.0176	10.82
-0.0166	7.94	-0.0166	10.895
-0.0156	8.015	-0.0156	10.975
-0.0146	8.09	-0.0146	11.08
-0.0136	8.165	-0.0136	11.175
-0.0126	8.24	-0.0126	11.27
-0.0116	8.315	-0.0116	11.36
-0.0106	8.39	-0.0106	11.445
-0.0096	8.465	-0.0096	11.51
-0.0086	8.545	-0.0086	11.6
-0.0076	8.62	-0.0076	11.705
-0.0066	8.695	-0.0066	11.805
-0.0056	8.775	-0.0056	11.9
-0.0046	8.85	-0.0046	11.985
-0.0036	8.93	-0.0036	12.05
-0.0026	9.01	-0.0026	12.14
-0.0016	9.085	-0.0016	12.255
-0.0006	9.16	-0.0006	12.355
0.0004	9.24	0.0004	12.45
0.0014	9.315	0.0014	12.535
0.0024	9.39	0.0024	12.605
0.0034	9.475	0.0034	12.69
0.0044	9.555	0.0044	12.805
0.0054	9.635	0.0054	12.91
0.0064	9.72	0.0064	13.01
0.0074	9.795	0.0074	13.1
0.0084	9.875	0.0084	13.17
0.0094	9.95	0.0094	13.25
0.0104	10.035	0.0104	13.365
0.0114	10.115	0.0114	13.47
0.0124	10.2	0.0124	13.575
0.0134	10.28	0.0134	13.67
0.0144	10.36	0.0144	13.735
0.0154	10.44	0.0154	13.82
0.0164	10.525	0.0164	13.94
0.0174	10.61	0.0174	14.045
0.0184	10.695	0.0184	14.145
0.0194	10.775	0.0194	14.24
0.0204	10.86	0.0204	14.305
0.0214	10.94	0.0214	14.395
0.0224	11.02	0.0224	14.51
0.0234	11.1	0.0234	14.62
0.0244	11.18	0.0244	14.72
0.0254	11.26	0.0254	14.805
0.0264	11.345	0.0264	14.87
0.0274	11.425	0.0274	14.96
0.0284	11.5	0.0284	15.08
0.0294	11.595	0.0294	15.19
0.0304	11.675	0.0304	15.295
0.0314	11.755	0.0314	15.38
0.0324	11.84	0.0324	15.445
0.0334	11.92	0.0334	15.54
0.0344	12	0.0344	15.66
0.0354	12.085	0.0354	15.775
0.0364	12.17	0.0364	15.88
0.0374	12.25	0.0374	15.97
0.0384	12.33	0.0384	16.03
0.0394	12.41	0.0394	16.11
0.0404	12.485	0.0404	16.23
0.0414	12.565	0.0414	16.345
0.0424	12.645	0.0424	16.45
0.0434	12.72	0.0434	16.545
0.0444	12.8	0.0444	16.605
0.0454	12.89	0.0454	16.675
0.0464	12.97	0.0464	16.775
0.0474	13.055	0.0474	16.9
0.0484	13.13	0.0484	17.005
0.0494	13.205	0.0494	17.105
0.0504	13.285	0.0504	17.165
0.0514	13.365	0.0514	17.245
0.0524	13.44	0.0524	17.365
0.0534	13.525	0.0534	17.48
0.0544	13.6	0.0544	17.58
0.0554	13.68	0.0554	17.65
0.0564	13.755	0.0564	17.705
0.0574	13.825	0.0574	17.805
0.0584	13.905	0.0584	17.93
0.0594	13.98	0.0594	18.04
0.0604	14.055	0.0604	18.135
0.0614	14.135	0.0614	18.19
0.0624	14.215	0.0624	18.255
0.0634	14.28	0.0634	18.375
0.0644	14.36	0.0644	18.49
0.0654	14.43	0.0654	18.59
0.0664	14.5	0.0664	18.68
0.0674	14.57	0.0674	18.73
0.0684	14.645	0.0684	18.785
0.0694	14.72	0.0694	18.895
0.0704	14.79	0.0704	19.015
0.0714	14.86	0.0714	19.115
0.0724	14.925	0.0724	19.205
0.0734	14.995	0.0734	19.245
0.0744	15.075	0.0744	19.305
0.0754	15.13	0.0754	19.415
0.0764	15.195	0.0764	19.53
0.0774	15.26	0.0774	19.63
0.0784	15.33	0.0784	19.69
0.0794	15.39	0.0794	19.73
0.0804	15.46	0.0804	19.795
0.0814	15.525	0.0814	19.91
0.0824	15.595	0.0824	20.025
0.0834	15.65	0.0834	20.12
0.0844	15.73	0.0844	20.19
0.0854	15.79	0.0854	20.225
0.0864	15.845	0.0864	20.29
0.0874	15.905	0.0874	20.405
0.0884	15.965	0.0884	20.505
0.0894	16.03	0.0894	20.6
0.0904	16.085	0.0904	20.68
0.0914	16.14	0.0914	20.7
0.0924	16.195	0.0924	20.745
0.0934	16.25	0.0934	20.86
0.0944	16.32	0.0944	20.97
0.0954	16.375	0.0954	21.06
0.0964	16.43	0.0964	21.135
0.0974	16.48	0.0974	21.145
0.0984	16.53	0.0984	21.195
0.0994	16.58	0.0994	21.305
0.1004	16.64	0.1004	21.405
0.1014	16.69	0.1014	21.49
0.1024	16.74	0.1024	21.555
0.1034	16.79	0.1034	21.57
0.1044	16.835	0.1044	21.61
0.1054	16.885	0.1054	21.715
0.1064	16.93	0.1064	21.82
0.1074	16.975	0.1074	21.9
0.1084	17.02	0.1084	21.955
0.1094	17.065	0.1094	21.95
0.1104	17.12	0.1104	21.98
0.1114	17.165	0.1114	22.055
0.1124	17.2	0.1124	22.18
0.1134	17.24	0.1134	22.27
0.1144	17.29	0.1144	22.345
0.1154	17.33	0.1154	22.365
0.1164	17.365	0.1164	22.37
0.1174	17.395	0.1174	22.415
0.1184	17.445	0.1184	22.525
0.1194	17.475	0.1194	22.625
0.1204	17.535	0.1204	22.695
0.1214	17.575	0.1214	22.71
0.1224	17.61	0.1224	22.705
0.1234	17.645	0.1234	22.765
0.1244	17.685	0.1244	22.87
0.1254	17.7	0.1254	22.95
0.1264	17.74	0.1264	22.995
0.1274	17.785	0.1274	23.02
0.1284	17.81	0.1284	23.01
0.1294	17.855	0.1294	23.04
0.1304	17.88	0.1304	23.14
0.1314	17.905	0.1314	23.23
0.1324	17.94	0.1324	23.295
0.1334	17.97	0.1334	23.335
0.1344	17.985	0.1344	23.305
0.1354	18.015	0.1354	23.335
0.1364	18.05	0.1364	23.425
0.1374	18.075	0.1374	23.53
0.1384	18.1	0.1384	23.61
0.1394	18.13	0.1394	23.635
0.1404	18.15	0.1404	23.585
0.1414	18.17	0.1414	23.605
0.1424	18.2	0.1424	23.7
0.1434	18.245	0.1434	23.785
0.1444	18.26	0.1444	23.845
0.1454	18.285	0.1454	23.87
0.1464	18.315	0.1464	23.835
0.1474	18.33	0.1474	23.83
0.1484	18.34	0.1484	23.92
0.1494	18.365	0.1494	24.015
0.1504	18.385	0.1504	24.08
0.1514	18.4	0.1514	24.095
0.1524	18.425	0.1524	24.05
0.1534	18.46	0.1534	24.05
0.1544	18.475	0.1544	24.145
0.1554	18.5	0.1554	24.23
0.1564	18.515	0.1564	24.285
0.1574	18.525	0.1574	24.3
0.1584	18.535	0.1584	24.25
0.1594	18.555	0.1594	24.24
0.1604	18.575	0.1604	24.34
0.1614	18.6	0.1614	24.42
0.1624	18.625	0.1624	24.47
0.1634	18.645	0.1634	24.5
0.1644	18.655	0.1644	24.44
0.1654	18.655	0.1654	24.41
0.1664	18.67	0.1664	24.46
0.1674	18.69	0.1674	24.56
0.1684	18.705	0.1684	24.63
0.1694	18.72	0.1694	24.625
0.1704	18.73	0.1704	24.565
0.1714	18.75	0.1714	24.555
0.1724	18.765	0.1724	24.63
0.1734	18.775	0.1734	24.72
0.1744	18.8	0.1744	24.78
0.1754	18.81	0.1754	24.765
0.1764	18.815	0.1764	24.705
0.1774	18.815	0.1774	24.69
0.1784	18.815	0.1784	24.77
0.1794	18.825	0.1794	24.865
0.1804	18.84	0.1804	24.92
0.1814	18.865	0.1814	24.92
0.1824	18.885	0.1824	24.87
0.1834	18.905	0.1834	24.855
0.1844	18.92	0.1844	24.96
0.1854	18.93	0.1854	25.025
0.1864	18.935	0.1864	25.06
0.1874	18.94	0.1874	25.085
0.1884	18.93	0.1884	25.02
0.1894	18.94	0.1894	24.97
0.1904	18.955	0.1904	25.015
0.1914	18.97	0.1914	25.105
0.1924	18.98	0.1924	25.155
0.1934	18.985	0.1934	25.175
0.1944	18.995	0.1944	25.105
0.1954	19	0.1954	25.06
0.1964	19.005	0.1964	25.075
0.1974	19.01	0.1974	25.17
0.1984	19.015	0.1984	25.235
0.1994	19.02	0.1994	25.28
0.2004	19.03	0.2004	25.22
0.2014	19.04	0.2014	25.16
0.2024	19.05	0.2024	25.175
0.2034	19.05	0.2034	25.27
0.2044	19.065	0.2044	25.325
0.2054	19.06	0.2054	25.35
0.2064	19.07	0.2064	25.285
0.2074	19.075	0.2074	25.22
0.2084	19.08	0.2084	25.25
0.2094	19.09	0.2094	25.345
0.2104	19.085	0.2104	25.395
0.2114	19.095	0.2114	25.42
0.2124	19.105	0.2124	25.35
0.2134	19.11	0.2134	25.285
0.2144	19.11	0.2144	25.31
0.2154	19.115	0.2154	25.395
0.2164	19.125	0.2164	25.455
0.2174	19.13	0.2174	25.485
0.2184	19.135	0.2184	25.45
0.2194	19.135	0.2194	25.335
0.2204	19.15	0.2204	25.34
0.2214	19.155	0.2214	25.445
0.2224	19.15	0.2224	25.505
0.2234	19.155	0.2234	25.535
0.2244	19.155	0.2244	25.505
0.2254	19.16	0.2254	25.42
0.2264	19.165	0.2264	25.425
0.2274	19.165	0.2274	25.515
0.2284	19.17	0.2284	25.565
0.2294	19.18	0.2294	25.59
0.2304	19.175	0.2304	25.55
0.2314	19.185	0.2314	25.47
0.2324	19.185	0.2324	25.455
0.2334	19.2	0.2334	25.525
0.2344	19.195	0.2344	25.595
0.2354	19.2	0.2354	25.63
0.2364	19.195	0.2364	25.585
0.2374	19.2	0.2374	25.53
0.2384	19.215	0.2384	25.55
0.2394	19.22	0.2394	25.635
0.2404	19.225	0.2404	25.695
0.2414	19.235	0.2414	25.715
0.2424	19.23	0.2424	25.65
0.2434	19.23	0.2434	25.605
0.2444	19.23	0.2444	25.655
0.2454	19.24	0.2454	25.74
0.2464	19.24	0.2464	25.785
0.2474	19.24	0.2474	25.8
0.2484	19.24	0.2484	25.735
0.2494	19.25	0.2494	25.66
0.2504	19.245	0.2504	25.65
0.2514	19.245	0.2514	25.735
0.2524	19.25	0.2524	25.795
0.2534	19.255	0.2534	25.815
0.2544	19.245	0.2544	25.75
0.2554	19.245	0.2554	25.685
0.2564	19.26	0.2564	25.7
0.2574	19.275	0.2574	25.795
0.2584	19.28	0.2584	25.85
0.2594	19.275	0.2594	25.875
0.2604	19.28	0.2604	25.815
0.2614	19.275	0.2614	25.735
0.2624	19.275	0.2624	25.745
0.2634	19.275	0.2634	25.835
0.2644	19.285	0.2644	25.885
0.2654	19.285	0.2654	25.905
0.2664	19.295	0.2664	25.83
0.2674	19.305	0.2674	25.755
0.2684	19.31	0.2684	25.745
0.2694	19.315	0.2694	25.83
0.2704	19.32	0.2704	25.91
0.2714	19.315	0.2714	25.93
0.2724	19.315	0.2724	25.905
0.2734	19.315	0.2734	25.815
0.2744	19.325	0.2744	25.78
0.2754	19.33	0.2754	25.86
0.2764	19.33	0.2764	25.93
0.2774	19.335	0.2774	25.96
0.2784	19.335	0.2784	25.955
0.2794	19.33	0.2794	25.86
0.2804	19.345	0.2804	25.815
0.2814	19.34	0.2814	25.875
0.2824	19.34	0.2824	25.94
0.2834	19.345	0.2834	25.99
0.2844	19.345	0.2844	26.01
0.2854	19.345	0.2854	25.94
0.2864	19.345	0.2864	25.86
0.2874	19.345	0.2874	25.87
0.2884	19.35	0.2884	25.95
0.2894	19.35	0.2894	26.01
0.2904	19.35	0.2904	26.005
0.2914	19.35	0.2914	25.915
0.2924	19.35	0.2924	25.85
0.2934	19.35	0.2934	25.88
0.2944	19.36	0.2944	25.98
0.2954	19.365	0.2954	26.035
0.2964	19.375	0.2964	26.05
0.2974	19.38	0.2974	25.97
0.2984	19.385	0.2984	25.895
0.2994	19.39	0.2994	25.92
0.3004	19.395	0.3004	26.015
0.3014	19.385	0.3014	26.06
0.3024	19.39	0.3024	26.05
0.3034	19.395	0.3034	25.975
0.3044	19.39	0.3044	25.91
0.3054	19.395	0.3054	25.915
0.3064	19.39	0.3064	26.01
0.3074	19.39	0.3074	26.075
0.3084	19.39	0.3084	26.09
0.3094	19.395	0.3094	26
0.3104	19.405	0.3104	25.94
0.3114	19.4	0.3114	25.96
0.3124	19.4	0.3124	26.055
0.3134	19.4	0.3134	26.1
0.3144	19.4	0.3144	26.11
0.3154	19.42	0.3154	26.025
0.3164	19.41	0.3164	25.97
0.3174	19.405	0.3174	25.955
0.3184	19.415	0.3184	26.035
0.3194	19.435	0.3194	26.11
0.3204	19.435	0.3204	26.14
0.3214	19.42	0.3214	26.09
0.3224	19.415	0.3224	26.005
0.3234	19.425	0.3234	25.985
0.3244	19.43	0.3244	26.065
0.3254	19.44	0.3254	26.14
0.3264	19.435	0.3264	26.175
0.3274	19.44	0.3274	26.145
0.3284	19.44	0.3284	26.055
0.3294	19.435	0.3294	26.025
0.3304	19.445	0.3304	26.1
0.3314	19.455	0.3314	26.21
0.3324	19.45	0.3324	26.275
0.3334	19.445	0.3334	26.245
0.3344	19.45	0.3344	26.15
0.3354	19.455	0.3354	26.14
0.3364	19.455	0.3364	26.225
0.3374	19.455	0.3374	26.27
0.3384	19.465	0.3384	26.295
0.3394	19.475	0.3394	26.245
0.3404	19.46	0.3404	26.155
0.3414	19.49	0.3414	26.135
0.3424	19.48	0.3424	26.19
0.3434	19.465	0.3434	26.27
0.3444	19.465	0.3444	26.295
0.3454	19.46	0.3454	26.245
0.3464	19.455	0.3464	26.165
0.3474	19.475	0.3474	26.135
0.3484	19.48	0.3484	26.195
0.3494	19.47	0.3494	26.275
0.3504	19.47	0.3504	26.305
0.3514	19.47	0.3514	26.295
0.3524	19.48	0.3524	26.21
0.3534	19.485	0.3534	26.185
0.3544	19.485	0.3544	26.245
0.3554	19.49	0.3554	26.31
0.3564	19.49	0.3564	26.345
0.3574	19.49	0.3574	26.345
0.3584	19.49	0.3584	26.255
0.3594	19.49	0.3594	26.19
0.3604	19.505	0.3604	26.24
0.3614	19.51	0.3614	26.325
0.3624	19.51	0.3624	26.36
0.3634	19.505	0.3634	26.355
0.3644	19.505	0.3644	26.255
0.3654	19.5	0.3654	26.2
0.3664	19.505	0.3664	26.22
0.3674	19.5	0.3674	26.31
0.3684	19.495	0.3684	26.37
0.3694	19.495	0.3694	26.335
0.3704	19.495	0.3704	26.25
0.3714	19.505	0.3714	26.24
0.3724	19.505	0.3724	26.345
0.3734	19.515	0.3734	26.41
0.3744	19.515	0.3744	26.445
0.3754	19.51	0.3754	26.43
0.3764	19.505	0.3764	26.335
0.3774	19.495	0.3774	26.275
0.3784	19.505	0.3784	26.295
0.3794	19.52	0.3794	26.385
0.3804	19.515	0.3804	26.44
0.3814	19.51	0.3814	26.47
0.3824	19.515	0.3824	26.42
0.3834	19.515	0.3834	26.33
0.3844	19.52	0.3844	26.295
0.3854	19.53	0.3854	26.37
0.3864	19.52	0.3864	26.445
0.3874	19.52	0.3874	26.48
0.3884	19.53	0.3884	26.405
0.3894	19.535	0.3894	26.33
0.3904	19.53	0.3904	26.31
0.3914	19.55	0.3914	26.365
0.3924	19.56	0.3924	26.455
0.3934	19.555	0.3934	26.475
0.3944	19.55	0.3944	26.38
0.3954	19.55	0.3954	26.33
0.3964	19.54	0.3964	26.305
0.3974	19.54	0.3974	26.38
0.3984	19.535	0.3984	26.455
0.3994	19.535	0.3994	26.46
0.4004	19.53	0.4004	26.39
0.4014	19.545	0.4014	26.33
0.4024	19.535	0.4024	26.325
0.4034	19.54	0.4034	26.405
0.4044	19.55	0.4044	26.48
0.4054	19.56	0.4054	26.51
0.4064	19.565	0.4064	26.455
0.4074	19.575	0.4074	26.365
0.4084	19.575	0.4084	26.32
0.4094	19.57	0.4094	26.385
0.4104	19.56	0.4104	26.465
0.4114	19.565	0.4114	26.475
0.4124	19.555	0.4124	26.38
0.4134	19.565	0.4134	26.33
0.4144	19.57	0.4144	26.31
0.4154	19.57	0.4154	26.385
0.4164	19.56	0.4164	26.49
0.4174	19.555	0.4174	26.515
0.4184	19.56	0.4184	26.46
0.4194	19.565	0.4194	26.385
0.4204	19.575	0.4204	26.355
0.4214	19.565	0.4214	26.405
0.4224	19.56	0.4224	26.51
0.4234	19.56	0.4234	26.55
0.4244	19.575	0.4244	26.525
0.4254	19.57	0.4254	26.43
0.4264	19.6	0.4264	26.395
0.4274	19.615	0.4274	26.435
0.4284	19.605	0.4284	26.52
0.4294	19.595	0.4294	26.575
0.4304	19.59	0.4304	26.545
0.4314	19.595	0.4314	26.45
0.4324	19.585	0.4324	26.415
0.4334	19.6	0.4334	26.445
0.4344	19.605	0.4344	26.575
0.4354	19.585	0.4354	26.62
0.4364	19.59	0.4364	26.595
0.4374	19.595	0.4374	26.49
0.4384	19.59	0.4384	26.45
0.4394	19.585	0.4394	26.48
0.4404	19.585	0.4404	26.575
0.4414	19.575	0.4414	26.625
0.4424	19.595	0.4424	26.545
0.4434	19.6	0.4434	26.48
0.4444	19.59	0.4444	26.45
0.4454	19.585	0.4454	26.485
0.4464	19.61	0.4464	26.6
0.4474	19.605	0.4474	26.665
0.4484	19.6	0.4484	26.63
0.4494	19.59	0.4494	26.54
0.4504	19.59	0.4504	26.5
0.4514	19.6	0.4514	26.515
0.4524	19.62	0.4524	26.62
0.4534	19.625	0.4534	26.675
0.4544	19.625	0.4544	26.685
0.4554	19.62	0.4554	26.59
0.4564	19.615	0.4564	26.52
0.4574	19.605	0.4574	26.51
0.4584	19.61	0.4584	26.55
0.4594	19.62	0.4594	26.635
0.4604	19.62	0.4604	26.69
0.4614	19.625	0.4614	26.635
0.4624	19.615	0.4624	26.555
0.4634	19.62	0.4634	26.515
0.4644	19.62	0.4644	26.59
0.4654	19.615	0.4654	26.67
0.4664	19.62	0.4664	26.69
0.4674	19.61	0.4674	26.605
0.4684	19.615	0.4684	26.545
0.4694	19.615	0.4694	26.535
0.4704	19.62	0.4704	26.625
0.4714	19.635	0.4714	26.69
0.4724	19.635	0.4724	26.72
0.4734	19.63	0.4734	26.645
0.4744	19.63	0.4744	26.56
0.4754	19.645	0.4754	26.545
0.4764	19.645	0.4764	26.625
0.4774	19.665	0.4774	26.685
0.4784	19.66	0.4784	26.71
0.4794	19.645	0.4794	26.64
0.4804	19.635	0.4804	26.56
0.4814	19.63	0.4814	26.535
0.4824	19.635	0.4824	26.595
0.4834	19.645	0.4834	26.68
0.4844	19.67	0.4844	26.73
0.4854	19.655	0.4854	26.72
0.4864	19.66	0.4864	26.62
0.4874	19.67	0.4874	26.57
0.4884	19.655	0.4884	26.585
0.4894	19.655	0.4894	26.685
0.4904	19.65	0.4904	26.735
0.4914	19.645	0.4914	26.75
0.4924	19.635	0.4924	26.655
0.4934	19.635	0.4934	26.59
0.4944	19.64	0.4944	26.57
0.4954	19.65	0.4954	26.64
0.4964	19.655	0.4964	26.725
0.4974	19.665	0.4974	26.75
0.4984	19.665	0.4984	26.67
0.4994	19.655	0.4994	26.6
0.5004	19.66	0.5004	26.57
0.5014	19.655	0.5014	26.655
0.5024	19.645	0.5024	26.735
0.5034	19.655	0.5034	26.765
0.5044	19.66	0.5044	26.73
0.5054	19.66	0.5054	26.63
0.5064	19.66	0.5064	26.58
0.5074	19.665	0.5074	26.61
0.5084	19.67	0.5084	26.71
0.5094	19.675	0.5094	26.765
0.5104	19.67	0.5104	26.695
0.5114	19.675	0.5114	26.615
0.5124	19.685	0.5124	26.58
0.5134	19.69	0.5134	26.595
0.5144	19.68	0.5144	26.69
0.5154	19.685	0.5154	26.76
0.5164	19.685	0.5164	26.745
0.5174	19.69	0.5174	26.65
0.5184	19.685	0.5184	26.61
0.5194	19.69	0.5194	26.6
0.5204	19.68	0.5204	26.69
0.5214	19.68	0.5214	26.755
0.5224	19.68	0.5224	26.775
0.5234	19.685	0.5234	26.705
0.5244	19.68	0.5244	26.625
0.5254	19.685	0.5254	26.59
0.5264	19.695	0.5264	26.64
0.5274	19.69	0.5274	26.735
0.5284	19.69	0.5284	26.775
0.5294	19.695	0.5294	26.72
0.5304	19.695	0.5304	26.63
0.5314	19.7	0.5314	26.59
0.5324	19.705	0.5324	26.6
0.5334	19.695	0.5334	26.705
0.5344	19.69	0.5344	26.765
0.5354	19.695	0.5354	26.765
0.5364	19.7	0.5364	26.66
0.5374	19.7	0.5374	26.62
0.5384	19.695	0.5384	26.62
0.5394	19.695	0.5394	26.66
0.5404	19.685	0.5404	26.755
0.5414	19.695	0.5414	26.775
0.5424	19.7	0.5424	26.7
0.5434	19.7	0.5434	26.64
0.5444	19.7	0.5444	26.635
0.5454	19.71	0.5454	26.71
0.5464	19.715	0.5464	26.805
0.5474	19.69	0.5474	26.845
0.5484	19.69	0.5484	26.77
0.5494	19.7	0.5494	26.7
0.5504	19.7	0.5504	26.665
0.5514	19.7	0.5514	26.695
0.5524	19.71	0.5524	26.8
0.5534	19.71	0.5534	26.855
0.5544	19.71	0.5544	26.845
0.5554	19.71	0.5554	26.745
0.5564	19.715	0.5564	26.695
0.5574	19.715	0.5574	26.685
0.5584	19.72	0.5584	26.78
0.5594	19.73	0.5594	26.85
0.5604	19.74	0.5604	26.84
0.5614	19.745	0.5614	26.755
0.5624	19.74	0.5624	26.715
0.5634	19.72	0.5634	26.735
0.5644	19.72	0.5644	26.84
0.5654	19.72	0.5654	26.915
0.5664	19.715	0.5664	26.955
0.5674	19.725	0.5674	26.89
0.5684	19.73	0.5684	26.805
0.5694	19.725	0.5694	26.77
0.5704	19.735	0.5704	26.78
0.5714	19.735	0.5714	26.865
0.5724	19.72	0.5724	26.965
0.5734	19.725	0.5734	26.925
0.5744	19.74	0.5744	26.83
0.5754	19.735	0.5754	26.78
0.5764	19.73	0.5764	26.805
0.5774	19.73	0.5774	26.905
0.5784	19.72	0.5784	26.95
0.5794	19.735	0.5794	26.905
0.5804	19.735	0.5804	26.815
0.5814	19.735	0.5814	26.775
0.5824	19.735	0.5824	26.775
0.5834	19.74	0.5834	26.85
0.5844	19.745	0.5844	26.925
0.5854	19.73	0.5854	26.94
0.5864	19.735	0.5864	26.84
0.5874	19.74	0.5874	26.78
0.5884	19.74	0.5884	26.76
0.5894	19.75	0.5894	26.81
0.5904	19.75	0.5904	26.915
0.5914	19.75	0.5914	26.955
0.5924	19.745	0.5924	26.87
0.5934	19.76	0.5934	26.81
0.5944	19.75	0.5944	26.785
0.5954	19.745	0.5954	26.865
0.5964	19.75	0.5964	26.955
0.5974	19.75	0.5974	26.995
0.5984	19.755	0.5984	26.935
0.5994	19.77	0.5994	26.845
0.6004	19.765	0.6004	26.805
0.6014	19.76	0.6014	26.84
0.6024	19.755	0.6024	26.945
0.6034	19.745	0.6034	26.985
0.6044	19.75	0.6044	26.915
0.6054	19.75	0.6054	26.835
0.6064	19.745	0.6064	26.79
0.6074	19.75	0.6074	26.78
0.6084	19.77	0.6084	26.875
0.6094	19.775	0.6094	26.94
0.6104	19.77	0.6104	26.92
0.6114	19.77	0.6114	26.83
0.6124	19.775	0.6124	26.785
0.6134	19.77	0.6134	26.775
0.6144	19.76	0.6144	26.86
0.6154	19.775	0.6154	26.945
0.6164	19.77	0.6164	26.905
0.6174	19.77	0.6174	26.81
0.6184	19.77	0.6184	26.785
0.6194	19.785	0.6194	26.78
0.6204	19.77	0.6204	26.855
0.6214	19.77	0.6214	26.95
0.6224	19.765	0.6224	26.98
0.6234	19.765	0.6234	26.905
0.6244	19.77	0.6244	26.83
0.6254	19.78	0.6254	26.79
0.6264	19.785	0.6264	26.825
0.6274	19.79	0.6274	26.925
0.6284	19.79	0.6284	26.96
0.6294	19.78	0.6294	26.86
0.6304	19.79	0.6304	26.795
0.6314	19.8	0.6314	26.77
0.6324	19.8	0.6324	26.77
0.6334	19.785	0.6334	26.84
0.6344	19.785	0.6344	26.925
0.6354	19.795	0.6354	26.935
0.6364	19.795	0.6364	26.86
0.6374	19.8	0.6374	26.82
0.6384	19.8	0.6384	26.825
0.6394	19.795	0.6394	26.9
0.6404	19.78	0.6404	27.015
0.6414	19.785	0.6414	27.005
0.6424	19.795	0.6424	26.925
0.6434	19.79	0.6434	26.875
0.6444	19.8	0.6444	26.855
0.6454	19.805	0.6454	26.885
0.6464	19.805	0.6464	26.995
0.6474	19.81	0.6474	27.03
0.6484	19.805	0.6484	26.945
0.6494	19.81	0.6494	26.885
0.6504	19.8	0.6504	26.865
0.6514	19.8	0.6514	26.86
0.6524	19.805	0.6524	26.955
0.6534	19.815	0.6534	27.035
0.6544	19.81	0.6544	27.035
0.6554	19.805	0.6554	26.95
0.6564	19.81	0.6564	26.89
0.6574	19.815	0.6574	26.865
0.6584	19.83	0.6584	26.925
0.6594	19.825	0.6594	27.015
0.6604	19.825	0.6604	26.98
0.6614	19.82	0.6614	26.915
0.6624	19.82	0.6624	26.895
0.6634	19.825	0.6634	26.875
0.6644	19.825	0.6644	26.955
0.6654	19.82	0.6654	27.04
0.6664	19.825	0.6664	27.065
0.6674	19.825	0.6674	26.975
0.6684	19.82	0.6684	26.91
0.6694	19.83	0.6694	26.885
0.6704	19.825	0.6704	26.89
0.6714	19.835	0.6714	26.94
0.6724	19.83	0.6724	26.995
0.6734	19.825	0.6734	27.015
0.6744	19.82	0.6744	26.94
0.6754	19.825	0.6754	26.905
0.6764	19.84	0.6764	26.89
0.6774	19.845	0.6774	26.95
0.6784	19.845	0.6784	27.03
0.6794	19.85	0.6794	26.97
0.6804	19.85	0.6804	26.91
0.6814	19.845	0.6814	26.89
0.6824	19.855	0.6824	26.895
0.6834	19.855	0.6834	26.91
0.6844	19.85	0.6844	27.005
0.6854	19.85	0.6854	27.05
0.6864	19.865	0.6864	26.985
0.6874	19.87	0.6874	26.925
0.6884	19.86	0.6884	26.89
0.6894	19.865	0.6894	26.895
0.6904	19.86	0.6904	26.955
0.6914	19.85	0.6914	27.045
0.6924	19.855	0.6924	27.03
0.6934	19.86	0.6934	26.95
0.6944	19.85	0.6944	26.89
0.6954	19.855	0.6954	26.87
0.6964	19.855	0.6964	26.915
0.6974	19.85	0.6974	27.015
0.6984	19.85	0.6984	27.08
0.6994	19.865	0.6994	27.03
0.7004	19.85	0.7004	26.955
0.7014	19.85	0.7014	26.92
0.7024	19.85	0.7024	26.94
0.7034	19.85	0.7034	27
0.7044	19.86	0.7044	27.055
0.7054	19.875	0.7054	26.995
0.7064	19.875	0.7064	26.935
0.7074	19.86	0.7074	26.91
0.7084	19.865	0.7084	26.955
0.7094	19.86	0.7094	27.05
0.7104	19.865	0.7104	27.09
0.7114	19.87	0.7114	27.05
0.7124	19.875	0.7124	26.975
0.7134	19.87	0.7134	26.935
0.7144	19.875	0.7144	26.94
0.7154	19.875	0.7154	26.975
0.7164	19.87	0.7164	27.08
0.7174	19.87	0.7174	27.105
0.7184	19.87	0.7184	27.03
0.7194	19.865	0.7194	26.965
0.7204	19.86	0.7204	26.94
0.7214	19.86	0.7214	27
0.7224	19.86	0.7224	27.08
0.7234	19.865	0.7234	27.095
0.7244	19.855	0.7244	27.03
0.7254	19.86	0.7254	27.045
0.7264	19.88	0.7264	27.125
0.7274	19.89	0.7274	27.125
0.7284	19.885	0.7284	27.21
0.7294	19.88	0.7294	27.27
0.7304	19.885	0.7304	27.21
0.7314	19.88	0.7314	27.155
0.7324	19.875	0.7324	27.13
0.7334	19.875	0.7334	27.115
0.7344	19.895	0.7344	27.19
0.7354	19.89	0.7354	27.275
0.7364	19.89	0.7364	27.315
0.7374	19.895	0.7374	27.26
0.7384	19.9	0.7384	27.16
0.7394	19.885	0.7394	27.11
0.7404	19.885	0.7404	27.1
0.7414	19.89	0.7414	27.19
0.7424	19.89	0.7424	27.26
0.7434	19.885	0.7434	27.24
0.7444	19.88	0.7444	27.175
0.7454	19.885	0.7454	27.125
0.7464	19.895	0.7464	27.105
0.7474	19.895	0.7474	27.155
0.7484	19.9	0.7484	27.225
0.7494	19.89	0.7494	27.27
0.7504	19.9	0.7504	27.185
0.7514	19.895	0.7514	27.12
0.7524	19.895	0.7524	27.085
0.7534	19.89	0.7534	27.085
0.7544	19.895	0.7544	27.19
0.7554	19.905	0.7554	27.235
0.7564	19.915	0.7564	27.19
0.7574	19.9	0.7574	27.125
0.7584	19.9	0.7584	27.11
0.7594	19.895	0.7594	27.095
0.7604	19.905	0.7604	27.115
0.7614	19.9	0.7614	27.215
0.7624	19.9	0.7624	27.195
0.7634	19.9	0.7634	27.125
0.7644	19.895	0.7644	27.1
0.7654	19.905	0.7654	27.085
0.7664	19.91	0.7664	27.16
0.7674	19.915	0.7674	27.255
0.7684	19.92	0.7684	27.32
0.7694	19.91	0.7694	27.245
0.7704	19.915	0.7704	27.175
0.7714	19.925	0.7714	27.145
0.7724	19.93	0.7724	27.155
0.7734	19.915	0.7734	27.245
0.7744	19.915	0.7744	27.335
0.7754	19.93	0.7754	27.34
0.7764	19.93	0.7764	27.245
0.7774	19.92	0.7774	27.19
0.7784	19.91	0.7784	27.16
0.7794	19.92	0.7794	27.2
0.7804	19.92	0.7804	27.315
0.7814	19.92	0.7814	27.335
0.7824	19.925	0.7824	27.255
0.7834	19.91	0.7834	27.205
0.7844	19.92	0.7844	27.18
0.7854	19.925	0.7854	27.205
0.7864	19.93	0.7864	27.275
0.7874	19.93	0.7874	27.335
0.7884	19.94	0.7884	27.26
0.7894	19.93	0.7894	27.17
0.7904	19.925	0.7904	27.16
0.7914	19.93	0.7914	27.175
0.7924	19.945	0.7924	27.285
0.7934	19.935	0.7934	27.35
0.7944	19.94	0.7944	27.245
0.7954	19.94	0.7954	27.17
0.7964	19.95	0.7964	27.195
0.7974	19.945	0.7974	27.205
0.7984	19.935	0.7984	27.26
0.7994	19.93	0.7994	27.3
0.8004	19.94	0.8004	27.26
0.8014	19.94	0.8014	27.2
0.8024	19.945	0.8024	27.175
0.8034	19.96	0.8034	27.16
0.8044	19.95	0.8044	27.185
0.8054	19.945	0.8054	27.3
0.8064	19.945	0.8064	27.35
0.8074	19.95	0.8074	27.28
0.8084	19.945	0.8084	27.205
0.8094	19.95	0.8094	27.165
0.8104	19.935	0.8104	27.145
0.8114	19.93	0.8114	27.22
0.8124	19.93	0.8124	27.27
0.8134	19.935	0.8134	27.2
0.8144	19.93	0.8144	27.165
0.8154	19.94	0.8154	27.165
0.8164	19.95	0.8164	27.195
0.8174	19.96	0.8174	27.235
0.8184	19.95	0.8184	27.36
0.8194	19.945	0.8194	27.4
0.8204	19.95	0.8204	27.315
0.8214	19.955	0.8214	27.285
0.8224	19.945	0.8224	27.265
0.8234	19.94	0.8234	27.275
0.8244	19.96	0.8244	27.335
0.8254	19.96	0.8254	27.43
0.8264	19.96	0.8264	27.405
0.8274	19.96	0.8274	27.32
0.8284	20.005	0.8284	27.285
0.8294	19.975	0.8294	27.265
0.8304	19.97	0.8304	27.35
0.8314	19.965	0.8314	27.43
0.8324	19.98	0.8324	27.415
0.8334	19.975	0.8334	27.335
0.8344	19.97	0.8344	27.29
0.8354	19.97	0.8354	27.27
0.8364	19.98	0.8364	27.26
0.8374	19.98	0.8374	27.32
0.8384	19.985	0.8384	27.425
0.8394	19.975	0.8394	27.445
0.8404	19.97	0.8404	27.35
0.8414	19.965	0.8414	27.295
0.8424	19.975	0.8424	27.275
0.8434	19.98	0.8434	27.315
0.8444	19.985	0.8444	27.425
0.8454	19.98	0.8454	27.415
0.8464	19.97	0.8464	27.345
0.8474	19.975	0.8474	27.295
0.8484	19.99	0.8484	27.28
0.8494	19.985	0.8494	27.265
0.8504	19.99	0.8504	27.305
0.8514	19.985	0.8514	27.4
0.8524	19.995	0.8524	27.415
0.8534	19.99	0.8534	27.36
0.8544	19.995	0.8544	27.29
0.8554	19.995	0.8554	27.26
0.8564	20	0.8564	27.28
0.8574	19.995	0.8574	27.34
0.8584	19.985	0.8584	27.415
0.8594	19.985	0.8594	27.34
0.8604	19.985	0.8604	27.275
0.8614	19.98	0.8614	27.245
0.8624	19.985	0.8624	27.225
0.8634	19.985	0.8634	27.27
0.8644	19.98	0.8644	27.295
0.8654	19.98	0.8654	27.305
0.8664	19.98	0.8664	27.28
0.8674	20.005	0.8674	27.235
0.8684	19.995	0.8684	27.23
0.8694	19.99	0.8694	27.295
0.8704	20	0.8704	27.345
0.8714	20.005	0.8714	27.41
0.8724	20.02	0.8724	27.345
0.8734	20.01	0.8734	27.27
0.8744	20	0.8744	27.235
0.8754	20.005	0.8754	27.215
0.8764	20.015	0.8764	27.23
0.8774	20.01	0.8774	27.3
0.8784	20	0.8784	27.365
0.8794	19.995	0.8794	27.29
0.8804	19.995	0.8804	27.245
0.8814	20	0.8814	27.235
0.8824	19.995	0.8824	27.25
0.8834	20	0.8834	27.335
0.8844	19.99	0.8844	27.405
0.8854	19.995	0.8854	27.33
0.8864	19.995	0.8864	27.26
0.8874	20	0.8874	27.23
0.8884	19.995	0.8884	27.25
0.8894	20.005	0.8894	27.365
0.8904	20.02	0.8904	27.41
0.8914	20.02	0.8914	27.41
0.8924	20.025	0.8924	27.315
0.8934	20.025	0.8934	27.25
0.8944	20.025	0.8944	27.22
0.8954	20.025	0.8954	27.26
0.8964	20.03	0.8964	27.36
0.8974	20.03	0.8974	27.405
0.8984	20.03	0.8984	27.335
0.8994	20.02	0.8994	27.28
0.9004	20.025	0.9004	27.245
0.9014	20.035	0.9014	27.215
0.9024	20.035	0.9024	27.275
0.9034	20.025	0.9034	27.38
0.9044	20.015	0.9044	27.385
0.9054	20.02	0.9054	27.29
0.9064	20.03	0.9064	27.235
0.9074	20.035	0.9074	27.22
0.9084	20.035	0.9084	27.24
0.9094	20.045	0.9094	27.345
0.9104	20.045	0.9104	27.385
0.9114	20.04	0.9114	27.36
0.9124	20.04	0.9124	27.285
0.9134	20.03	0.9134	27.32
0.9144	20.035	0.9144	27.305
0.9154	20.04	0.9154	27.355
0.9164	20.04	0.9164	27.45
0.9174	20.035	0.9174	27.445
0.9184	20.04	0.9184	27.355
0.9194	20.04	0.9194	27.305
0.9204	20.05	0.9204	27.28
0.9214	20.055	0.9214	27.29
0.9224	20.045	0.9224	27.4
0.9234	20.065	0.9234	27.465
0.9244	20.08	0.9244	27.48
0.9254	20.07	0.9254	27.44
0.9264	20.07	0.9264	27.33
0.9274	20.07	0.9274	27.28
0.9284	20.065	0.9284	27.365
0.9294	20.05	0.9294	27.43
0.9304	20.055	0.9304	27.455
0.9314	20.055	0.9314	27.385
0.9324	20.055	0.9324	27.305
0.9334	20.05	0.9334	27.275
0.9344	20.055	0.9344	27.265
0.9354	20.055	0.9354	27.345
0.9364	20.055	0.9364	27.42
0.9374	20.065	0.9374	27.41
0.9384	20.065	0.9384	27.315
0.9394	20.05	0.9394	27.27
0.9404	20.05	0.9404	27.26
0.9414	20.055	0.9414	27.3
0.9424	20.05	0.9424	27.4
0.9434	20.05	0.9434	27.46
0.9444	20.06	0.9444	27.47
0.9454	20.055	0.9454	27.37
0.9464	20.05	0.9464	27.315
0.9474	20.05	0.9474	27.325
0.9484	20.05	0.9484	27.375
0.9494	20.065	0.9494	27.45
0.9504	20.06	0.9504	27.465
0.9514	20.07	0.9514	27.43
0.9524	20.07	0.9524	27.34
0.9534	20.08	0.9534	27.315
0.9544	20.08	0.9544	27.38
0.9554	20.085	0.9554	27.44
0.9564	20.085	0.9564	27.485
0.9574	20.07	0.9574	27.465
0.9584	20.065	0.9584	27.36
0.9594	20.1	0.9594	27.3
0.9604	20.09	0.9604	27.275
0.9614	20.08	0.9614	27.34
0.9624	20.075	0.9624	27.43
0.9634	20.065	0.9634	27.455
0.9644	20.06	0.9644	27.35
0.9654	20.065	0.9654	27.285
0.9664	20.07	0.9664	27.26
0.9674	20.085	0.9674	27.325
0.9684	20.075	0.9684	27.395
0.9694	20.07	0.9694	27.45
0.9704	20.075	0.9704	27.44
0.9714	20.075	0.9714	27.335
0.9724	20.065	0.9724	27.28
0.9734	20.07	0.9734	27.265
0.9744	20.065	0.9744	27.34
0.9754	20.07	0.9754	27.425
0.9764	20.08	0.9764	27.465
0.9774	20.075	0.9774	27.41
0.9784	20.075	0.9784	27.31
0.9794	20.075	0.9794	27.26
0.9804	20.08	0.9804	27.26
0.9814	20.085	0.9814	27.32
0.9824	20.08	0.9824	27.405
0.9834	20.08	0.9834	27.41
0.9844	20.08	0.9844	27.345
0.9854	20.085	0.9854	27.265
0.9864	20.085	0.9864	27.235
0.9874	20.085	0.9874	27.295
0.9884	20.085	0.9884	27.39
0.9894	20.095	0.9894	27.42
0.9904	20.095	0.9904	27.335
0.9914	20.095	0.9914	27.28
0.9924	20.085	0.9924	27.27
0.9934	20.09	0.9934	27.33
0.9944	20.105	0.9944	27.435
0.9954	20.11	0.9954	27.48
0.9964	20.11	0.9964	27.495
0.9974	20.11	0.9974	27.46
0.9984	20.11	0.9984	27.365
0.9994	20.105	0.9994	27.3
1.0004	20.11	1.0004	27.315
1.0014	20.11	1.0014	27.44
1.0024	20.11	1.0024	27.505
1.0034	20.115	1.0034	27.535
1.0044	20.115	1.0044	27.495
1.0054	20.12	1.0054	27.39
1.0064	20.12	1.0064	27.335
1.0074	20.125	1.0074	27.325
1.0084	20.12	1.0084	27.38
1.0094	20.135	1.0094	27.465
1.0104	20.135	1.0104	27.48
1.0114	20.13	1.0114	27.4
1.0124	20.13	1.0124	27.34
1.0134	20.125	1.0134	27.305
1.0144	20.115	1.0144	27.33
1.0154	20.115	1.0154	27.425
1.0164	20.115	1.0164	27.48
1.0174	20.11	1.0174	27.505
1.0184	20.12	1.0184	27.415
1.0194	20.135	1.0194	27.34
1.0204	20.17	1.0204	27.31
1.0214	20.15	1.0214	27.375
1.0224	20.14	1.0224	27.465
1.0234	20.125	1.0234	27.51
1.0244	20.125	1.0244	27.475
1.0254	20.125	1.0254	27.39
1.0264	20.12	1.0264	27.33
1.0274	20.12	1.0274	27.335
1.0284	20.125	1.0284	27.39
1.0294	20.13	1.0294	27.47
1.0304	20.13	1.0304	27.51
1.0314	20.135	1.0314	27.435
1.0324	20.125	1.0324	27.35
1.0334	20.145	1.0334	27.305
1.0344	20.135	1.0344	27.35
1.0354	20.135	1.0354	27.405
1.0364	20.135	1.0364	27.485
1.0374	20.13	1.0374	27.49
1.0384	20.13	1.0384	27.39
1.0394	20.135	1.0394	27.32
1.0404	20.14	1.0404	27.31
1.0414	20.145	1.0414	27.36
1.0424	20.14	1.0424	27.45
1.0434	20.145	1.0434	27.49
1.0444	20.14	1.0444	27.5
1.0454	20.135	1.0454	27.405
1.0464	20.135	1.0464	27.335
1.0474	20.135	1.0474	27.365
1.0484	20.145	1.0484	27.45
1.0494	20.135	1.0494	27.51
1.0504	20.125	1.0504	27.52
1.0514	20.135	1.0514	27.43
1.0524	20.155	1.0524	27.355
1.0534	20.145	1.0534	27.335
1.0544	20.15	1.0544	27.37
1.0554	20.15	1.0554	27.455
1.0564	20.15	1.0564	27.51
1.0574	20.15	1.0574	27.505
1.0584	20.155	1.0584	27.395
1.0594	20.155	1.0594	27.34
1.0604	20.16	1.0604	27.3
1.0614	20.165	1.0614	27.38
1.0624	20.175	1.0624	27.465
1.0634	20.17	1.0634	27.505
1.0644	20.175	1.0644	27.505
1.0654	20.17	1.0654	27.435
1.0664	20.17	1.0664	27.35
1.0674	20.165	1.0674	27.315
1.0684	20.165	1.0684	27.345
1.0694	20.165	1.0694	27.465
1.0704	20.175	1.0704	27.515
1.0714	20.175	1.0714	27.54
1.0724	20.165	1.0724	27.49
1.0734	20.155	1.0734	27.4
1.0744	20.17	1.0744	27.415
1.0754	20.165	1.0754	27.52
1.0764	20.165	1.0764	27.55
1.0774	20.17	1.0774	27.62
1.0784	20.165	1.0784	27.66
1.0794	20.16	1.0794	27.645
1.0804	20.175	1.0804	27.535
1.0814	20.185	1.0814	27.47
1.0824	20.19	1.0824	27.485
1.0834	20.19	1.0834	27.555
1.0844	20.195	1.0844	27.6
1.0854	20.185	1.0854	27.625
1.0864	20.185	1.0864	27.525
1.0874	20.19	1.0874	27.45
1.0884	20.195	1.0884	27.41
1.0894	20.195	1.0894	27.45
1.0904	20.195	1.0904	27.555
1.0914	20.195	1.0914	27.605
1.0924	20.185	1.0924	27.615
1.0934	20.185	1.0934	27.515
1.0944	20.185	1.0944	27.455
1.0954	20.185	1.0954	27.435
1.0964	20.19	1.0964	27.495
1.0974	20.19	1.0974	27.58
1.0984	20.18	1.0984	27.6
1.0994	20.185	1.0994	27.635
1.1004	20.195	1.1004	27.62
1.1014	20.19	1.1014	27.525
1.1024	20.185	1.1024	27.48
1.1034	20.175	1.1034	27.49
1.1044	20.175	1.1044	27.58
1.1054	20.195	1.1054	27.645
1.1064	20.195	1.1064	27.675
1.1074	20.19	1.1074	27.655
1.1084	20.185	1.1084	27.535
1.1094	20.2	1.1094	27.48
1.1104	20.2	1.1104	27.515
1.1114	20.21	1.1114	27.595
1.1124	20.21	1.1124	27.655
1.1134	20.215	1.1134	27.675
1.1144	20.205	1.1144	27.64
1.1154	20.205	1.1154	27.515
1.1164	20.2	1.1164	27.47
1.1174	20.2	1.1174	27.465
1.1184	20.2	1.1184	27.565
1.1194	20.205	1.1194	27.635
1.1204	20.195	1.1204	27.69
1.1214	20.195	1.1214	27.65
1.1224	20.19	1.1224	27.545
1.1234	20.185	1.1234	27.495
1.1244	20.2	1.1244	27.48
1.1254	20.205	1.1254	27.545
1.1264	20.205	1.1264	27.62
1.1274	20.2	1.1274	27.685
1.1284	20.21	1.1284	27.705
1.1294	20.21	1.1294	27.615
1.1304	20.21	1.1304	27.53
1.1314	20.2	1.1314	27.53
1.1324	20.19	1.1324	27.625
1.1334	20.2	1.1334	27.67
1.1344	20.215	1.1344	27.685
1.1354	20.215	1.1354	27.615
1.1364	20.215	1.1364	27.52
1.1374	20.22	1.1374	27.465
1.1384	20.225	1.1384	27.49
1.1394	20.22	1.1394	27.595
1.1404	20.22	1.1404	27.645
1.1414	20.21	1.1414	27.66
1.1424	20.21	1.1424	27.645
1.1434	20.22	1.1434	27.53
1.1444	20.21	1.1444	27.455
1.1454	20.205	1.1454	27.475
1.1464	20.21	1.1464	27.51
1.1474	20.225	1.1474	27.585
1.1484	20.205	1.1484	27.63
1.1494	20.2	1.1494	27.605
1.1504	20.205	1.1504	27.49
1.1514	20.2	1.1514	27.43
1.1524	20.21	1.1524	27.465
1.1534	20.225	1.1534	27.57
1.1544	20.225	1.1544	27.64
1.1554	20.215	1.1554	27.665
1.1564	20.215	1.1564	27.645
1.1574	20.225	1.1574	27.535
1.1584	20.22	1.1584	27.475
1.1594	20.215	1.1594	27.445
1.1604	20.215	1.1604	27.565
1.1614	20.25	1.1614	27.655
1.1624	20.24	1.1624	27.685
1.1634	20.22	1.1634	27.655
1.1644	20.225	1.1644	27.555
1.1654	20.235	1.1654	27.51
1.1664	20.23	1.1664	27.515
1.1674	20.23	1.1674	27.57
1.1684	20.215	1.1684	27.645
1.1694	20.225	1.1694	27.65
1.1704	20.23	1.1704	27.66
1.1714	20.235	1.1714	27.57
1.1724	20.24	1.1724	27.48
1.1734	20.24	1.1734	27.445
1.1744	20.245	1.1744	27.515
1.1754	20.25	1.1754	27.6
1.1764	20.225	1.1764	27.64
1.1774	20.25	1.1774	27.655
1.1784	20.22	1.1784	27.565
1.1794	20.255	1.1794	27.48
1.1804	20.24	1.1804	27.46
1.1814	20.24	1.1814	27.535
1.1824	20.23	1.1824	27.6
1.1834	20.255	1.1834	27.63
1.1844	20.25	1.1844	27.635
1.1854	20.24	1.1854	27.545
1.1864	20.23	1.1864	27.465
1.1874	20.235	1.1874	27.435
1.1884	20.245	1.1884	27.47
1.1894	20.25	1.1894	27.57
1.1904	20.255	1.1904	27.615
1.1914	20.25	1.1914	27.635
1.1924	20.255	1.1924	27.635
1.1934	20.27	1.1934	27.515
1.1944	20.26	1.1944	27.45
1.1954	20.25	1.1954	27.485
1.1964	20.245	1.1964	27.575
1.1974	20.255	1.1974	27.62
1.1984	20.25	1.1984	27.65
1.1994	20.265	1.1994	27.64
1.2004	20.285	1.2004	27.525
1.2014	20.285	1.2014	27.45
1.2024	20.275	1.2024	27.48
1.2034	20.27	1.2034	27.575
1.2044	20.27	1.2044	27.615
1.2054	20.265	1.2054	27.64
1.2064	20.265	1.2064	27.65
1.2074	20.265	1.2074	27.57
1.2084	20.255	1.2084	27.48
1.2094	20.27	1.2094	27.45
1.2104	20.28	1.2104	27.54
1.2114	20.28	1.2114	27.6
1.2124	20.275	1.2124	27.63
1.2134	20.285	1.2134	27.615
1.2144	20.27	1.2144	27.51
1.2154	20.265	1.2154	27.445
1.2164	20.26	1.2164	27.48
1.2174	20.27	1.2174	27.58
1.2184	20.255	1.2184	27.635
1.2194	20.27	1.2194	27.66
1.2204	20.27	1.2204	27.68
1.2214	20.265	1.2214	27.635
1.2224	20.275	1.2224	27.52
1.2234	20.285	1.2234	27.475
1.2244	20.29	1.2244	27.515
1.2254	20.285	1.2254	27.585
1.2264	20.28	1.2264	27.645
1.2274	20.27	1.2274	27.67
1.2284	20.27	1.2284	27.63
1.2294	20.265	1.2294	27.53
1.2304	20.27	1.2304	27.475
1.2314	20.275	1.2314	27.5
1.2324	20.28	1.2324	27.605
1.2334	20.275	1.2334	27.66
1.2344	20.275	1.2344	27.685
1.2354	20.285	1.2354	27.69
1.2364	20.285	1.2364	27.63
1.2374	20.29	1.2374	27.515
1.2384	20.3	1.2384	27.47
1.2394	20.295	1.2394	27.535
1.2404	20.295	1.2404	27.615
1.2414	20.3	1.2414	27.645
1.2424	20.285	1.2424	27.66
1.2434	20.285	1.2434	27.57
1.2444	20.29	1.2444	27.475
1.2454	20.29	1.2454	27.43
1.2464	20.295	1.2464	27.5
1.2474	20.295	1.2474	27.595
1.2484	20.295	1.2484	27.63
1.2494	20.3	1.2494	27.65
1.2504	20.305	1.2504	27.595
1.2514	20.31	1.2514	27.535
1.2524	20.305	1.2524	27.475
1.2534	20.295	1.2534	27.53
1.2544	20.295	1.2544	27.635
1.2554	20.29	1.2554	27.665
1.2564	20.29	1.2564	27.685
1.2574	20.32	1.2574	27.675
1.2584	20.32	1.2584	27.57
1.2594	20.325	1.2594	27.49
1.2604	20.32	1.2604	27.545
1.2614	20.315	1.2614	27.625
1.2624	20.31	1.2624	27.66
1.2634	20.31	1.2634	27.675
1.2644	20.31	1.2644	27.67
1.2654	20.305	1.2654	27.56
1.2664	20.3	1.2664	27.475
1.2674	20.31	1.2674	27.47
1.2684	20.3	1.2684	27.57
1.2694	20.3	1.2694	27.655
1.2704	20.305	1.2704	27.705
1.2714	20.32	1.2714	27.725
1.2724	20.32	1.2724	27.64
1.2734	20.315	1.2734	27.555
1.2744	20.315	1.2744	27.55
1.2754	20.315	1.2754	27.64
1.2764	20.31	1.2764	27.69
1.2774	20.305	1.2774	27.705
1.2784	20.295	1.2784	27.72
1.2794	20.31	1.2794	27.685
1.2804	20.325	1.2804	27.565
1.2814	20.33	1.2814	27.5
1.2824	20.315	1.2824	27.54
1.2834	20.31	1.2834	27.62
1.2844	20.315	1.2844	27.675
1.2854	20.325	1.2854	27.7
1.2864	20.325	1.2864	27.655
1.2874	20.325	1.2874	27.555
1.2884	20.325	1.2884	27.505
1.2894	20.325	1.2894	27.56
1.2904	20.32	1.2904	27.64
1.2914	20.325	1.2914	27.675
1.2924	20.34	1.2924	27.695
1.2934	20.345	1.2934	27.715
1.2944	20.33	1.2944	27.64
1.2954	20.33	1.2954	27.56
1.2964	20.335	1.2964	27.52
1.2974	20.32	1.2974	27.59
1.2984	20.32	1.2984	27.665
1.2994	20.335	1.2994	27.69
1.3004	20.335	1.3004	27.705
1.3014	20.325	1.3014	27.65
1.3024	20.31	1.3024	27.535
1.3034	20.32	1.3034	27.505
1.3044	20.33	1.3044	27.58
1.3054	20.325	1.3054	27.635
1.3064	20.32	1.3064	27.655
1.3074	20.32	1.3074	27.675
1.3084	20.34	1.3084	27.645
1.3094	20.34	1.3094	27.525
1.3104	20.34	1.3104	27.475
1.3114	20.34	1.3114	27.55
1.3124	20.345	1.3124	27.625
1.3134	20.335	1.3134	27.665
1.3144	20.335	1.3144	27.685
1.3154	20.335	1.3154	27.655
1.3164	20.335	1.3164	27.545
1.3174	20.335	1.3174	27.515
1.3184	20.34	1.3184	27.58
1.3194	20.34	1.3194	27.65
1.3204	20.34	1.3204	27.685
1.3214	20.34	1.3214	27.7
1.3224	20.345	1.3224	27.66
1.3234	20.35	1.3234	27.535
1.3244	20.35	1.3244	27.485
1.3254	20.345	1.3254	27.575
1.3264	20.33	1.3264	27.65
1.3274	20.355	1.3274	27.695
1.3284	20.41	1.3284	27.715
1.3294	20.39	1.3294	27.715
1.3304	20.38	1.3304	27.65
1.3314	20.37	1.3314	27.565
1.3324	20.355	1.3324	27.575
1.3334	20.345	1.3334	27.645
1.3344	20.34	1.3344	27.715
1.3354	20.34	1.3354	27.74
1.3364	20.34	1.3364	27.75
1.3374	20.36	1.3374	27.715
1.3384	20.36	1.3384	27.59
1.3394	20.355	1.3394	27.565
1.3404	20.35	1.3404	27.605
1.3414	20.355	1.3414	27.665
1.3424	20.37	1.3424	27.695
1.3434	20.365	1.3434	27.71
1.3444	20.355	1.3444	27.68
1.3454	20.355	1.3454	27.555
1.3464	20.36	1.3464	27.495
1.3474	20.355	1.3474	27.53
1.3484	20.35	1.3484	27.62
1.3494	20.365	1.3494	27.665
1.3504	20.365	1.3504	27.685
1.3514	20.36	1.3514	27.69
1.3524	20.355	1.3524	27.56
1.3534	20.36	1.3534	27.485
1.3544	20.355	1.3544	27.49
1.3554	20.36	1.3554	27.595
1.3564	20.365	1.3564	27.64
1.3574	20.36	1.3574	27.665
1.3584	20.375	1.3584	27.67
1.3594	20.375	1.3594	27.625
1.3604	20.365	1.3604	27.505
1.3614	20.36	1.3614	27.51
1.3624	20.36	1.3624	27.59
1.3634	20.35	1.3634	27.62
1.3644	20.35	1.3644	27.635
1.3654	20.355	1.3654	27.65
1.3664	20.365	1.3664	27.655
1.3674	20.36	1.3674	27.585
1.3684	20.36	1.3684	27.49
1.3694	20.365	1.3694	27.51
1.3704	20.375	1.3704	27.605
1.3714	20.39	1.3714	27.645
1.3724	20.38	1.3724	27.685
1.3734	20.375	1.3734	27.725
1.3744	20.37	1.3744	27.715
1.3754	20.37	1.3754	27.61
1.3764	20.37	1.3764	27.555
1.3774	20.37	1.3774	27.6
1.3784	20.37	1.3784	27.665
1.3794	20.375	1.3794	27.71
1.3804	20.38	1.3804	27.735
1.3814	20.38	1.3814	27.74
1.3824	20.375	1.3824	27.655
1.3834	20.38	1.3834	27.57
1.3844	20.385	1.3844	27.6
1.3854	20.385	1.3854	27.68
1.3864	20.37	1.3864	27.705
1.3874	20.37	1.3874	27.725
1.3884	20.415	1.3884	27.74
1.3894	20.41	1.3894	27.735
1.3904	20.395	1.3904	27.635
1.3914	20.395	1.3914	27.57
1.3924	20.385	1.3924	27.655
1.3934	20.39	1.3934	27.7
1.3944	20.395	1.3944	27.725
1.3954	20.39	1.3954	27.735
1.3964	20.385	1.3964	27.735
1.3974	20.39	1.3974	27.65
1.3984	20.395	1.3984	27.555
1.3994	20.4	1.3994	27.59
1.4004	20.4	1.4004	27.68
1.4014	20.395	1.4014	27.72
1.4024	20.395	1.4024	27.735
1.4034	20.4	1.4034	27.745
1.4044	20.395	1.4044	27.725
1.4054	20.385	1.4054	27.62
1.4064	20.39	1.4064	27.545
1.4074	20.385	1.4074	27.61
1.4084	20.395	1.4084	27.695
1.4094	20.4	1.4094	27.73
1.4104	20.4	1.4104	27.735
1.4114	20.405	1.4114	27.73
1.4124	20.41	1.4124	27.665
1.4134	20.405	1.4134	27.555
1.4144	20.405	1.4144	27.55
1.4154	20.4	1.4154	27.64
1.4164	20.4	1.4164	27.68
1.4174	20.4	1.4174	27.695
1.4184	20.4	1.4184	27.71
1.4194	20.405	1.4194	27.705
1.4204	20.41	1.4204	27.605
1.4214	20.405	1.4214	27.56
1.4224	20.4	1.4224	27.655
1.4234	20.4	1.4234	27.715
1.4244	20.415	1.4244	27.745
1.4254	20.425	1.4254	27.755
1.4264	20.415	1.4264	27.755
1.4274	20.41	1.4274	27.695
1.4284	20.425	1.4284	27.59
1.4294	20.425	1.4294	27.59
1.4304	20.415	1.4304	27.66
1.4314	20.415	1.4314	27.71
1.4324	20.43	1.4324	27.73
1.4334	20.425	1.4334	27.74
1.4344	20.42	1.4344	27.715
1.4354	20.415	1.4354	27.595
1.4364	20.4	1.4364	27.545
1.4374	20.415	1.4374	27.61
1.4384	20.41	1.4384	27.66
1.4394	20.41	1.4394	27.685
1.4404	20.415	1.4404	27.69
[truncated: 101 more rows]

## Sheet: Fig2(b)
V(rhe)	Photocurrent density	V(rhe)	Photocurrent density
-0.5566	-0.04697	-0.5566	-0.5005
-0.5556	-0.04676	-0.5556	-0.49595
-0.5546	-0.04652	-0.5546	-0.49205
-0.5536	-0.04641	-0.5536	-0.48905
-0.5526	-0.04628	-0.5526	-0.4866
-0.5516	-0.04602	-0.5516	-0.4841
-0.5506	-0.04587	-0.5506	-0.4814
-0.5496	-0.04563	-0.5496	-0.47955
-0.5486	-0.04549	-0.5486	-0.4768
-0.5476	-0.04527	-0.5476	-0.47515
-0.5466	-0.04514	-0.5466	-0.4734
-0.5456	-0.04497	-0.5456	-0.47085
-0.5446	-0.04473	-0.5446	-0.46895
-0.5436	-0.04454	-0.5436	-0.46685
-0.5426	-0.04444	-0.5426	-0.4652
-0.5416	-0.04423	-0.5416	-0.46355
-0.5406	-0.04394	-0.5406	-0.46195
-0.5396	-0.04385	-0.5396	-0.46025
-0.5386	-0.04369	-0.5386	-0.4586
-0.5376	-0.0435	-0.5376	-0.45705
-0.5366	-0.04341	-0.5366	-0.4557
-0.5356	-0.04325	-0.5356	-0.45425
-0.5346	-0.04313	-0.5346	-0.45215
-0.5336	-0.04302	-0.5336	-0.45115
-0.5326	-0.04282	-0.5326	-0.4504
-0.5316	-0.04277	-0.5316	-0.44795
-0.5306	-0.04264	-0.5306	-0.44555
-0.5296	-0.04245	-0.5296	-0.4441
-0.5286	-0.04234	-0.5286	-0.4426
-0.5276	-0.04228	-0.5276	-0.44055
-0.5266	-0.04212	-0.5266	-0.43925
-0.5256	-0.04197	-0.5256	-0.43815
-0.5246	-0.04183	-0.5246	-0.43685
-0.5236	-0.04163	-0.5236	-0.4294
-0.5226	-0.0842	-0.5226	-0.51
-0.5216	-0.09565	-0.5216	-0.5135
-0.5206	-0.0947	-0.5206	-0.5145
-0.5196	-0.09395	-0.5196	-0.5155
-0.5186	-0.09325	-0.5186	-0.516
-0.5176	-0.09275	-0.5176	-0.5155
-0.5166	-0.0923	-0.5166	-0.5155
-0.5156	-0.09185	-0.5156	-0.5155
-0.5146	-0.09145	-0.5146	-0.515
-0.5136	-0.0911	-0.5136	-0.5145
-0.5126	-0.09085	-0.5126	-0.5135
-0.5116	-0.09065	-0.5116	-0.513
-0.5106	-0.09035	-0.5106	-0.5125
-0.5096	-0.09015	-0.5096	-0.512
-0.5086	-0.08985	-0.5086	-0.511
-0.5076	-0.0897	-0.5076	-0.51
-0.5066	-0.08945	-0.5066	-0.509
-0.5056	-0.08935	-0.5056	-0.5085
-0.5046	-0.08905	-0.5046	-0.507
-0.5036	-0.08875	-0.5036	-0.506
-0.5026	-0.08855	-0.5026	-0.5055
-0.5016	-0.0883	-0.5016	-0.5045
-0.5006	-0.08795	-0.5006	-0.5035
-0.4996	-0.0878	-0.4996	-0.5025
-0.4986	-0.08765	-0.4986	-0.501
-0.4976	-0.08745	-0.4976	-0.5005
-0.4966	-0.08715	-0.4966	-0.4995
-0.4956	-0.0869	-0.4956	-0.4979
-0.4946	-0.08665	-0.4946	-0.4968
-0.4936	-0.0863	-0.4936	-0.49525
-0.4926	-0.0861	-0.4926	-0.49425
-0.4916	-0.08595	-0.4916	-0.49365
-0.4906	-0.0857	-0.4906	-0.4926
-0.4896	-0.08545	-0.4896	-0.49095
-0.4886	-0.0852	-0.4886	-0.48955
-0.4876	-0.085	-0.4876	-0.48805
-0.4866	-0.08485	-0.4866	-0.48675
-0.4856	-0.08465	-0.4856	-0.48535
-0.4846	-0.08465	-0.4846	-0.4837
-0.4836	-0.08445	-0.4836	-0.4825
-0.4826	-0.08065	-0.4826	-0.45245
-0.4816	-0.04059	-0.4816	-0.41815
-0.4806	-0.03976	-0.4806	-0.4233
-0.4796	-0.03952	-0.4796	-0.4147
-0.4786	-0.03914	-0.4786	-0.40865
-0.4776	-0.03879	-0.4776	-0.4037
-0.4766	-0.03861	-0.4766	-0.4003
-0.4756	-0.03834	-0.4756	-0.3962
-0.4746	-0.03816	-0.4746	-0.3928
-0.4736	-0.038	-0.4736	-0.3899
-0.4726	-0.03786	-0.4726	-0.3869
-0.4716	-0.03777	-0.4716	-0.3843
-0.4706	-0.03759	-0.4706	-0.3813
-0.4696	-0.03745	-0.4696	-0.37845
-0.4686	-0.0373	-0.4686	-0.3768
-0.4676	-0.03721	-0.4676	-0.37415
-0.4666	-0.03706	-0.4666	-0.3722
-0.4656	-0.03701	-0.4656	-0.3704
-0.4646	-0.03689	-0.4646	-0.36835
-0.4636	-0.03669	-0.4636	-0.3662
-0.4626	-0.03657	-0.4626	-0.36455
-0.4616	-0.03643	-0.4616	-0.36245
-0.4606	-0.03643	-0.4606	-0.3599
-0.4596	-0.03621	-0.4596	-0.35825
-0.4586	-0.03617	-0.4586	-0.35615
-0.4576	-0.03609	-0.4576	-0.3542
-0.4566	-0.03598	-0.4566	-0.35315
-0.4556	-0.03582	-0.4556	-0.35185
-0.4546	-0.03577	-0.4546	-0.34925
-0.4536	-0.03569	-0.4536	-0.3471
-0.4526	-0.03556	-0.4526	-0.34565
-0.4516	-0.03551	-0.4516	-0.3435
-0.4506	-0.03532	-0.4506	-0.3417
-0.4496	-0.03528	-0.4496	-0.34045
-0.4486	-0.03518	-0.4486	-0.33905
-0.4476	-0.03508	-0.4476	-0.337
-0.4466	-0.03508	-0.4466	-0.3356
-0.4456	-0.03496	-0.4456	-0.3334
-0.4446	-0.0349	-0.4446	-0.32885
-0.4436	-0.0515	-0.4436	-0.3204
-0.4426	-0.07975	-0.4426	-0.3551
-0.4416	-0.07855	-0.4416	-0.35975
-0.4406	-0.0779	-0.4406	-0.3622
-0.4396	-0.0774	-0.4396	-0.3633
-0.4386	-0.0769	-0.4386	-0.3638
-0.4376	-0.07635	-0.4376	-0.36385
-0.4366	-0.0758	-0.4366	-0.36365
-0.4356	-0.0752	-0.4356	-0.36315
-0.4346	-0.07455	-0.4346	-0.36235
-0.4336	-0.07405	-0.4336	-0.36145
-0.4326	-0.07355	-0.4326	-0.36045
-0.4316	-0.0731	-0.4316	-0.35925
-0.4306	-0.07255	-0.4306	-0.358
-0.4296	-0.0722	-0.4296	-0.3565
-0.4286	-0.07175	-0.4286	-0.35505
-0.4276	-0.07145	-0.4276	-0.3537
-0.4266	-0.07105	-0.4266	-0.3528
-0.4256	-0.0706	-0.4256	-0.3515
-0.4246	-0.07015	-0.4246	-0.34975
-0.4236	-0.06945	-0.4236	-0.3479
-0.4226	-0.0687	-0.4226	-0.3465
-0.4216	-0.068	-0.4216	-0.34455
-0.4206	-0.06735	-0.4206	-0.3426
-0.4196	-0.0666	-0.4196	-0.341
-0.4186	-0.0661	-0.4186	-0.33925
-0.4176	-0.06555	-0.4176	-0.3371
-0.4166	-0.06515	-0.4166	-0.33505
-0.4156	-0.0646	-0.4156	-0.33325
-0.4146	-0.0639	-0.4146	-0.33115
-0.4136	-0.0633	-0.4136	-0.3292
-0.4126	-0.0626	-0.4126	-0.3279
-0.4116	-0.06195	-0.4116	-0.32555
-0.4106	-0.06125	-0.4106	-0.32305
-0.4096	-0.0606	-0.4096	-0.3207
-0.4086	-0.06	-0.4086	-0.31825
-0.4076	-0.05955	-0.4076	-0.31635
-0.4066	-0.05915	-0.4066	-0.31435
-0.4056	-0.05855	-0.4056	-0.31185
-0.4046	-0.05785	-0.4046	-0.30965
-0.4036	-0.0568	-0.4036	-0.3016
-0.4026	-0.04031	-0.4026	-0.29915
-0.4016	-0.0299	-0.4016	-0.30975
-0.4006	-0.03251	-0.4006	-0.3032
-0.3996	-0.03186	-0.3996	-0.29805
-0.3986	-0.03143	-0.3986	-0.29405
-0.3976	-0.03118	-0.3976	-0.29115
-0.3966	-0.03107	-0.3966	-0.28855
-0.3956	-0.03076	-0.3956	-0.28565
-0.3946	-0.03061	-0.3946	-0.28325
-0.3936	-0.03045	-0.3936	-0.2807
-0.3926	-0.03027	-0.3926	-0.27885
-0.3916	-0.03012	-0.3916	-0.2762
-0.3906	-0.03008	-0.3906	-0.2738
-0.3896	-0.02999	-0.3896	-0.27225
-0.3886	-0.0299	-0.3886	-0.2702
-0.3876	-0.0297	-0.3876	-0.26835
-0.3866	-0.02962	-0.3866	-0.26665
-0.3856	-0.02954	-0.3856	-0.26455
-0.3846	-0.02945	-0.3846	-0.2624
-0.3836	-0.02939	-0.3836	-0.26055
-0.3826	-0.02928	-0.3826	-0.25885
-0.3816	-0.02916	-0.3816	-0.25695
-0.3806	-0.02907	-0.3806	-0.2557
-0.3796	-0.02896	-0.3796	-0.2546
-0.3786	-0.02884	-0.3786	-0.2531
-0.3776	-0.02878	-0.3776	-0.25095
-0.3766	-0.02873	-0.3766	-0.2492
-0.3756	-0.0286	-0.3756	-0.2476
-0.3746	-0.02854	-0.3746	-0.246
-0.3736	-0.02843	-0.3736	-0.2443
-0.3726	-0.02835	-0.3726	-0.24285
-0.3716	-0.02824	-0.3716	-0.2412
-0.3706	-0.02824	-0.3706	-0.23945
-0.3696	-0.02799	-0.3696	-0.2377
-0.3686	-0.02795	-0.3686	-0.2361
-0.3676	-0.02787	-0.3676	-0.23495
-0.3666	-0.02772	-0.3666	-0.2335
-0.3656	-0.02759	-0.3656	-0.23195
-0.3646	-0.02011	-0.3646	-0.09415
-0.3636	-0.00305	-0.3636	-0.073
-0.3626	-0.01296	-0.3626	-0.1027
-0.3616	-0.01496	-0.3616	-0.1152
-0.3606	-0.01496	-0.3606	-0.122
-0.3596	-0.01416	-0.3596	-0.12555
-0.3586	-0.01295	-0.3586	-0.12715
-0.3576	-0.01159	-0.3576	-0.12775
-0.3566	-0.01068	-0.3566	-0.12775
-0.3556	-0.00977	-0.3556	-0.12675
-0.3546	-0.00818	-0.3546	-0.12545
-0.3536	-0.00627	-0.3536	-0.1238
-0.3526	-0.00473	-0.3526	-0.1218
-0.3516	-0.00327	-0.3516	-0.1199
-0.3506	-0.00157	-0.3506	-0.11735
-0.3496	9.005e-05	-0.3496	-0.1146
-0.3486	0.00168	-0.3486	-0.1117
-0.3476	0.00305	-0.3476	-0.1089
-0.3466	0.00507	-0.3466	-0.10615
-0.3456	0.00704	-0.3456	-0.10255
-0.3446	0.00864	-0.3446	-0.0993
-0.3436	0.01069	-0.3436	-0.0959
-0.3426	0.01249	-0.3426	-0.0922
-0.3416	0.01388	-0.3416	-0.0886
-0.3406	0.01529	-0.3406	-0.08485
-0.3396	0.01759	-0.3396	-0.08135
-0.3386	0.01941	-0.3386	-0.0775
-0.3376	0.02134	-0.3376	-0.07355
-0.3366	0.02354	-0.3366	-0.0699
-0.3356	0.0255	-0.3356	-0.0652
-0.3346	0.02705	-0.3346	-0.0612
-0.3336	0.02923	-0.3336	-0.0574
-0.3326	0.03156	-0.3326	-0.05255
-0.3316	0.03356	-0.3316	-0.04848
-0.3306	0.03573	-0.3306	-0.04467
-0.3296	0.03771	-0.3296	-0.04022
-0.3286	0.03925	-0.3286	-0.03573
-0.3276	0.0413	-0.3276	-0.0309
-0.3266	0.0438	-0.3266	-0.02621
-0.3256	0.04601	-0.3256	-0.0216
-0.3246	0.0483	-0.3246	-0.01753
-0.3236	0.03893	-0.3236	-0.18925
-0.3226	-0.01941	-0.3226	-0.19925
-0.3216	-0.02399	-0.3216	-0.20305
-0.3206	-0.02392	-0.3206	-0.1976
-0.3196	-0.02332	-0.3196	-0.19335
-0.3186	-0.02294	-0.3186	-0.19
-0.3176	-0.02272	-0.3176	-0.18765
-0.3166	-0.0226	-0.3166	-0.1851
-0.3156	-0.02242	-0.3156	-0.18255
-0.3146	-0.0222	-0.3146	-0.1804
-0.3136	-0.02203	-0.3136	-0.17795
-0.3126	-0.02188	-0.3126	-0.1758
-0.3116	-0.02162	-0.3116	-0.17395
-0.3106	-0.02144	-0.3106	-0.17175
-0.3096	-0.02127	-0.3096	-0.17
-0.3086	-0.02106	-0.3086	-0.16835
-0.3076	-0.02073	-0.3076	-0.1663
-0.3066	-0.02066	-0.3066	-0.1643
-0.3056	-0.02046	-0.3056	-0.1628
-0.3046	-0.02023	-0.3046	-0.1609
-0.3036	-0.01996	-0.3036	-0.15905
-0.3026	-0.01985	-0.3026	-0.1577
-0.3016	-0.01966	-0.3016	-0.1569
-0.3006	-0.01942	-0.3006	-0.15595
-0.2996	-0.01922	-0.2996	-0.15435
-0.2986	-0.01913	-0.2986	-0.15245
-0.2976	-0.01893	-0.2976	-0.15095
-0.2966	-0.0187	-0.2966	-0.1493
-0.2956	-0.01848	-0.2956	-0.14765
-0.2946	-0.01828	-0.2946	-0.1462
-0.2936	-0.01816	-0.2936	-0.1449
-0.2926	-0.01801	-0.2926	-0.1434
-0.2916	-0.0178	-0.2916	-0.14175
-0.2906	-0.0176	-0.2906	-0.1399
-0.2896	-0.01736	-0.2896	-0.1386
-0.2886	-0.01721	-0.2886	-0.1372
-0.2876	-0.01716	-0.2876	-0.1357
-0.2866	-0.01695	-0.2866	-0.1343
-0.2856	-0.01685	-0.2856	0.06685
-0.2846	0.18185	-0.2846	0.5785
-0.2836	0.25785	-0.2836	0.41515
-0.2826	0.2074	-0.2826	0.36655
-0.2816	0.1933	-0.2816	0.34455
-0.2806	0.1885	-0.2806	0.33295
-0.2796	0.1868	-0.2796	0.32755
-0.2786	0.1873	-0.2786	0.32585
-0.2776	0.18935	-0.2776	0.32645
-0.2766	0.19155	-0.2766	0.3284
-0.2756	0.19425	-0.2756	0.33175
-0.2746	0.19745	-0.2746	0.33585
-0.2736	0.2013	-0.2736	0.34105
-0.2726	0.20525	-0.2726	0.34645
-0.2716	0.20935	-0.2716	0.3528
-0.2706	0.21335	-0.2706	0.3589
-0.2696	0.21765	-0.2696	0.3662
-0.2686	0.2219	-0.2686	0.37325
-0.2676	0.2265	-0.2676	0.38065
-0.2666	0.23125	-0.2666	0.38865
-0.2656	0.2351	-0.2656	0.39675
-0.2646	0.2404	-0.2646	0.4051
-0.2636	0.2454	-0.2636	0.41375
-0.2626	0.25045	-0.2626	0.4224
-0.2616	0.25545	-0.2616	0.43095
-0.2606	0.2601	-0.2606	0.4398
-0.2596	0.26555	-0.2596	0.44925
-0.2586	0.2709	-0.2586	0.458
-0.2576	0.2761	-0.2576	0.4674
-0.2566	0.2817	-0.2566	0.47715
-0.2556	0.2872	-0.2556	0.4872
-0.2546	0.2931	-0.2546	0.49735
-0.2536	0.29845	-0.2536	0.507
-0.2526	0.30445	-0.2526	0.5175
-0.2516	0.31	-0.2516	0.528
-0.2506	0.31605	-0.2506	0.539
-0.2496	0.32175	-0.2496	0.549
-0.2486	0.32815	-0.2486	0.5605
-0.2476	0.33395	-0.2476	0.572
-0.2466	0.34045	-0.2466	0.583
-0.2456	0.3463	-0.2456	0.5955
-0.2446	0.35265	-0.2446	0.20485
-0.2436	0.1817	-0.2436	-0.056
-0.2426	0.01337	-0.2426	-0.10815
-0.2416	-0.01292	-0.2416	-0.101
-0.2406	-0.01121	-0.2406	-0.0963
-0.2396	-0.01037	-0.2396	-0.09295
-0.2386	-0.00986	-0.2386	-0.09015
-0.2376	-0.00931	-0.2376	-0.08755
-0.2366	-0.00881	-0.2366	-0.0851
-0.2356	-0.00819	-0.2356	-0.0835
-0.2346	-0.00762	-0.2346	-0.0817
-0.2336	-0.00713	-0.2336	-0.07955
-0.2326	-0.00674	-0.2326	-0.0779
-0.2316	-0.00621	-0.2316	-0.07645
-0.2306	-0.00576	-0.2306	-0.0746
-0.2296	-0.0056	-0.2296	-0.07285
-0.2286	-0.00539	-0.2286	-0.0716
-0.2276	-0.00505	-0.2276	-0.07045
-0.2266	-0.00476	-0.2266	-0.0684
-0.2256	-0.00456	-0.2256	-0.06665
-0.2246	-0.00433	-0.2246	-0.0653
-0.2236	-0.00411	-0.2236	-0.0639
-0.2226	-0.00391	-0.2226	-0.06235
-0.2216	-0.00366	-0.2216	-0.061
-0.2206	-0.00341	-0.2206	-0.05985
-0.2196	-0.00321	-0.2196	-0.0589
-0.2186	-0.00291	-0.2186	-0.05745
-0.2176	-0.00263	-0.2176	-0.05575
-0.2166	-0.00244	-0.2166	-0.0543
-0.2156	-0.00219	-0.2156	-0.05315
-0.2146	-0.00194	-0.2146	-0.052
-0.2136	-0.00166	-0.2136	-0.05065
-0.2126	-0.00135	-0.2126	-0.04933
-0.2116	-0.0011	-0.2116	-0.04812
-0.2106	-0.000967	-0.2106	-0.04711
-0.2096	-0.0007555	-0.2096	-0.04632
-0.2086	-0.00045415	-0.2086	-0.04521
-0.2076	-0.000184	-0.2076	-0.04398
-0.2066	2.349e-05	-0.2066	-0.04104
-0.2056	0.0002897	-0.2056	1.7175
-0.2046	0.959	-0.2046	1.5335
-0.2036	0.83	-0.2036	1.397
-0.2026	0.757	-0.2026	1.349
-0.2016	0.737	-0.2016	1.3305
-0.2006	0.7325	-0.2006	1.326
-0.1996	0.735	-0.1996	1.3285
-0.1986	0.741	-0.1986	1.337
-0.1976	0.7495	-0.1976	1.3485
-0.1966	0.7595	-0.1966	1.3625
-0.1956	0.77	-0.1956	1.3785
-0.1946	0.7815	-0.1946	1.3955
-0.1936	0.794	-0.1936	1.414
-0.1926	0.807	-0.1926	1.434
-0.1916	0.82	-0.1916	1.4525
-0.1906	0.832	-0.1906	1.473
-0.1896	0.8455	-0.1896	1.493
-0.1886	0.86	-0.1886	1.514
-0.1876	0.8735	-0.1876	1.5355
-0.1866	0.888	-0.1866	1.557
-0.1856	0.902	-0.1856	1.581
-0.1846	0.9165	-0.1846	1.6035
-0.1836	0.931	-0.1836	1.6265
-0.1826	0.946	-0.1826	1.6525
-0.1816	0.961	-0.1816	1.6785
-0.1806	0.9765	-0.1806	1.7025
-0.1796	0.991	-0.1796	1.7275
-0.1786	1.007	-0.1786	1.752
-0.1776	1.0225	-0.1776	1.776
-0.1766	1.038	-0.1766	1.801
-0.1756	1.0545	-0.1756	1.827
-0.1746	1.0705	-0.1746	1.851
-0.1736	1.0865	-0.1736	1.877
-0.1726	1.103	-0.1726	1.903
-0.1716	1.12	-0.1716	1.9285
-0.1706	1.1365	-0.1706	1.9535
-0.1696	1.153	-0.1696	1.9795
-0.1686	1.1705	-0.1686	2.0055
-0.1676	1.188	-0.1676	2.0315
-0.1666	1.206	-0.1666	2.057
-0.1656	1.2235	-0.1656	1.7305
-0.1646	1.2065	-0.1646	0.12725
-0.1636	0.12615	-0.1636	-0.00368
-0.1626	0.02969	-0.1626	-0.01731
-0.1616	0.00435	-0.1616	-0.01321
-0.1606	0.00596	-0.1606	-0.01031
-0.1596	0.00708	-0.1596	-0.00896
-0.1586	0.00739	-0.1586	-0.00757
-0.1576	0.00764	-0.1576	-0.00547
-0.1566	0.00796	-0.1566	-0.00391
-0.1556	0.00843	-0.1556	-0.00296
-0.1546	0.00872	-0.1546	-0.00195
-0.1536	0.00897	-0.1536	-0.0007205
-0.1526	0.00945	-0.1526	0.00048545
-0.1516	0.00972	-0.1516	0.00134
-0.1506	0.00996	-0.1506	0.002
-0.1496	0.01019	-0.1496	0.00274
-0.1486	0.01037	-0.1486	0.00395
-0.1476	0.01048	-0.1476	0.00491
-0.1466	0.01084	-0.1466	0.00574
-0.1456	0.01104	-0.1456	0.00647
-0.1446	0.01121	-0.1446	0.00725
-0.1436	0.0114	-0.1436	0.00806
-0.1426	0.01159	-0.1426	0.00887
-0.1416	0.01178	-0.1416	0.00952
-0.1406	0.01192	-0.1406	0.01045
-0.1396	0.01211	-0.1396	0.01128
-0.1386	0.01215	-0.1386	0.012
-0.1376	0.01227	-0.1376	0.01264
-0.1366	0.01246	-0.1366	0.0133
-0.1356	0.01258	-0.1356	0.01377
-0.1346	0.01268	-0.1346	0.01415
-0.1336	0.01283	-0.1336	0.01455
-0.1326	0.01295	-0.1326	0.01504
-0.1316	0.013	-0.1316	0.01572
-0.1306	0.01309	-0.1306	0.01649
-0.1296	0.01318	-0.1296	0.01722
-0.1286	0.01324	-0.1286	0.01795
-0.1276	0.01344	-0.1276	0.01864
-0.1266	0.01352	-0.1266	2.517
-0.1256	1.495	-0.1256	4.0785
-0.1246	2.4855	-0.1246	3.7305
-0.1236	2.2625	-0.1236	3.653
-0.1226	2.228	-0.1226	3.641
-0.1216	2.2345	-0.1216	3.655
-0.1206	2.2545	-0.1206	3.6835
-0.1196	2.28	-0.1196	3.7185
-0.1186	2.311	-0.1186	3.7575
-0.1176	2.343	-0.1176	3.8005
-0.1166	2.374	-0.1166	3.842
-0.1156	2.4065	-0.1156	3.887
-0.1146	2.44	-0.1146	3.9285
-0.1136	2.4725	-0.1136	3.967
-0.1126	2.5065	-0.1126	4.0095
-0.1116	2.5405	-0.1116	4.055
-0.1106	2.5735	-0.1106	4.1015
-0.1096	2.608	-0.1096	4.148
-0.1086	2.642	-0.1086	4.1965
-0.1076	2.675	-0.1076	4.2455
-0.1066	2.709	-0.1066	4.2925
-0.1056	2.7445	-0.1056	4.342
-0.1046	2.7795	-0.1046	4.392
-0.1036	2.8145	-0.1036	4.441
-0.1026	2.851	-0.1026	4.492
-0.1016	2.887	-0.1016	4.544
-0.1006	2.924	-0.1006	4.597
-0.0996	2.961	-0.0996	4.648
-0.0986	2.999	-0.0986	4.699
-0.0976	3.0375	-0.0976	4.7515
-0.0966	3.077	-0.0966	4.8065
-0.0956	3.1175	-0.0956	4.869
-0.0946	3.1555	-0.0946	4.9275
-0.0936	3.194	-0.0936	4.9895
-0.0926	3.2345	-0.0926	5.045
-0.0916	3.2745	-0.0916	5.105
-0.0906	3.3165	-0.0906	5.16
-0.0896	3.359	-0.0896	5.215
-0.0886	3.4	-0.0886	5.275
-0.0876	3.4425	-0.0876	5.33
-0.0866	3.4845	-0.0866	5.39
-0.0856	3.529	-0.0856	1.775
-0.0846	2.238	-0.0846	0.2984
-0.0836	0.30755	-0.0836	0.03746
-0.0826	0.02241	-0.0826	0.03777
-0.0816	0.01731	-0.0816	0.03912
-0.0806	0.01696	-0.0806	0.03972
-0.0796	0.01749	-0.0796	0.03927
-0.0786	0.01764	-0.0786	0.03935
-0.0776	0.01745	-0.0776	0.04014
-0.0766	0.0173	-0.0766	0.04072
-0.0756	0.01744	-0.0756	0.04069
-0.0746	0.01745	-0.0746	0.04064
-0.0736	0.01754	-0.0736	0.04112
-0.0726	0.01762	-0.0726	0.04156
-0.0716	0.01767	-0.0716	0.04178
-0.0706	0.0177	-0.0706	0.04183
-0.0696	0.01777	-0.0696	0.04201
-0.0686	0.01778	-0.0686	0.04256
-0.0676	0.01771	-0.0676	0.04287
-0.0666	0.01779	-0.0666	0.04301
-0.0656	0.01785	-0.0656	0.04323
-0.0646	0.01798	-0.0646	0.04349
-0.0636	0.01798	-0.0636	0.04373
-0.0626	0.01797	-0.0626	0.04397
-0.0616	0.01799	-0.0616	0.0441
-0.0606	0.01811	-0.0606	0.04423
-0.0596	0.01811	-0.0596	0.04439
-0.0586	0.01825	-0.0586	0.04462
-0.0576	0.01825	-0.0576	0.04471
-0.0566	0.01834	-0.0566	0.04485
-0.0556	0.01835	-0.0556	0.04507
-0.0546	0.01838	-0.0546	0.04528
-0.0536	0.01845	-0.0536	0.04539
-0.0526	0.01848	-0.0526	0.04561
-0.0516	0.01853	-0.0516	0.04575
-0.0506	0.01853	-0.0506	0.04585
-0.0496	0.01856	-0.0496	0.04608
-0.0486	0.01859	-0.0486	0.04626
-0.0476	0.01859	-0.0476	1.3795
-0.0466	0.01871	-0.0466	9.1
-0.0456	3.039	-0.0456	8.37
-0.0446	6.04	-0.0446	8.285
-0.0436	5.795	-0.0436	8.32
-0.0426	5.81	-0.0426	8.385
-0.0416	5.87	-0.0416	8.46
-0.0406	5.94	-0.0406	8.535
-0.0396	6.005	-0.0396	8.61
-0.0386	6.07	-0.0386	8.685
-0.0376	6.135	-0.0376	8.765
-0.0366	6.19	-0.0366	8.845
-0.0356	6.255	-0.0356	8.925
-0.0346	6.32	-0.0346	9.005
-0.0336	6.385	-0.0336	9.085
-0.0326	6.445	-0.0326	9.17
-0.0316	6.515	-0.0316	9.25
-0.0306	6.58	-0.0306	9.33
-0.0296	6.645	-0.0296	9.395
-0.0286	6.715	-0.0286	9.47
-0.0276	6.785	-0.0276	9.545
-0.0266	6.85	-0.0266	9.63
-0.0256	6.92	-0.0256	9.71
-0.0246	6.99	-0.0246	9.795
-0.0236	7.06	-0.0236	9.885
-0.0226	7.125	-0.0226	9.97
-0.0216	7.195	-0.0216	10.055
-0.0206	7.265	-0.0206	10.145
-0.0196	7.34	-0.0196	10.23
-0.0186	7.41	-0.0186	10.315
-0.0176	7.48	-0.0176	10.405
-0.0166	7.55	-0.0166	10.49
-0.0156	7.63	-0.0156	10.58
-0.0146	7.705	-0.0146	10.67
-0.0136	7.775	-0.0136	10.755
-0.0126	7.85	-0.0126	10.85
-0.0116	7.925	-0.0116	10.945
-0.0106	8	-0.0106	11.035
-0.0096	8.075	-0.0096	11.12
-0.0086	8.15	-0.0086	11.21
-0.0076	8.225	-0.0076	11.3
-0.0066	8.3	-0.0066	7.56
-0.0056	8.375	-0.0056	0.3603
-0.0046	3.3765	-0.0046	0.067
-0.0036	0.34755	-0.0036	0.0589
-0.0026	0.02469	-0.0026	0.05775
-0.0016	0.02209	-0.0016	0.0585
-0.0006	0.02198	-0.0006	0.0577
0.0004	0.02178	0.0004	0.0565
0.0014	0.02096	0.0014	0.05655
0.0024	0.02061	0.0024	0.05705
0.0034	0.02079	0.0034	0.05705
0.0044	0.02079	0.0044	0.0566
0.0054	0.02059	0.0054	0.0566
0.0064	0.02049	0.0064	0.05685
0.0074	0.02057	0.0074	0.0567
0.0084	0.02051	0.0084	0.0565
0.0094	0.02049	0.0094	0.0565
0.0104	0.0205	0.0104	0.0567
0.0114	0.02049	0.0114	0.0567
0.0124	0.02051	0.0124	0.05665
0.0134	0.02046	0.0134	0.0565
0.0144	0.02046	0.0144	0.05665
0.0154	0.02046	0.0154	0.0567
0.0164	0.02035	0.0164	0.0567
0.0174	0.02034	0.0174	0.05685
0.0184	0.02037	0.0184	0.0568
0.0194	0.02036	0.0194	0.0569
0.0204	0.0203	0.0204	0.05695
0.0214	0.0203	0.0214	0.05695
0.0224	0.02034	0.0224	0.05705
0.0234	0.0203	0.0234	0.0571
0.0244	0.02039	0.0244	0.0571
0.0254	0.02045	0.0254	0.0572
0.0264	0.02052	0.0264	0.05725
0.0274	0.02056	0.0274	0.0573
0.0284	0.02049	0.0284	0.05725
0.0294	0.02048	0.0294	0.05735
0.0304	0.02056	0.0304	0.05735
0.0314	0.02056	0.0314	0.0581
0.0324	0.02057	0.0324	12.26
0.0334	1.0295	0.0334	15.44
0.0344	11.885	0.0344	15.335
0.0354	11.845	0.0354	15.39
0.0364	11.925	0.0364	15.475
0.0374	12	0.0374	15.59
0.0384	12.075	0.0384	15.695
0.0394	12.155	0.0394	15.8
0.0404	12.22	0.0404	15.9
0.0414	12.295	0.0414	15.995
0.0424	12.37	0.0424	16.095
0.0434	12.44	0.0434	16.185
0.0444	12.515	0.0444	16.28
0.0454	12.605	0.0454	16.375
0.0464	12.685	0.0464	16.47
0.0474	12.755	0.0474	16.56
0.0484	12.835	0.0484	16.66
0.0494	12.91	0.0494	16.755
0.0504	12.99	0.0504	16.85
0.0514	13.07	0.0514	16.945
0.0524	13.14	0.0524	17.025
0.0534	13.215	0.0534	17.075
0.0544	13.3	0.0544	17.15
0.0554	13.385	0.0554	17.23
0.0564	13.46	0.0564	17.32
0.0574	13.535	0.0574	17.405
0.0584	13.615	0.0584	17.5
0.0594	13.695	0.0594	17.59
0.0604	13.765	0.0604	17.675
0.0614	13.845	0.0614	17.77
0.0624	13.92	0.0624	17.855
0.0634	14	0.0634	17.945
0.0644	14.075	0.0644	18.035
0.0654	14.16	0.0654	18.12
0.0664	14.225	0.0664	18.21
0.0674	14.305	0.0674	18.295
0.0684	14.38	0.0684	18.385
0.0694	14.46	0.0694	18.465
0.0704	14.53	0.0704	18.555
0.0714	14.615	0.0714	18.66
0.0724	14.685	0.0724	17.73
0.0734	14.75	0.0734	1.342
0.0744	10.66	0.0744	0.1804
0.0754	0.34705	0.0754	0.06855
0.0764	0.0383	0.0764	0.0659
0.0774	0.02568	0.0774	0.0666
0.0784	0.02449	0.0784	0.06545
0.0794	0.02408	0.0794	0.06355
0.0804	0.02319	0.0804	0.063
0.0814	0.02264	0.0814	0.06325
0.0824	0.02273	0.0824	0.0635
0.0834	0.02253	0.0834	0.0631
0.0844	0.02229	0.0844	0.0627
0.0854	0.02216	0.0854	0.0628
0.0864	0.02211	0.0864	0.06295
0.0874	0.022	0.0874	0.0628
0.0884	0.02192	0.0884	0.0626
0.0894	0.02193	0.0894	0.0626
0.0904	0.0218	0.0904	0.0627
0.0914	0.02175	0.0914	0.06275
0.0924	0.02183	0.0924	0.06265
0.0934	0.02178	0.0934	0.0626
0.0944	0.0217	0.0944	0.0626
0.0954	0.02176	0.0954	0.06265
0.0964	0.0218	0.0964	0.06265
0.0974	0.02164	0.0974	0.06265
0.0984	0.02166	0.0984	0.06265
0.0994	0.0216	0.0994	0.0627
0.1004	0.02162	0.1004	0.06265
0.1014	0.02164	0.1014	0.0627
0.1024	0.02173	0.1024	0.06275
0.1034	0.02171	0.1034	0.06275
0.1044	0.0217	0.1044	0.06275
0.1054	0.02169	0.1054	0.0628
0.1064	0.02171	0.1064	0.0628
0.1074	0.02175	0.1074	0.06285
0.1084	0.02173	0.1084	0.06285
0.1094	0.02175	0.1094	0.0628
0.1104	0.02176	0.1104	0.06285
0.1114	0.0217	0.1114	8.295
0.1124	0.02174	0.1124	22.055
0.1134	11.99	0.1134	21.985
0.1144	17.345	0.1144	22.04
0.1154	17.38	0.1154	22.1
0.1164	17.435	0.1164	22.15
0.1174	17.465	0.1174	22.215
0.1184	17.5	0.1184	22.27
0.1194	17.535	0.1194	22.325
0.1204	17.57	0.1204	22.38
0.1214	17.605	0.1214	22.435
0.1224	17.65	0.1224	22.49
0.1234	17.685	0.1234	22.545
0.1244	17.72	0.1244	22.585
0.1254	17.765	0.1254	22.61
0.1264	17.805	0.1264	22.62
0.1274	17.83	0.1274	22.615
0.1284	17.855	0.1284	22.64
0.1294	17.9	0.1294	22.685
0.1304	17.93	0.1304	22.755
0.1314	17.965	0.1314	22.81
0.1324	18.01	0.1324	22.835
0.1334	18.035	0.1334	22.875
0.1344	18.065	0.1344	22.91
0.1354	18.1	0.1354	22.95
0.1364	18.13	0.1364	22.995
0.1374	18.16	0.1374	23.03
0.1384	18.185	0.1384	23.07
0.1394	18.2	0.1394	23.11
0.1404	18.23	0.1404	23.17
0.1414	18.27	0.1414	23.255
0.1424	18.29	0.1424	23.27
0.1434	18.315	0.1434	23.285
0.1444	18.335	0.1444	23.315
0.1454	18.35	0.1454	23.365
0.1464	18.39	0.1464	23.45
0.1474	18.415	0.1474	23.535
0.1484	18.455	0.1484	23.6
0.1494	18.48	0.1494	23.65
0.1504	18.51	0.1504	23.695
0.1514	18.535	0.1514	23.735
0.1524	18.565	0.1524	8.245
0.1534	18.32	0.1534	0.5975
0.1544	2.328	0.1544	0.07725
0.1554	0.3028	0.1554	0.0711
0.1564	0.02945	0.1564	0.0705
0.1574	0.02615	0.1574	0.0695
0.1584	0.02583	0.1584	0.0683
0.1594	0.02514	0.1594	0.0678
0.1604	0.02417	0.1604	0.06785
0.1614	0.02406	0.1614	0.0677
0.1624	0.02411	0.1624	0.06715
0.1634	0.02382	0.1634	0.06705
0.1644	0.02356	0.1644	0.0671
0.1654	0.02345	0.1654	0.06695
0.1664	0.02343	0.1664	0.06665
0.1674	0.02344	0.1674	0.0667
0.1684	0.02339	0.1684	0.06675
0.1694	0.02332	0.1694	0.06665
0.1704	0.02322	0.1704	0.0665
0.1714	0.02314	0.1714	0.0665
0.1724	0.02312	0.1724	0.06665
0.1734	0.02313	0.1734	0.0666
0.1744	0.02321	0.1744	0.06645
0.1754	0.02316	0.1754	0.06645
0.1764	0.02319	0.1764	0.06655
0.1774	0.02316	0.1774	0.06655
0.1784	0.02316	0.1784	0.0665
0.1794	0.02312	0.1794	0.06645
0.1804	0.0232	0.1804	0.06645
0.1814	0.02315	0.1814	0.0665
0.1824	0.02312	0.1824	0.06655
0.1834	0.02306	0.1834	0.06655
0.1844	0.02305	0.1844	0.06645
0.1854	0.02306	0.1854	0.06655
0.1864	0.02309	0.1864	0.06655
0.1874	0.02307	0.1874	0.06655
0.1884	0.02307	0.1884	0.06665
0.1894	0.02317	0.1894	0.06665
0.1904	0.02307	0.1904	1.5875
0.1914	0.02306	0.1914	23.32
0.1924	6.485	0.1924	24.575
0.1934	19.085	0.1934	24.565
0.1944	19.13	0.1944	24.585
0.1954	19.11	0.1954	24.605
0.1964	19.14	0.1964	24.6
0.1974	19.145	0.1974	24.625
0.1984	19.14	0.1984	24.635
0.1994	19.14	0.1994	24.645
0.2004	19.15	0.2004	24.655
0.2014	19.155	0.2014	24.695
0.2024	19.17	0.2024	24.71
0.2034	19.185	0.2034	24.715
0.2044	19.175	0.2044	24.72
0.2054	19.18	0.2054	24.715
0.2064	19.19	0.2064	24.75
0.2074	19.19	0.2074	24.815
0.2084	19.2	0.2084	24.885
0.2094	19.215	0.2094	24.935
0.2104	19.22	0.2104	24.97
0.2114	19.225	0.2114	24.99
0.2124	19.24	0.2124	24.995
0.2134	19.24	0.2134	25.01
0.2144	19.235	0.2144	25.025
0.2154	19.24	0.2154	25.035
0.2164	19.24	0.2164	25.045
0.2174	19.25	0.2174	25.07
0.2184	19.27	0.2184	25.08
0.2194	19.26	0.2194	25.095
0.2204	19.25	0.2204	25.11
0.2214	19.27	0.2214	25.01
0.2224	19.28	0.2224	24.96
0.2234	19.28	0.2234	24.935
0.2244	19.27	0.2244	24.935
0.2254	19.28	0.2254	24.92
0.2264	19.285	0.2264	24.925
0.2274	19.295	0.2274	24.935
0.2284	19.3	0.2284	24.96
0.2294	19.3	0.2294	24.985
0.2304	19.315	0.2304	25.005
0.2314	19.315	0.2314	12.985
0.2324	19.305	0.2324	0.47485
0.2334	8.145	0.2334	0.0844
0.2344	0.5745	0.2344	0.07455
0.2354	0.03368	0.2354	0.0739
0.2364	0.02754	0.2364	0.0733
0.2374	0.02671	0.2374	0.07165
0.2384	0.02604	0.2384	0.0706
0.2394	0.02536	0.2394	0.0706
0.2404	0.02509	0.2404	0.0708
0.2414	0.02512	0.2414	0.0705
0.2424	0.02481	0.2424	0.07015
0.2434	0.02441	0.2434	0.0699
0.2444	0.02438	0.2444	0.06985
0.2454	0.02451	0.2454	0.0699
0.2464	0.02445	0.2464	0.0699
0.2474	0.02426	0.2474	0.06975
0.2484	0.02425	0.2484	0.0697
0.2494	0.02431	0.2494	0.06965
0.2504	0.02422	0.2504	0.06975
0.2514	0.02404	0.2514	0.0696
0.2524	0.02404	0.2524	0.0695
0.2534	0.02406	0.2534	0.0695
0.2544	0.02404	0.2544	0.06955
0.2554	0.02398	0.2554	0.0695
0.2564	0.02402	0.2564	0.0695
0.2574	0.02399	0.2574	0.0694
0.2584	0.02401	0.2584	0.06945
0.2594	0.02393	0.2594	0.0695
0.2604	0.02384	0.2604	0.0695
0.2614	0.0238	0.2614	0.06945
0.2624	0.02382	0.2624	0.0695
0.2634	0.02392	0.2634	0.06945
0.2644	0.02399	0.2644	0.0694
0.2654	0.02398	0.2654	0.06945
0.2664	0.02391	0.2664	0.0695
0.2674	0.02385	0.2674	0.06955
0.2684	0.0239	0.2684	0.0696
0.2694	0.02397	0.2694	0.06965
0.2704	0.02401	0.2704	16.175
0.2714	1.121	0.2714	25.565
0.2724	18.285	0.2724	25.585
0.2734	19.41	0.2734	25.59
0.2744	19.405	0.2744	25.595
0.2754	19.4	0.2754	25.605
0.2764	19.395	0.2764	25.605
0.2774	19.44	0.2774	25.61
0.2784	19.43	0.2784	25.62
0.2794	19.415	0.2794	25.625
0.2804	19.415	0.2804	25.625
0.2814	19.41	0.2814	25.595
0.2824	19.405	0.2824	25.54
0.2834	19.42	0.2834	25.505
0.2844	19.43	0.2844	25.46
0.2854	19.42	0.2854	25.44
0.2864	19.425	0.2864	25.42
0.2874	19.425	0.2874	25.43
0.2884	19.42	0.2884	25.435
0.2894	19.435	0.2894	25.45
0.2904	19.44	0.2904	25.465
0.2914	19.435	0.2914	25.465
0.2924	19.435	0.2924	25.485
0.2934	19.44	0.2934	25.525
0.2944	19.435	0.2944	25.51
0.2954	19.435	0.2954	25.495
0.2964	19.46	0.2964	25.57
0.2974	19.445	0.2974	25.665
0.2984	19.455	0.2984	25.71
0.2994	19.47	0.2994	25.73
0.3004	19.475	0.3004	25.745
0.3014	19.465	0.3014	25.745
0.3024	19.47	0.3024	25.74
0.3034	19.47	0.3034	25.745
0.3044	19.47	0.3044	25.75
0.3054	19.465	0.3054	25.745
0.3064	19.46	0.3064	25.735
0.3074	19.47	0.3074	25.73
0.3084	19.485	0.3084	25.735
0.3094	19.485	0.3094	25.71
0.3104	19.48	0.3104	22.21
0.3114	19.485	0.3114	0.9095
0.3124	17.515	0.3124	0.13305
0.3134	0.903	0.3134	0.0775
0.3144	0.12205	0.3144	0.07535
0.3154	0.03055	0.3154	0.07495
0.3164	0.02737	0.3164	0.07365
0.3174	0.02658	0.3174	0.07275
0.3184	0.02637	0.3184	0.0727
0.3194	0.02606	0.3194	0.07265
0.3204	0.02583	0.3204	0.0722
0.3214	0.0258	0.3214	0.07205
0.3224	0.02564	0.3224	0.0719
0.3234	0.02547	0.3234	0.0718
0.3244	0.02534	0.3244	0.07175
0.3254	0.02533	0.3254	0.0716
0.3264	0.0253	0.3264	0.0715
0.3274	0.02523	0.3274	0.07145
0.3284	0.02515	0.3284	0.0714
0.3294	0.02507	0.3294	0.07135
0.3304	0.02505	0.3304	0.0713
0.3314	0.02509	0.3314	0.0712
0.3324	0.02509	0.3324	0.0712
0.3334	0.02502	0.3334	0.0713
0.3344	0.025	0.3344	0.0711
0.3354	0.02487	0.3354	0.07115
0.3364	0.02486	0.3364	0.07115
0.3374	0.02493	0.3374	0.07115
0.3384	0.02485	0.3384	0.07115
0.3394	0.02487	0.3394	0.07105
0.3404	0.02491	0.3404	0.07115
0.3414	0.02496	0.3414	0.07105
0.3424	0.02493	0.3424	0.0711
0.3434	0.02485	0.3434	0.07095
0.3444	0.02487	0.3444	0.0709
0.3454	0.0249	0.3454	0.07095
0.3464	0.02492	0.3464	0.0709
0.3474	0.02491	0.3474	0.0709
0.3484	0.02479	0.3484	0.071
0.3494	0.02478	0.3494	7.315
0.3504	0.02477	0.3504	25.55
0.3514	1.2095	0.3514	25.645
0.3524	18.455	0.3524	25.76
0.3534	19.525	0.3534	25.85
0.3544	19.53	0.3544	25.885
0.3554	19.52	0.3554	25.925
0.3564	19.505	0.3564	25.96
0.3574	19.515	0.3574	25.98
0.3584	19.515	0.3584	25.98
0.3594	19.51	0.3594	25.995
0.3604	19.53	0.3604	25.985
0.3614	19.54	0.3614	25.99
0.3624	19.535	0.3624	25.995
0.3634	19.535	0.3634	25.99
0.3644	19.54	0.3644	25.99
0.3654	19.53	0.3654	25.975
0.3664	19.535	0.3664	25.935
0.3674	19.54	0.3674	25.87
0.3684	19.52	0.3684	25.81
0.3694	19.54	0.3694	25.785
0.3704	19.555	0.3704	25.785
0.3714	19.54	0.3714	25.8
0.3724	19.555	0.3724	25.805
0.3734	19.56	0.3734	25.815
0.3744	19.555	0.3744	25.885
0.3754	19.56	0.3754	25.89
0.3764	19.58	0.3764	25.845
0.3774	19.575	0.3774	25.86
0.3784	19.585	0.3784	25.915
0.3794	19.59	0.3794	25.975
0.3804	19.58	0.3804	26.01
0.3814	19.57	0.3814	26.03
0.3824	19.58	0.3824	26.045
0.3834	19.585	0.3834	26.065
0.3844	19.59	0.3844	26.08
0.3854	19.59	0.3854	26.075
0.3864	19.585	0.3864	26.075
0.3874	19.575	0.3874	26.08
0.3884	19.58	0.3884	26.1
0.3894	19.585	0.3894	26.095
0.3904	19.585	0.3904	6.17
0.3914	19.58	0.3914	0.41445
0.3924	17.21	0.3924	0.0826
0.3934	0.715	0.3934	0.0772
0.3944	0.07635	0.3944	0.0764
0.3954	0.03082	0.3954	0.07535
0.3964	0.0279	0.3964	0.0743
0.3974	0.0274	0.3974	0.07405
0.3984	0.02678	0.3984	0.07395
0.3994	0.02621	0.3994	0.0737
0.4004	0.02604	0.4004	0.07345
0.4014	0.02606	0.4014	0.07335
0.4024	0.02604	0.4024	0.07315
0.4034	0.0258	0.4034	0.07305
0.4044	0.02569	0.4044	0.07295
0.4054	0.02569	0.4054	0.0728
0.4064	0.02574	0.4064	0.0727
0.4074	0.02563	0.4074	0.0727
0.4084	0.02557	0.4084	0.0726
0.4094	0.02559	0.4094	0.07255
0.4104	0.02554	0.4104	0.0725
0.4114	0.02554	0.4114	0.0725
0.4124	0.02545	0.4124	0.07245
0.4134	0.0254	0.4134	0.0724
0.4144	0.02535	0.4144	0.0724
0.4154	0.02543	0.4154	0.07235
0.4164	0.02535	0.4164	0.07235
0.4174	0.02544	0.4174	0.0723
0.4184	0.02538	0.4184	0.0723
0.4194	0.02545	0.4194	0.0722
0.4204	0.02546	0.4204	0.0722
0.4214	0.02542	0.4214	0.0721
0.4224	0.02541	0.4224	0.0722
0.4234	0.02539	0.4234	0.0721
0.4244	0.02533	0.4244	0.0721
0.4254	0.02528	0.4254	0.0722
0.4264	0.02533	0.4264	0.07225
0.4274	0.02528	0.4274	0.07225
0.4284	0.02528	0.4284	0.7445
0.4294	0.02519	0.4294	23.69
0.4304	0.02526	0.4304	26.21
0.4314	1.241	0.4314	26.21
0.4324	18.555	0.4324	26.235
0.4334	19.62	0.4334	26.245
0.4344	19.635	0.4344	26.245
0.4354	19.64	0.4354	26.24
0.4364	19.625	0.4364	26.25
0.4374	19.64	0.4374	26.255
0.4384	19.645	0.4384	26.25
0.4394	19.65	0.4394	26.26
0.4404	19.635	0.4404	26.2
0.4414	19.64	0.4414	26.08
0.4424	19.645	0.4424	26.025
0.4434	19.65	0.4434	26.025
0.4444	19.65	0.4444	26.01
0.4454	19.655	0.4454	26.05
0.4464	19.665	0.4464	26.075
0.4474	19.67	0.4474	26.07
0.4484	19.66	0.4484	26.09
0.4494	19.665	0.4494	26.07
0.4504	19.675	0.4504	26.045
0.4514	19.675	0.4514	26.06
0.4524	19.675	0.4524	26.135
0.4534	19.68	0.4534	26.19
0.4544	19.675	0.4544	26.225
0.4554	19.68	0.4554	26.245
0.4564	19.68	0.4564	26.25
0.4574	19.68	0.4574	26.245
0.4584	19.685	0.4584	26.245
0.4594	19.68	0.4594	26.24
0.4604	19.675	0.4604	26.265
0.4614	19.685	0.4614	26.285
0.4624	19.685	0.4624	26.3
0.4634	19.68	0.4634	26.315
0.4644	19.695	0.4644	26.305
0.4654	19.7	0.4654	26.28
0.4664	19.7	0.4664	26.21
0.4674	19.71	0.4674	26.135
0.4684	19.71	0.4684	26.1
0.4694	19.705	0.4694	19.525
0.4704	19.705	0.4704	0.635
0.4714	19.7	0.4714	0.11595
0.4724	17.765	0.4724	0.0806
0.4734	0.839	0.4734	0.07705
0.4744	0.0745	0.4744	0.07665
0.4754	0.03092	0.4754	0.07665
0.4764	0.0286	0.4764	0.07545
0.4774	0.02849	0.4774	0.07485
0.4784	0.02759	0.4784	0.075
0.4794	0.02662	0.4794	0.07505
0.4804	0.02646	0.4804	0.07475
0.4814	0.02653	0.4814	0.0744
0.4824	0.0265	0.4824	0.07425
0.4834	0.02635	0.4834	0.0743
0.4844	0.02608	0.4844	0.0743
0.4854	0.02608	0.4854	0.0741
0.4864	0.02619	0.4864	0.07395
0.4874	0.02608	0.4874	0.074
0.4884	0.02596	0.4884	0.07405
0.4894	0.02586	0.4894	0.07395
0.4904	0.0258	0.4904	0.07385
0.4914	0.02586	0.4914	0.0738
0.4924	0.02582	0.4924	0.0739
0.4934	0.02575	0.4934	0.07385
0.4944	0.02577	0.4944	0.07375
0.4954	0.02586	0.4954	0.07375
0.4964	0.0258	0.4964	0.0737
0.4974	0.02573	0.4974	0.07375
0.4984	0.02568	0.4984	0.07365
0.4994	0.02571	0.4994	0.07365
0.5004	0.02568	0.5004	0.07365
0.5014	0.02573	0.5014	0.07365
0.5024	0.02572	0.5024	0.07365
0.5034	0.02562	0.5034	0.07355
0.5044	0.02568	0.5044	0.0736
0.5054	0.02573	0.5054	0.07365
0.5064	0.02573	0.5064	0.0736
0.5074	0.02569	0.5074	0.0736
0.5084	0.02575	0.5084	15.325
0.5094	0.02577	0.5094	26.395
0.5104	0.02579	0.5104	26.405
0.5114	1.295	0.5114	26.405
0.5124	18.7	0.5124	26.41
0.5134	19.72	0.5134	26.415
0.5144	19.725	0.5144	26.42
0.5154	19.73	0.5154	26.37
0.5164	19.725	0.5164	26.29
0.5174	19.74	0.5174	26.235
0.5184	19.74	0.5184	26.2
0.5194	19.735	0.5194	26.185
0.5204	19.73	0.5204	26.165
0.5214	19.75	0.5214	26.165
0.5224	19.74	0.5224	26.165
0.5234	19.745	0.5234	26.175
0.5244	19.735	0.5244	26.23
0.5254	19.735	0.5254	26.245
0.5264	19.755	0.5264	26.24
0.5274	19.76	0.5274	26.285
0.5284	19.75	0.5284	26.31
0.5294	19.75	0.5294	26.345
0.5304	19.755	0.5304	26.365
0.5314	19.755	0.5314	26.37
0.5324	19.76	0.5324	26.375
0.5334	19.8	0.5334	26.385
0.5344	19.775	0.5344	26.4
0.5354	19.765	0.5354	26.42
0.5364	19.76	0.5364	26.46
0.5374	19.755	0.5374	26.455
0.5384	19.755	0.5384	26.445
0.5394	19.76	0.5394	26.44
0.5404	19.75	0.5404	26.365
0.5414	19.76	0.5414	26.295
0.5424	19.77	0.5424	26.27
0.5434	19.77	0.5434	26.28
0.5444	19.765	0.5444	26.28
0.5454	19.765	0.5454	26.275
0.5464	19.775	0.5464	26.275
0.5474	19.785	0.5474	26.28
0.5484	19.79	0.5484	26.05
0.5494	19.79	0.5494	3.769
0.5504	19.79	0.5504	0.3941
0.5514	19.795	0.5514	0.0838
0.5524	14.275	0.5524	0.07925
0.5534	0.579	0.5534	0.07935
0.5544	0.06105	0.5544	0.078
0.5554	0.03164	0.5554	0.07595
0.5564	0.02944	0.5564	0.07535
0.5574	0.02895	0.5574	0.07565
0.5584	0.02781	0.5584	0.07555
0.5594	0.02703	0.5594	0.0751
0.5604	0.02689	0.5604	0.075
0.5614	0.02696	0.5614	0.07505
0.5624	0.02679	0.5624	0.0748
0.5634	0.02656	0.5634	0.0746
0.5644	0.02655	0.5644	0.07465
0.5654	0.02647	0.5654	0.0746
0.5664	0.02635	0.5664	0.07445
0.5674	0.02635	0.5674	0.0744
0.5684	0.02639	0.5684	0.0744
0.5694	0.02622	0.5694	0.07435
0.5704	0.02624	0.5704	0.0743
0.5714	0.0262	0.5714	0.07425
0.5724	0.02622	0.5724	0.0742
0.5734	0.0262	0.5734	0.0743
0.5744	0.02619	0.5744	0.07425
0.5754	0.0262	0.5754	0.0742
0.5764	0.02617	0.5764	0.0742
0.5774	0.02619	0.5774	0.0741
0.5784	0.02615	0.5784	0.0741
0.5794	0.02614	0.5794	0.0741
0.5804	0.02612	0.5804	0.074
0.5814	0.0261	0.5814	0.074
0.5824	0.0261	0.5824	0.07405
0.5834	0.02613	0.5834	0.074
0.5844	0.02619	0.5844	0.074
0.5854	0.02616	0.5854	0.07405
0.5864	0.02616	0.5864	0.07405
0.5874	0.02612	0.5874	6.065
0.5884	0.02612	0.5884	26.325
0.5894	0.02609	0.5894	26.49
0.5904	0.02626	0.5904	26.415
0.5914	13.595	0.5914	26.365
0.5924	19.81	0.5924	26.335
0.5934	19.84	0.5934	26.335
0.5944	19.85	0.5944	26.325
0.5954	19.835	0.5954	26.32
0.5964	19.805	0.5964	26.32
0.5974	19.815	0.5974	26.37
0.5984	19.81	0.5984	26.36
0.5994	19.805	0.5994	26.335
0.6004	19.825	0.6004	26.405
0.6014	19.83	0.6014	26.485
0.6024	19.82	0.6024	26.52
0.6034	19.825	0.6034	26.545
0.6044	19.835	0.6044	26.555
0.6054	19.825	0.6054	26.57
0.6064	19.815	0.6064	26.605
0.6074	19.825	0.6074	26.6
0.6084	19.83	0.6084	26.6
0.6094	19.82	0.6094	26.635
0.6104	19.82	0.6104	26.65
0.6114	19.825	0.6114	26.57
0.6124	19.84	0.6124	26.495
0.6134	19.84	0.6134	26.435
0.6144	19.845	0.6144	26.41
0.6154	19.84	0.6154	26.405
0.6164	19.84	0.6164	26.4
0.6174	19.86	0.6174	26.39
0.6184	19.865	0.6184	26.38
0.6194	19.85	0.6194	26.38
0.6204	19.86	0.6204	26.37
0.6214	19.865	0.6214	26.38
0.6224	19.86	0.6224	26.43
0.6234	19.855	0.6234	26.385
0.6244	19.86	0.6244	26.395
0.6254	19.865	0.6254	26.47
0.6264	19.865	0.6264	26.555
0.6274	19.855	0.6274	26.6
0.6284	19.87	0.6284	8.45
0.6294	19.895	0.6294	0.5415
0.6304	19.88	0.6304	0.0869
0.6314	19.855	0.6314	0.08005
0.6324	5.285	0.6324	0.079
0.6334	0.2842	0.6334	0.0785
0.6344	0.03438	0.6344	0.0769
0.6354	0.03035	0.6354	0.0759
0.6364	0.02925	0.6364	0.0759
0.6374	0.02883	0.6374	0.076
0.6384	0.02806	0.6384	0.07565
0.6394	0.02752	0.6394	0.0755
0.6404	0.02734	0.6404	0.0754
0.6414	0.02728	0.6414	0.0752
0.6424	0.02712	0.6424	0.0752
0.6434	0.02699	0.6434	0.07505
0.6444	0.02694	0.6444	0.0751
0.6454	0.02689	0.6454	0.07505
0.6464	0.02686	0.6464	0.075
0.6474	0.02691	0.6474	0.07495
0.6484	0.02686	0.6484	0.0749
0.6494	0.02683	0.6494	0.07485
0.6504	0.02681	0.6504	0.07485
0.6514	0.02679	0.6514	0.0748
0.6524	0.02682	0.6524	0.0748
0.6534	0.02674	0.6534	0.0748
0.6544	0.02675	0.6544	0.07475
0.6554	0.02672	0.6554	0.07485
0.6564	0.0267	0.6564	0.0747
0.6574	0.02676	0.6574	0.0747
0.6584	0.0267	0.6584	0.0747
0.6594	0.02672	0.6594	0.07465
0.6604	0.02667	0.6604	0.0746
0.6614	0.02664	0.6614	0.07465
0.6624	0.0267	0.6624	0.07465
0.6634	0.02663	0.6634	0.0746
0.6644	0.02661	0.6644	0.0747
0.6654	0.0266	0.6654	0.0747
0.6664	0.0266	0.6664	0.2516
0.6674	0.02654	0.6674	22.35
0.6684	0.02662	0.6684	26.425
0.6694	0.02661	0.6694	26.455
0.6704	0.02672	0.6704	26.49
0.6714	13.555	0.6714	26.475
0.6724	19.875	0.6724	26.5
0.6734	19.87	0.6734	26.525
0.6744	19.89	0.6744	26.61
0.6754	19.91	0.6754	26.655
0.6764	19.895	0.6764	26.67
0.6774	19.895	0.6774	26.685
0.6784	19.895	0.6784	26.685
0.6794	19.895	0.6794	26.68
0.6804	19.9	0.6804	26.68
0.6814	19.91	0.6814	26.68
0.6824	19.905	0.6824	26.67
0.6834	19.9	0.6834	26.675
0.6844	19.92	0.6844	26.67
0.6854	19.915	0.6854	26.645
0.6864	19.9	0.6864	26.575
0.6874	19.91	0.6874	26.5
0.6884	19.905	0.6884	26.455
0.6894	19.93	0.6894	26.425
0.6904	19.92	0.6904	26.405
0.6914	19.925	0.6914	26.39
0.6924	19.915	0.6924	26.395
0.6934	19.905	0.6934	26.415
0.6944	19.9	0.6944	26.465
0.6954	19.92	0.6954	26.445
0.6964	19.93	0.6964	26.46
0.6974	19.935	0.6974	26.53
0.6984	19.935	0.6984	26.59
0.6994	19.93	0.6994	26.625
0.7004	19.93	0.7004	26.64
0.7014	19.925	0.7014	26.645
0.7024	19.92	0.7024	26.645
0.7034	19.915	0.7034	26.645
0.7044	19.94	0.7044	26.645
0.7054	19.935	0.7054	26.64
0.7064	19.935	0.7064	26.625
0.7074	19.935	0.7074	19.705
0.7084	19.96	0.7084	0.523
0.7094	19.955	0.7094	0.1036
0.7104	19.95	0.7104	0.0824
0.7114	19.93	0.7114	0.08025
0.7124	4.637	0.7124	0.0804
0.7134	0.3747	0.7134	0.079
0.7144	0.03553	0.7144	0.077
0.7154	0.03136	0.7154	0.0766
0.7164	0.03029	0.7164	0.07705
0.7174	0.02973	0.7174	0.07695
0.7184	0.02904	0.7184	0.07615
0.7194	0.02855	0.7194	0.0757
0.7204	0.02832	0.7204	0.076
0.7214	0.02822	0.7214	0.07615
0.7224	0.02811	0.7224	0.0758
0.7234	0.02796	0.7234	0.0756
0.7244	0.02783	0.7244	0.0755
0.7254	0.02779	0.7254	0.07565
0.7264	0.02773	0.7264	0.0756
0.7274	0.02768	0.7274	0.0754
0.7284	0.02762	0.7284	0.07535
0.7294	0.02759	0.7294	0.07545
0.7304	0.02759	0.7304	0.0754
0.7314	0.02753	0.7314	0.07545
0.7324	0.02752	0.7324	0.0753
0.7334	0.02748	0.7334	0.0753
0.7344	0.02741	0.7344	0.0753
0.7354	0.02745	0.7354	0.0753
0.7364	0.02748	0.7364	0.0753
0.7374	0.02743	0.7374	0.07525
0.7384	0.02743	0.7384	0.07525
0.7394	0.02737	0.7394	0.0753
0.7404	0.02739	0.7404	0.0752
0.7414	0.02739	0.7414	0.0753
0.7424	0.0273	0.7424	0.0753
0.7434	0.02736	0.7434	0.07525
0.7444	0.0274	0.7444	0.07525
0.7454	0.02731	0.7454	0.0753
0.7464	0.02731	0.7464	13.78
0.7474	0.02728	0.7474	26.715
0.7484	0.02721	0.7484	26.73
0.7494	0.02733	0.7494	26.74
0.7504	0.02751	0.7504	26.74
0.7514	13.65	0.7514	26.745
0.7524	19.95	0.7524	26.72
0.7534	19.94	0.7534	26.665
0.7544	19.96	0.7544	26.585
0.7554	19.965	0.7554	26.57
0.7564	19.95	0.7564	26.555
0.7574	19.955	0.7574	26.55
0.7584	19.96	0.7584	26.555
0.7594	19.95	0.7594	26.56
0.7604	19.955	0.7604	26.635
0.7614	19.96	0.7614	26.655
0.7624	19.975	0.7624	26.655
0.7634	19.97	0.7634	26.685
0.7644	19.98	0.7644	26.785
0.7654	19.96	0.7654	26.84
0.7664	19.95	0.7664	26.87
0.7674	19.955	0.7674	26.88
0.7684	19.97	0.7684	26.885
0.7694	19.975	0.7694	26.875
0.7704	19.995	0.7704	26.885
0.7714	19.98	0.7714	26.885
0.7724	19.97	0.7724	26.875
0.7734	19.975	0.7734	26.88
0.7744	19.985	0.7744	26.835
0.7754	19.975	0.7754	26.715
0.7764	19.98	0.7764	26.685
0.7774	19.98	0.7774	26.655
0.7784	19.99	0.7784	26.625
0.7794	19.995	0.7794	26.61
0.7804	19.995	0.7804	26.605
0.7814	19.995	0.7814	26.605
0.7824	19.995	0.7824	26.65
0.7834	20	0.7834	26.625
0.7844	19.995	0.7844	26.675
0.7854	19.995	0.7854	26.76
0.7864	19.995	0.7864	26.685
0.7874	19.995	0.7874	4.825
0.7884	19.995	0.7884	0.4642
0.7894	19.995	0.7894	0.08705
0.7904	20.005	0.7904	0.08085
0.7914	19.985	0.7914	0.0802
0.7924	4.1645	0.7924	0.0797
0.7934	0.31415	0.7934	0.0784
0.7944	0.03587	0.7944	0.07725
0.7954	0.03225	0.7954	0.07725
0.7964	0.03182	0.7964	0.0773
0.7974	0.03102	0.7974	0.0768
0.7984	0.02998	0.7984	0.0764
0.7994	0.02947	0.7994	0.0765
0.8004	0.0296	0.8004	0.0764
0.8014	0.02944	0.8014	0.0761
0.8024	0.02906	0.8024	0.0762
0.8034	0.02893	0.8034	0.0762
0.8044	0.02883	0.8044	0.07595
0.8054	0.02882	0.8054	0.076
0.8064	0.02871	0.8064	0.07605
0.8074	0.02846	0.8074	0.07595
0.8084	0.02846	0.8084	0.07585
0.8094	0.02836	0.8094	0.0759
0.8104	0.02817	0.8104	0.07585
0.8114	0.0283	0.8114	0.0758
0.8124	0.02821	0.8124	0.0759
0.8134	0.02817	0.8134	0.0758
0.8144	0.02819	0.8144	0.07575
0.8154	0.02824	0.8154	0.07575
0.8164	0.02824	0.8164	0.0757
0.8174	0.02829	0.8174	0.07565
0.8184	0.02824	0.8184	0.0756
0.8194	0.02829	0.8194	0.07565
0.8204	0.02829	0.8204	0.07565
0.8214	0.02822	0.8214	0.0755
0.8224	0.02826	0.8224	0.0755
0.8234	0.02836	0.8234	0.0755
0.8244	0.02833	0.8244	0.07555
0.8254	0.02829	0.8254	5.735
0.8264	0.02821	0.8264	26.535
0.8274	0.02814	0.8274	26.87
0.8284	0.0282	0.8284	26.94
0.8294	0.02819	0.8294	26.985
0.8304	0.02831	0.8304	26.965
0.8314	13.565	0.8314	26.965
0.8324	19.99	0.8324	26.965
0.8334	19.975	0.8334	26.96
0.8344	20.01	0.8344	26.96
0.8354	19.995	0.8354	26.96
0.8364	20	0.8364	26.955
0.8374	20.015	0.8374	26.9
0.8384	20.01	0.8384	26.83
0.8394	20	0.8394	26.755
0.8404	20.005	0.8404	26.71
0.8414	20.01	0.8414	26.7
0.8424	20.005	0.8424	26.685
0.8434	20.005	0.8434	26.7
0.8444	20.045	0.8444	26.745
0.8454	20.045	0.8454	26.735
0.8464	20.045	0.8464	26.805
0.8474	20.045	0.8474	26.875
0.8484	20.03	0.8484	26.915
0.8494	20.03	0.8494	26.945
0.8504	20.045	0.8504	26.965
0.8514	20.05	0.8514	26.965
0.8524	20.04	0.8524	26.965
0.8534	20.05	0.8534	26.96
0.8544	20.05	0.8544	26.96
0.8554	20.035	0.8554	26.955
0.8564	20.04	0.8564	26.95
0.8574	20.045	0.8574	26.935
0.8584	20.045	0.8584	26.83
0.8594	20.055	0.8594	26.76
0.8604	20.055	0.8604	26.73
0.8614	20.06	0.8614	26.685
0.8624	20.07	0.8624	26.665
0.8634	20.09	0.8634	26.67
0.8644	20.075	0.8644	26.7
0.8654	20.07	0.8654	26.695
0.8664	20.07	0.8664	13.14
0.8674	20.06	0.8674	0.4856
0.8684	20.055	0.8684	0.0923
0.8694	20.07	0.8694	0.0826
0.8704	20.08	0.8704	0.08215
0.8714	20.055	0.8714	0.08145
0.8724	4.515	0.8724	0.07945
0.8734	0.3027	0.8734	0.07845
0.8744	0.03653	0.8744	0.07865
0.8754	0.03282	0.8754	0.0785
0.8764	0.03217	0.8764	0.07775
0.8774	0.03179	0.8774	0.0774
0.8784	0.03097	0.8784	0.07755
0.8794	0.03055	0.8794	0.0774
0.8804	0.0306	0.8804	0.077
0.8814	0.03036	0.8814	0.07685
0.8824	0.03023	0.8824	0.0769
0.8834	0.03013	0.8834	0.0768
0.8844	0.02991	0.8844	0.0766
0.8854	0.02989	0.8854	0.0765
0.8864	0.02981	0.8864	0.07655
0.8874	0.02967	0.8874	0.0766
0.8884	0.0297	0.8884	0.0765
0.8894	0.02968	0.8894	0.07635
0.8904	0.02958	0.8904	0.0762
0.8914	0.02955	0.8914	0.0762
0.8924	0.02962	0.8924	0.07615
0.8934	0.02961	0.8934	0.07605
0.8944	0.02961	0.8944	0.076
0.8954	0.02965	0.8954	0.0761
0.8964	0.02952	0.8964	0.076
0.8974	0.02948	0.8974	0.07595
0.8984	0.02937	0.8984	0.0759
0.8994	0.02938	0.8994	0.07595
0.9004	0.02935	0.9004	0.0759
0.9014	0.02939	0.9014	0.0759
0.9024	0.02935	0.9024	0.07595
0.9034	0.02939	0.9034	0.07585
0.9044	0.0294	0.9044	0.32485
0.9054	0.02947	0.9054	23.08
0.9064	0.02944	0.9064	26.94
0.9074	0.02939	0.9074	26.905
0.9084	0.02943	0.9084	26.96
0.9094	0.02942	0.9094	27.045
0.9104	0.02946	0.9104	27.075
0.9114	13.51	0.9114	27.1
0.9124	20.06	0.9124	27.115
0.9134	20.055	0.9134	27.11
0.9144	20.07	0.9144	27.105
0.9154	20.065	0.9154	27.12
0.9164	20.055	0.9164	27.12
0.9174	20.065	0.9174	27.12
0.9184	20.075	0.9184	27.11
0.9194	20.08	0.9194	27.03
0.9204	20.1	0.9204	26.945
0.9214	20.105	0.9214	26.9
0.9224	20.08	0.9224	26.88
0.9234	20.08	0.9234	26.855
0.9244	20.09	0.9244	26.85
0.9254	20.085	0.9254	26.855
0.9264	20.075	0.9264	26.91
0.9274	20.09	0.9274	26.885
0.9284	20.1	0.9284	26.92
0.9294	20.09	0.9294	26.975
0.9304	20.095	0.9304	27.025
0.9314	20.09	0.9314	27.05
0.9324	20.095	0.9324	27.055
0.9334	20.085	0.9334	27.055
0.9344	20.085	0.9344	27.065
0.9354	20.085	0.9354	27.02
0.9364	20.095	0.9364	27.03
0.9374	20.105	0.9374	27.04
0.9384	20.1	0.9384	27.055
0.9394	20.105	0.9394	27.055
0.9404	20.11	0.9404	27.01
0.9414	20.13	0.9414	26.935
0.9424	20.12	0.9424	26.86
0.9434	20.12	0.9434	26.82
0.9444	20.105	0.9444	26.805
0.9454	20.085	0.9454	22.015
0.9464	20.09	0.9464	0.847
0.9474	20.115	0.9474	0.1521
0.9484	20.11	0.9484	0.08515
0.9494	20.11	0.9494	0.0818
0.9504	20.11	0.9504	0.08145
0.9514	20.115	0.9514	0.0805
0.9524	5.175	0.9524	0.07915
0.9534	0.5175	0.9534	0.07885
0.9544	0.03855	0.9544	0.079
0.9554	0.03429	0.9554	0.0786
0.9564	0.03309	0.9564	0.0783
0.9574	0.03275	0.9574	0.0782
0.9584	0.03224	0.9584	0.0781
0.9594	0.03179	0.9594	0.07795
0.9604	0.03165	0.9604	0.07775
0.9614	0.03154	0.9614	0.0777
0.9624	0.03132	0.9624	0.07765
0.9634	0.03131	0.9634	0.0777
0.9644	0.03108	0.9644	0.07755
0.9654	0.03102	0.9654	0.07755
0.9664	0.03093	0.9664	0.07755
0.9674	0.03091	0.9674	0.07755
0.9684	0.03082	0.9684	0.0776
0.9694	0.03072	0.9694	0.0776
0.9704	0.03074	0.9704	0.07755
0.9714	0.03069	0.9714	0.07755
0.9724	0.03073	0.9724	0.07755
0.9734	0.03067	0.9734	0.0775
0.9744	0.03062	0.9744	0.07745
0.9754	0.03061	0.9754	0.0775
0.9764	0.03055	0.9764	0.0774
0.9774	0.03051	0.9774	0.07735
0.9784	0.03055	0.9784	0.07735
0.9794	0.03054	0.9794	0.07745
0.9804	0.03057	0.9804	0.07745
0.9814	0.03054	0.9814	0.07745
0.9824	0.03067	0.9824	0.07745
0.9834	0.03064	0.9834	0.07745
0.9844	0.03067	0.9844	14.74
0.9854	0.03065	0.9854	27.16
0.9864	0.03057	0.9864	27.19
0.9874	0.03055	0.9874	27.21
0.9884	0.03059	0.9884	27.21
0.9894	0.03065	0.9894	27.22
0.9904	0.03076	0.9904	27.23
0.9914	13.445	0.9914	27.235
0.9924	20.12	0.9924	27.23
0.9934	20.115	0.9934	27.215
0.9944	20.125	0.9944	27.16
0.9954	20.13	0.9954	27.065
0.9964	20.125	0.9964	27.025
0.9974	20.135	0.9974	27
0.9984	20.135	0.9984	26.98
0.9994	20.13	0.9994	27
1.0004	20.135	1.0004	27.01
1.0014	20.14	1.0014	26.98
1.0024	20.13	1.0024	27.04
1.0034	20.135	1.0034	27.125
1.0044	20.14	1.0044	27.165
1.0054	20.14	1.0054	27.19
1.0064	20.15	1.0064	27.225
1.0074	20.16	1.0074	27.205
1.0084	20.16	1.0084	27.245
1.0094	20.16	1.0094	27.27
1.0104	20.17	1.0104	27.27
1.0114	20.165	1.0114	27.265
1.0124	20.155	1.0124	27.245
1.0134	20.165	1.0134	27.175
1.0144	20.17	1.0144	27.085
1.0154	20.165	1.0154	27.05
1.0164	20.165	1.0164	27.025
1.0174	20.155	1.0174	27.01
1.0184	20.155	1.0184	27.07
1.0194	20.155	1.0194	27.055
1.0204	20.165	1.0204	27.06
1.0214	20.17	1.0214	27.125
1.0224	20.17	1.0224	27.19
1.0234	20.18	1.0234	27.205
1.0244	20.19	1.0244	27.06
1.0254	20.185	1.0254	4.5675
1.0264	20.18	1.0264	0.3999
1.0274	20.17	1.0274	0.089
1.0284	20.155	1.0284	0.08325
1.0294	20.165	1.0294	0.0831
1.0304	20.18	1.0304	0.08245
1.0314	20.17	1.0314	0.0808
1.0324	4.48	1.0324	0.08
1.0334	0.3407	1.0334	0.0802
1.0344	0.03914	1.0344	0.08015
1.0354	0.03549	1.0354	0.07965
1.0364	0.03487	1.0364	0.07925
1.0374	0.03407	1.0374	0.07935
1.0384	0.03313	1.0384	0.07925
1.0394	0.0328	1.0394	0.0789
1.0404	0.03295	1.0404	0.07885
1.0414	0.03273	1.0414	0.0789
1.0424	0.03249	1.0424	0.0789
1.0434	0.03243	1.0434	0.07875
1.0444	0.03234	1.0444	0.07875
1.0454	0.03236	1.0454	0.07885
1.0464	0.03233	1.0464	0.0787
1.0474	0.03223	1.0474	0.07865
1.0484	0.0322	1.0484	0.0786
1.0494	0.03219	1.0494	0.07855
1.0504	0.03212	1.0504	0.0786
1.0514	0.03207	1.0514	0.0784
1.0524	0.03205	1.0524	0.07845
1.0534	0.03203	1.0534	0.07855
1.0544	0.03202	1.0544	0.0785
1.0554	0.03202	1.0554	0.0785
1.0564	0.032	1.0564	0.0785
1.0574	0.03202	1.0574	0.0785
1.0584	0.03199	1.0584	0.0785
1.0594	0.03199	1.0594	0.07845
1.0604	0.03202	1.0604	0.07845
1.0614	0.03206	1.0614	0.07845
1.0624	0.03203	1.0624	0.0785
1.0634	0.03203	1.0634	6.035
1.0644	0.03207	1.0644	27.01
1.0654	0.03203	1.0654	27.275
1.0664	0.03206	1.0664	27.285
1.0674	0.03206	1.0674	27.245
1.0684	0.03202	1.0684	27.155
1.0694	0.03196	1.0694	27.145
1.0704	0.03214	1.0704	27.09
1.0714	13.545	1.0714	27.055
1.0724	20.18	1.0724	27.04
1.0734	20.17	1.0734	27.03
1.0744	20.19	1.0744	27.04
1.0754	20.205	1.0754	27.035
1.0764	20.18	1.0764	27.04
1.0774	20.2	1.0774	27.125
1.0784	20.2	1.0784	27.195
1.0794	20.175	1.0794	27.235
1.0804	20.18	1.0804	27.25
1.0814	20.21	1.0814	27.255
1.0824	20.205	1.0824	27.275
1.0834	20.2	1.0834	27.275
1.0844	20.21	1.0844	27.27
1.0854	20.21	1.0854	27.275
1.0864	20.205	1.0864	27.27
1.0874	20.205	1.0874	27.25
1.0884	20.21	1.0884	27.14
1.0894	20.2	1.0894	27.075
1.0904	20.215	1.0904	27.05
1.0914	20.205	1.0914	27.04
1.0924	20.2	1.0924	27.055
1.0934	20.21	1.0934	27.055
1.0944	20.235	1.0944	27.125
1.0954	20.215	1.0954	27.2
1.0964	20.23	1.0964	27.24
1.0974	20.235	1.0974	27.27
1.0984	20.22	1.0984	27.275
1.0994	20.23	1.0994	27.29
1.1004	20.235	1.1004	27.29
1.1014	20.225	1.1014	27.29
1.1024	20.215	1.1024	27.295
1.1034	20.235	1.1034	27.305
1.1044	20.225	1.1044	13.35
1.1054	20.22	1.1054	0.5515
1.1064	20.235	1.1064	0.096
1.1074	20.245	1.1074	0.0856
1.1084	20.22	1.1084	0.08365
1.1094	20.22	1.1094	0.08295
1.1104	20.24	1.1104	0.0816
1.1114	20.24	1.1114	0.08095
1.1124	4.836	1.1124	0.081
1.1134	0.3929	1.1134	0.08095
1.1144	0.04043	1.1144	0.0804
1.1154	0.03729	1.1154	0.0804
1.1164	0.03669	1.1164	0.08035
1.1174	0.03611	1.1174	0.08005
1.1184	0.03502	1.1184	0.08005
1.1194	0.0345	1.1194	0.07995
1.1204	0.03452	1.1204	0.0798
1.1214	0.03455	1.1214	0.07975
1.1224	0.03429	1.1224	0.0797
1.1234	0.03408	1.1234	0.0797
1.1244	0.03403	1.1244	0.0796
1.1254	0.0339	1.1254	0.07965
1.1264	0.03382	1.1264	0.07965
1.1274	0.03376	1.1274	0.07955
1.1284	0.03368	1.1284	0.0795
1.1294	0.03365	1.1294	0.07955
1.1304	0.03362	1.1304	0.0795
1.1314	0.03349	1.1314	0.07965
1.1324	0.03353	1.1324	0.07955
1.1334	0.03357	1.1334	0.0795
1.1344	0.0335	1.1344	0.07955
1.1354	0.03357	1.1354	0.07945
1.1364	0.03357	1.1364	0.0795
1.1374	0.03358	1.1374	0.0795
1.1384	0.0336	1.1384	0.07945
1.1394	0.03352	1.1394	0.0795
1.1404	0.03349	1.1404	0.07955
1.1414	0.03342	1.1414	0.07965
1.1424	0.03344	1.1424	0.4014
1.1434	0.03349	1.1434	23.485
1.1444	0.03345	1.1444	27.1
1.1454	0.03347	1.1454	27.1
1.1464	0.03354	1.1464	27.115
1.1474	0.03353	1.1474	27.19
1.1484	0.03363	1.1484	27.25
1.1494	0.03354	1.1494	27.275
1.1504	0.03363	1.1504	27.29
1.1514	13.385	1.1514	27.29
1.1524	20.235	1.1524	27.29
1.1534	20.225	1.1534	27.295
1.1544	20.25	1.1544	27.3
1.1554	20.255	1.1554	27.29
1.1564	20.245	1.1564	27.29
1.1574	20.25	1.1574	27.29
1.1584	20.24	1.1584	27.22
1.1594	20.225	1.1594	27.145
1.1604	20.235	1.1604	27.11
1.1614	20.255	1.1614	27.155
1.1624	20.245	1.1624	27.125
1.1634	20.23	1.1634	27.14
1.1644	20.255	1.1644	27.225
1.1654	20.27	1.1654	27.28
1.1664	20.26	1.1664	27.325
1.1674	20.275	1.1674	27.35
1.1684	20.255	1.1684	27.345
1.1694	20.26	1.1694	27.345
1.1704	20.27	1.1704	27.345
1.1714	20.27	1.1714	27.345
1.1724	20.26	1.1724	27.36
1.1734	20.265	1.1734	27.38
1.1744	20.265	1.1744	27.32
1.1754	20.25	1.1754	27.22
1.1764	20.25	1.1764	27.17
1.1774	20.27	1.1774	27.14
1.1784	20.265	1.1784	27.13
1.1794	20.26	1.1794	27.18
1.1804	20.27	1.1804	27.175
1.1814	20.265	1.1814	27.17
1.1824	20.28	1.1824	27.235
1.1834	20.28	1.1834	21.855
1.1844	20.275	1.1844	0.6685
1.1854	20.265	1.1854	0.12135
1.1864	20.27	1.1864	0.08735
1.1874	20.265	1.1874	0.08515
1.1884	20.26	1.1884	0.0844
1.1894	20.26	1.1894	0.08305
1.1904	20.285	1.1904	0.082
1.1914	20.16	1.1914	0.0819
1.1924	3.139	1.1924	0.0819
1.1934	0.16975	1.1934	0.08155
1.1944	0.04161	1.1944	0.08135
1.1954	0.0383	1.1954	0.08125
1.1964	0.03817	1.1964	0.0811
1.1974	0.03784	1.1974	0.08105
1.1984	0.0368	1.1984	0.0809
1.1994	0.03626	1.1994	0.0809
1.2004	0.03636	1.2004	0.08085
1.2014	0.0364	1.2014	0.0808
1.2024	0.036	1.2024	0.08075
1.2034	0.03582	1.2034	0.0807
1.2044	0.03587	1.2044	0.08065
1.2054	0.03582	1.2054	0.0806
1.2064	0.03569	1.2064	0.0806
1.2074	0.03579	1.2074	0.0806
1.2084	0.03571	1.2084	0.0806
1.2094	0.0356	1.2094	0.08055
1.2104	0.03567	1.2104	0.08055
1.2114	0.0356	1.2114	0.0805
1.2124	0.03562	1.2124	0.08045
1.2134	0.03562	1.2134	0.08045
1.2144	0.03553	1.2144	0.0804
1.2154	0.03546	1.2154	0.08055
1.2164	0.03551	1.2164	0.08055
1.2174	0.03555	1.2174	0.08045
1.2184	0.03558	1.2184	0.0804
1.2194	0.03567	1.2194	0.0805
1.2204	0.03564	1.2204	0.08055
1.2214	0.03564	1.2214	0.08055
1.2224	0.03564	1.2224	15.345
1.2234	0.03563	1.2234	27.41
1.2244	0.03566	1.2244	27.42
1.2254	0.03568	1.2254	27.415
1.2264	0.03574	1.2264	27.425
1.2274	0.03572	1.2274	27.425
1.2284	0.03565	1.2284	27.385
1.2294	0.03569	1.2294	27.29
1.2304	1.126	1.2304	27.225
1.2314	19.055	1.2314	27.205
1.2324	20.295	1.2324	27.215
1.2334	20.29	1.2334	27.24
1.2344	20.29	1.2344	27.23
1.2354	20.3	1.2354	27.265
1.2364	20.325	1.2364	27.35
1.2374	20.3	1.2374	27.39
1.2384	20.305	1.2384	27.405
1.2394	20.31	1.2394	27.415
1.2404	20.305	1.2404	27.43
1.2414	20.31	1.2414	27.435
1.2424	20.325	1.2424	27.44
1.2434	20.33	1.2434	27.44
1.2444	20.325	1.2444	27.45
1.2454	20.325	1.2454	27.405
1.2464	20.335	1.2464	27.345
1.2474	20.33	1.2474	27.275
1.2484	20.345	1.2484	27.23
1.2494	20.345	1.2494	27.22
1.2504	20.325	1.2504	27.25
1.2514	20.335	1.2514	27.26
1.2524	20.345	1.2524	27.26
1.2534	20.34	1.2534	27.355
1.2544	20.335	1.2544	27.41
1.2554	20.35	1.2554	27.44
1.2564	20.34	1.2564	27.455
1.2574	20.335	1.2574	27.475
1.2584	20.355	1.2584	27.46
1.2594	20.345	1.2594	27.455
1.2604	20.345	1.2604	27.445
1.2614	20.345	1.2614	27.44
1.2624	20.34	1.2624	27.39
1.2634	20.335	1.2634	8.41
1.2644	20.355	1.2644	0.3705
1.2654	20.345	1.2654	0.09235
1.2664	20.335	1.2664	0.0867
1.2674	20.34	1.2674	0.086
1.2684	20.36	1.2684	0.08505
1.2694	20.36	1.2694	0.0834
1.2704	20.35	1.2704	0.08285
1.2714	16.285	1.2714	0.0829
1.2724	0.561	1.2724	0.08285
1.2734	0.0723	1.2734	0.0824
1.2744	0.04222	1.2744	0.08235
1.2754	0.04013	1.2754	0.08215
1.2764	0.03983	1.2764	0.0821
1.2774	0.03896	1.2774	0.08195
1.2784	0.0383	1.2784	0.08175
1.2794	0.03831	1.2794	0.0818
1.2804	0.0385	1.2804	0.0818
1.2814	0.03832	1.2814	0.0817
1.2824	0.03793	1.2824	0.08165
1.2834	0.03786	1.2834	0.0816
1.2844	0.03802	1.2844	0.0817
1.2854	0.038	1.2854	0.0816
1.2864	0.03781	1.2864	0.08155
1.2874	0.03766	1.2874	0.0816
1.2884	0.03769	1.2884	0.0816
1.2894	0.03786	1.2894	0.08165
1.2904	0.03784	1.2904	0.08165
1.2914	0.03774	1.2914	0.08165
1.2924	0.03772	1.2924	0.0816
1.2934	0.03772	1.2934	0.08165
1.2944	0.03779	1.2944	0.0816
1.2954	0.03777	1.2954	0.0816
1.2964	0.0377	1.2964	0.08165
1.2974	0.03761	1.2974	0.08165
1.2984	0.03777	1.2984	0.08165
1.2994	0.03771	1.2994	0.0817
1.3004	0.03771	1.3004	0.08165
1.3014	0.03778	1.3014	0.4689
1.3024	0.03782	1.3024	23.96
1.3034	0.03784	1.3034	27.27
1.3044	0.03778	1.3044	27.275
1.3054	0.03778	1.3054	27.31
1.3064	0.03773	1.3064	27.355
1.3074	0.03775	1.3074	27.41
1.3084	0.03773	1.3084	27.465
1.3094	0.03775	1.3094	27.5
1.3104	6.845	1.3104	27.51
1.3114	20.315	1.3114	27.51
1.3124	20.36	1.3124	27.515
1.3134	20.36	1.3134	27.515
1.3144	20.365	1.3144	27.505
1.3154	20.365	1.3154	27.505
1.3164	20.36	1.3164	27.485
1.3174	20.36	1.3174	27.39
1.3184	20.37	1.3184	27.31
1.3194	20.365	1.3194	27.28
1.3204	20.37	1.3204	27.305
1.3214	20.375	1.3214	27.355
1.3224	20.385	1.3224	27.385
1.3234	20.365	1.3234	27.42
1.3244	20.365	1.3244	27.455
1.3254	20.365	1.3254	27.475
1.3264	20.38	1.3264	27.485
1.3274	20.385	1.3274	27.5
1.3284	20.38	1.3284	27.51
1.3294	20.375	1.3294	27.53
1.3304	20.375	1.3304	27.56
1.3314	20.38	1.3314	27.57
1.3324	20.37	1.3324	27.54
1.3334	20.38	1.3334	27.44
1.3344	20.39	1.3344	27.385
1.3354	20.385	1.3354	27.35
1.3364	20.39	1.3364	27.355
1.3374	20.395	1.3374	27.35
1.3384	20.395	1.3384	27.415
1.3394	20.4	1.3394	27.475
1.3404	20.41	1.3404	27.515
1.3414	20.4	1.3414	27.54
1.3424	20.39	1.3424	21.765
1.3434	20.39	1.3434	0.6445
1.3444	20.4	1.3444	0.12165
1.3454	20.41	1.3454	0.08945
1.3464	20.415	1.3464	0.087
1.3474	20.405	1.3474	0.0868
1.3484	20.4	1.3484	0.08585
1.3494	20.405	1.3494	0.0843
1.3504	20.4	1.3504	0.084
1.3514	9.66	1.3514	0.08405
1.3524	0.3434	1.3524	0.0837
1.3534	0.04996	1.3534	0.08325
1.3544	0.04404	1.3544	0.0834
1.3554	0.04289	1.3554	0.08325
1.3564	0.04226	1.3564	0.0829
1.3574	0.04117	1.3574	0.08305
1.3584	0.04045	1.3584	0.0829
1.3594	0.04046	1.3594	0.08275
1.3604	0.0404	1.3604	0.08275
1.3614	0.04011	1.3614	0.0828
1.3624	0.03996	1.3624	0.0827
1.3634	0.0399	1.3634	0.0827
1.3644	0.03983	1.3644	0.08265
1.3654	0.03982	1.3654	0.0826
1.3664	0.03969	1.3664	0.0826
1.3674	0.03966	1.3674	0.08255
1.3684	0.03969	1.3684	0.08255
1.3694	0.03968	1.3694	0.0826
1.3704	0.03966	1.3704	0.0827
1.3714	0.03965	1.3714	0.0826
1.3724	0.0395	1.3724	0.0826
1.3734	0.03961	1.3734	0.0827
1.3744	0.03963	1.3744	0.0826
1.3754	0.0397	1.3754	0.0826
1.3764	0.03974	1.3764	0.0825
1.3774	0.03967	1.3774	0.0825
1.3784	0.03975	1.3784	0.0826
1.3794	0.03976	1.3794	0.08265
1.3804	0.03971	1.3804	0.0827
1.3814	0.03969	1.3814	15.57
1.3824	0.0397	1.3824	27.465
1.3834	0.03978	1.3834	27.465
1.3844	0.03986	1.3844	27.56
1.3854	0.03992	1.3854	27.63
1.3864	0.03984	1.3864	27.68
1.3874	0.03983	1.3874	27.735
1.3884	0.03992	1.3884	27.745
1.3894	0.04004	1.3894	27.755
1.3904	13.365	1.3904	27.75
1.3914	20.4	1.3914	27.755
1.3924	20.335	1.3924	27.765
1.3934	20.36	1.3934	27.795
1.3944	20.39	1.3944	27.825
1.3954	20.365	1.3954	27.76
1.3964	20.39	1.3964	27.705
1.3974	20.38	1.3974	27.62
1.3984	20.375	1.3984	27.585
1.3994	20.37	1.3994	27.57
1.4004	20.375	1.4004	27.6
1.4014	20.365	1.4014	27.65
1.4024	20.365	1.4024	27.675
1.4034	20.375	1.4034	27.725
1.4044	20.375	1.4044	27.765
1.4054	20.36	1.4054	27.79
1.4064	20.37	1.4064	27.805
1.4074	20.375	1.4074	27.805
1.4084	20.37	1.4084	27.81
1.4094	20.39	1.4094	27.81
1.4104	20.41	1.4104	27.805
1.4114	20.385	1.4114	27.81
1.4124	20.385	1.4124	27.81
1.4134	20.395	1.4134	27.795
1.4144	20.375	1.4144	27.73
1.4154	20.37	1.4154	27.62
1.4164	20.39	1.4164	27.56
1.4174	20.39	1.4174	27.555
1.4184	20.38	1.4184	27.555
1.4194	20.385	1.4194	27.57
1.4204	20.385	1.4204	27.655
1.4214	20.375	1.4214	27.405
1.4224	20.39	1.4224	3.9675
1.4234	20.4	1.4234	0.4264
1.4244	20.405	1.4244	0.0946
1.4254	20.41	1.4254	0.08845
1.4264	20.425	1.4264	0.088
1.4274	20.425	1.4274	0.08755
1.4284	20.42	1.4284	0.08635
1.4294	20.42	1.4294	0.08555
1.4304	19.765	1.4304	0.0857
1.4314	1.8945	1.4314	0.08575
1.4324	0.2655	1.4324	0.0852
1.4334	0.04961	1.4334	0.0849
1.4344	0.04628	1.4344	0.08495
1.4354	0.04553	1.4354	0.0847
1.4364	0.04483	1.4364	0.08465
1.4374	0.0443	1.4374	0.0846
1.4384	0.04407	1.4384	0.08445
1.4394	0.04399	1.4394	0.08445
1.4404	0.04386	1.4404	0.0844
1.4414	0.04367	1.4414	0.08435
[truncated: 100 more rows]

## Sheet: Fig3(a)
V(rhe)	Photocurrent density	V(rhe)	Photocurrent density	V(rhe)	Photocurrent density	V(rhe)	Photocurrent density	V(rhe)	Photocurrent density	V(rhe)	Photocurrent density	V(rhe)	Photocurrent density	V(rhe)	Photocurrent density
-0.5625	-0.12915	-0.5625	-0.04697	-0.5625	-0.62	-0.5625	-0.5005	-0.5625	-0.15266	-0.5625	-0.06797	-0.5625	-0.6185	-0.5625	-0.7095
-0.5615	-0.1288	-0.5615	-0.04676	-0.5615	-0.618	-0.5615	-0.49595	-0.5615	-0.15165	-0.5615	-0.06786	-0.5615	-0.6125	-0.5615	-0.692
-0.5605	-0.1285	-0.5605	-0.04652	-0.5605	-0.6165	-0.5605	-0.49205	-0.5605	-0.15069	-0.5605	-0.06769	-0.5605	-0.6065	-0.5605	-0.6775
-0.5595	-0.12805	-0.5595	-0.04641	-0.5595	-0.6155	-0.5595	-0.48905	-0.5595	-0.15006	-0.5595	-0.06752	-0.5595	-0.601	-0.5595	-0.6655
-0.5585	-0.12785	-0.5585	-0.04628	-0.5585	-0.6145	-0.5585	-0.4866	-0.5585	-0.14922	-0.5585	-0.06735	-0.5585	-0.5965	-0.5585	-0.655
-0.5575	-0.1276	-0.5575	-0.04602	-0.5575	-0.6135	-0.5575	-0.4841	-0.5575	-0.14826	-0.5575	-0.06729	-0.5575	-0.5915	-0.5575	-0.646
-0.5565	-0.1274	-0.5565	-0.04587	-0.5565	-0.613	-0.5565	-0.4814	-0.5565	-0.14707	-0.5565	-0.06718	-0.5565	-0.587	-0.5565	-0.6375
-0.5555	-0.1271	-0.5555	-0.04563	-0.5555	-0.612	-0.5555	-0.47955	-0.5555	-0.14588	-0.5555	-0.06712	-0.5555	-0.583	-0.5555	-0.6305
-0.5545	-0.12685	-0.5545	-0.04549	-0.5545	-0.611	-0.5545	-0.4768	-0.5545	-0.14481	-0.5545	-0.06695	-0.5545	-0.5785	-0.5545	-0.624
-0.5535	-0.1267	-0.5535	-0.04527	-0.5535	-0.6105	-0.5535	-0.47515	-0.5535	-0.14385	-0.5535	-0.0669	-0.5535	-0.5745	-0.5535	-0.6175
-0.5525	-0.12655	-0.5525	-0.04514	-0.5525	-0.6095	-0.5525	-0.4734	-0.5525	-0.143	-0.5525	-0.06684	-0.5525	-0.5705	-0.5525	-0.6115
-0.5515	-0.1263	-0.5515	-0.04497	-0.5515	-0.6095	-0.5515	-0.47085	-0.5515	-0.14221	-0.5515	-0.06673	-0.5515	-0.5665	-0.5515	-0.606
-0.5505	-0.1261	-0.5505	-0.04473	-0.5505	-0.609	-0.5505	-0.46895	-0.5505	-0.14119	-0.5505	-0.06667	-0.5505	-0.563	-0.5505	-0.6005
-0.5495	-0.12585	-0.5495	-0.04454	-0.5495	-0.608	-0.5495	-0.46685	-0.5495	-0.14018	-0.5495	-0.0665	-0.5495	-0.559	-0.5495	-0.596
-0.5485	-0.12565	-0.5485	-0.04444	-0.5485	-0.6065	-0.5485	-0.4652	-0.5485	-0.13939	-0.5485	-0.06639	-0.5485	-0.555	-0.5485	-0.5905
-0.5475	-0.12545	-0.5475	-0.04423	-0.5475	-0.606	-0.5475	-0.46355	-0.5475	-0.13854	-0.5475	-0.06627	-0.5475	-0.5515	-0.5475	-0.5865
-0.5465	-0.12515	-0.5465	-0.04394	-0.5465	-0.6055	-0.5465	-0.46195	-0.5465	-0.13775	-0.5465	-0.0661	-0.5465	-0.5485	-0.5465	-0.582
-0.5455	-0.125	-0.5455	-0.04385	-0.5455	-0.604	-0.5455	-0.46025	-0.5455	-0.1369	-0.5455	-0.06588	-0.5455	-0.545	-0.5455	-0.5775
-0.5445	-0.1247	-0.5445	-0.04369	-0.5445	-0.603	-0.5445	-0.4586	-0.5445	-0.13617	-0.5445	-0.06571	-0.5445	-0.542	-0.5445	-0.574
-0.5435	-0.12455	-0.5435	-0.0435	-0.5435	-0.6025	-0.5435	-0.45705	-0.5435	-0.13543	-0.5435	-0.06577	-0.5435	-0.5385	-0.5435	-0.57
-0.5425	-0.12435	-0.5425	-0.04341	-0.5425	-0.6015	-0.5425	-0.4557	-0.5425	-0.13458	-0.5425	-0.06548	-0.5425	-0.5355	-0.5425	-0.566
-0.5415	-0.1241	-0.5415	-0.04325	-0.5415	-0.6005	-0.5415	-0.45425	-0.5415	-0.13362	-0.5415	-0.06531	-0.5415	-0.532	-0.5415	-0.5625
-0.5405	-0.1238	-0.5405	-0.04313	-0.5405	-0.5995	-0.5405	-0.45215	-0.5405	-0.13261	-0.5405	-0.06526	-0.5405	-0.529	-0.5405	-0.559
-0.5395	-0.1236	-0.5395	-0.04302	-0.5395	-0.5985	-0.5395	-0.45115	-0.5395	-0.13164	-0.5395	-0.06486	-0.5395	-0.526	-0.5395	-0.5555
-0.5385	-0.1233	-0.5385	-0.04282	-0.5385	-0.598	-0.5385	-0.4504	-0.5385	-0.13074	-0.5385	-0.06486	-0.5385	-0.5235	-0.5385	-0.5525
-0.5375	-0.12315	-0.5375	-0.04277	-0.5375	-0.5975	-0.5375	-0.44795	-0.5375	-0.12995	-0.5375	-0.06464	-0.5375	-0.52	-0.5375	-0.5495
-0.5365	-0.12285	-0.5365	-0.04264	-0.5365	-0.596	-0.5365	-0.44555	-0.5365	-0.12922	-0.5365	-0.06441	-0.5365	-0.517	-0.5365	-0.5465
-0.5355	-0.1226	-0.5355	-0.04245	-0.5355	-0.5945	-0.5355	-0.4441	-0.5355	-0.12842	-0.5355	-0.06413	-0.5355	-0.514	-0.5355	-0.5435
-0.5345	-0.1224	-0.5345	-0.04234	-0.5345	-0.593	-0.5345	-0.4426	-0.5345	-0.12763	-0.5345	-0.06384	-0.5345	-0.5115	-0.5345	-0.5405
-0.5335	-0.12215	-0.5335	-0.04228	-0.5335	-0.592	-0.5335	-0.44055	-0.5335	-0.12679	-0.5335	-0.06368	-0.5335	-0.5085	-0.5335	-0.5375
-0.5325	-0.12185	-0.5325	-0.04212	-0.5325	-0.591	-0.5325	-0.43925	-0.5325	-0.12571	-0.5325	-0.06351	-0.5325	-0.5055	-0.5325	-0.535
-0.5315	-0.12165	-0.5315	-0.04197	-0.5315	-0.589	-0.5315	-0.43815	-0.5315	-0.12492	-0.5315	-0.06339	-0.5315	-0.503	-0.5315	-0.532
-0.5305	-0.1214	-0.5305	-0.04183	-0.5305	-0.588	-0.5305	-0.43685	-0.5305	-0.12407	-0.5305	-0.06339	-0.5305	-0.5005	-0.5305	-0.529
-0.5295	-0.12125	-0.5295	-0.04163	-0.5295	-0.586	-0.5295	-0.4294	-0.5295	-0.1234	-0.5295	-0.06255	-0.5295	-0.49805	-0.5295	-0.5265
-0.5285	-0.12105	-0.5285	-0.0842	-0.5285	-0.5855	-0.5285	-0.51	-0.5285	-0.12283	-0.5285	-0.08091	-0.5285	-0.49495	-0.5285	-0.18305
-0.5275	-0.12085	-0.5275	-0.09565	-0.5275	-0.584	-0.5275	-0.5135	-0.5275	-0.12232	-0.5275	-0.08481	-0.5275	-0.49225	-0.5275	0.01389
-0.5265	-0.1207	-0.5265	-0.0947	-0.5265	-0.583	-0.5265	-0.5145	-0.5265	-0.12187	-0.5265	-0.08486	-0.5265	-0.4896	-0.5265	-0.4217
-0.5255	-0.12045	-0.5255	-0.09395	-0.5255	-0.5815	-0.5255	-0.5155	-0.5255	-0.12131	-0.5255	-0.08515	-0.5255	-0.4872	-0.5255	-0.4562
-0.5245	-0.12025	-0.5245	-0.09325	-0.5245	-0.58	-0.5245	-0.516	-0.5245	-0.12051	-0.5245	-0.08492	-0.5245	-0.4844	-0.5245	-0.46955
-0.5235	-0.1201	-0.5235	-0.09275	-0.5235	-0.5785	-0.5235	-0.5155	-0.5235	-0.11955	-0.5235	-0.08486	-0.5235	-0.4819	-0.5235	-0.4756
-0.5225	-0.11995	-0.5225	-0.0923	-0.5225	-0.5775	-0.5225	-0.5155	-0.5225	-0.11859	-0.5225	-0.08464	-0.5225	-0.4797	-0.5225	-0.4788
-0.5215	-0.11965	-0.5215	-0.09185	-0.5215	-0.5755	-0.5215	-0.5155	-0.5215	-0.11769	-0.5215	-0.08424	-0.5215	-0.47685	-0.5215	-0.48015
-0.5205	-0.11935	-0.5205	-0.09145	-0.5205	-0.574	-0.5205	-0.515	-0.5205	-0.11695	-0.5205	-0.08402	-0.5205	-0.4748	-0.5205	-0.48025
-0.5195	-0.11925	-0.5195	-0.0911	-0.5195	-0.573	-0.5195	-0.5145	-0.5195	-0.11611	-0.5195	-0.08362	-0.5195	-0.47185	-0.5195	-0.48
-0.5185	-0.11895	-0.5185	-0.09085	-0.5185	-0.571	-0.5185	-0.5135	-0.5185	-0.11554	-0.5185	-0.08345	-0.5185	-0.46955	-0.5185	-0.47945
-0.5175	-0.1186	-0.5175	-0.09065	-0.5175	-0.5695	-0.5175	-0.513	-0.5175	-0.11481	-0.5175	-0.08322	-0.5175	-0.46715	-0.5175	-0.4788
-0.5165	-0.1182	-0.5165	-0.09035	-0.5165	-0.5675	-0.5165	-0.5125	-0.5165	-0.11419	-0.5165	-0.08289	-0.5165	-0.4648	-0.5165	-0.4778
-0.5155	-0.1179	-0.5155	-0.09015	-0.5155	-0.5665	-0.5155	-0.512	-0.5155	-0.11334	-0.5155	-0.08272	-0.5155	-0.46275	-0.5155	-0.47655
-0.5145	-0.11755	-0.5145	-0.08985	-0.5145	-0.5645	-0.5145	-0.511	-0.5145	-0.11255	-0.5145	-0.08243	-0.5145	-0.4603	-0.5145	-0.4754
-0.5135	-0.1172	-0.5135	-0.0897	-0.5135	-0.562	-0.5135	-0.51	-0.5135	-0.11176	-0.5135	-0.08215	-0.5135	-0.4577	-0.5135	-0.47385
-0.5125	-0.11685	-0.5125	-0.08945	-0.5125	-0.561	-0.5125	-0.509	-0.5125	-0.11102	-0.5125	-0.08204	-0.5125	-0.45545	-0.5125	-0.4725
-0.5115	-0.11655	-0.5115	-0.08935	-0.5115	-0.5595	-0.5115	-0.5085	-0.5115	-0.1104	-0.5115	-0.08181	-0.5115	-0.45295	-0.5115	-0.4704
-0.5105	-0.11625	-0.5105	-0.08905	-0.5105	-0.5575	-0.5105	-0.507	-0.5105	-0.10961	-0.5105	-0.08159	-0.5105	-0.4509	-0.5105	-0.46895
-0.5095	-0.11585	-0.5095	-0.08875	-0.5095	-0.5555	-0.5095	-0.506	-0.5095	-0.1091	-0.5095	-0.0813	-0.5095	-0.44905	-0.5095	-0.46745
-0.5085	-0.11565	-0.5085	-0.08855	-0.5085	-0.5545	-0.5085	-0.5055	-0.5085	-0.10842	-0.5085	-0.08113	-0.5085	-0.4463	-0.5085	-0.46545
-0.5075	-0.1154	-0.5075	-0.0883	-0.5075	-0.5525	-0.5075	-0.5045	-0.5075	-0.10797	-0.5075	-0.08091	-0.5075	-0.444	-0.5075	-0.4641
-0.5065	-0.115	-0.5065	-0.08795	-0.5065	-0.55	-0.5065	-0.5035	-0.5065	-0.10718	-0.5065	-0.08079	-0.5065	-0.442	-0.5065	-0.4623
-0.5055	-0.11475	-0.5055	-0.0878	-0.5055	-0.549	-0.5055	-0.5025	-0.5055	-0.10645	-0.5055	-0.08057	-0.5055	-0.4394	-0.5055	-0.4606
-0.5045	-0.11465	-0.5045	-0.08765	-0.5045	-0.548	-0.5045	-0.501	-0.5045	-0.1056	-0.5045	-0.08029	-0.5045	-0.43745	-0.5045	-0.45885
-0.5035	-0.11445	-0.5035	-0.08745	-0.5035	-0.5455	-0.5035	-0.5005	-0.5035	-0.10498	-0.5035	-0.08012	-0.5035	-0.435	-0.5035	-0.45665
-0.5025	-0.1141	-0.5025	-0.08715	-0.5025	-0.543	-0.5025	-0.4995	-0.5025	-0.10413	-0.5025	-0.07995	-0.5025	-0.43275	-0.5025	-0.45475
-0.5015	-0.11385	-0.5015	-0.0869	-0.5015	-0.5415	-0.5015	-0.4979	-0.5015	-0.10345	-0.5015	-0.07966	-0.5015	-0.4309	-0.5015	-0.4527
-0.5005	-0.1135	-0.5005	-0.08665	-0.5005	-0.539	-0.5005	-0.4968	-0.5005	-0.10283	-0.5005	-0.07921	-0.5005	-0.4284	-0.5005	-0.45105
-0.4995	-0.11305	-0.4995	-0.0863	-0.4995	-0.5375	-0.4995	-0.49525	-0.4995	-0.10221	-0.4995	-0.07899	-0.4995	-0.42665	-0.4995	-0.4497
-0.4985	-0.11275	-0.4985	-0.0861	-0.4985	-0.5355	-0.4985	-0.49425	-0.4985	-0.10159	-0.4985	-0.07865	-0.4985	-0.4245	-0.4985	-0.44705
-0.4975	-0.1123	-0.4975	-0.08595	-0.4975	-0.5335	-0.4975	-0.49365	-0.4975	-0.10102	-0.4975	-0.07825	-0.4975	-0.42195	-0.4975	-0.44525
-0.4965	-0.11185	-0.4965	-0.0857	-0.4965	-0.5315	-0.4965	-0.4926	-0.4965	-0.10029	-0.4965	-0.07786	-0.4965	-0.41985	-0.4965	-0.44335
-0.4955	-0.11155	-0.4955	-0.08545	-0.4955	-0.5295	-0.4955	-0.49095	-0.4955	-0.09944	-0.4955	-0.0774	-0.4955	-0.41725	-0.4955	-0.44085
-0.4945	-0.11115	-0.4945	-0.0852	-0.4945	-0.528	-0.4945	-0.48955	-0.4945	-0.09871	-0.4945	-0.07701	-0.4945	-0.4154	-0.4945	-0.4391
-0.4935	-0.1107	-0.4935	-0.085	-0.4935	-0.526	-0.4935	-0.48805	-0.4935	-0.09808	-0.4935	-0.0765	-0.4935	-0.41355	-0.4935	-0.437
-0.4925	-0.1103	-0.4925	-0.08485	-0.4925	-0.524	-0.4925	-0.48675	-0.4925	-0.09735	-0.4925	-0.07611	-0.4925	-0.41105	-0.4925	-0.43505
-0.4915	-0.1099	-0.4915	-0.08465	-0.4915	-0.5225	-0.4915	-0.48535	-0.4915	-0.09673	-0.4915	-0.07582	-0.4915	-0.40865	-0.4915	-0.43335
-0.4905	-0.10955	-0.4905	-0.08465	-0.4905	-0.5205	-0.4905	-0.4837	-0.4905	-0.09611	-0.4905	-0.07543	-0.4905	-0.40665	-0.4905	-0.4311
-0.4895	-0.10925	-0.4895	-0.08445	-0.4895	-0.5185	-0.4895	-0.4825	-0.4895	-0.09549	-0.4895	-0.07492	-0.4895	-0.40445	-0.4895	-0.429
-0.4885	-0.10895	-0.4885	-0.08065	-0.4885	-0.5165	-0.4885	-0.45245	-0.4885	-0.09509	-0.4885	-0.07057	-0.4885	-0.40235	-0.4885	-0.42735
-0.4875	-0.1087	-0.4875	-0.04059	-0.4875	-0.5145	-0.4875	-0.41815	-0.4875	-0.09464	-0.4875	-0.05932	-0.4875	-0.40055	-0.4875	-0.6305
-0.4865	-0.1084	-0.4865	-0.03976	-0.4865	-0.5125	-0.4865	-0.4233	-0.4865	-0.09424	-0.4865	-0.05983	-0.4865	-0.3978	-0.4865	-0.682
-0.4855	-0.1082	-0.4855	-0.03952	-0.4855	-0.5105	-0.4855	-0.4147	-0.4855	-0.09373	-0.4855	-0.05944	-0.4855	-0.3956	-0.4855	-0.592
-0.4845	-0.1079	-0.4845	-0.03914	-0.4845	-0.508	-0.4845	-0.40865	-0.4845	-0.09289	-0.4845	-0.05927	-0.4845	-0.3933	-0.4845	-0.5435
-0.4835	-0.1076	-0.4835	-0.03879	-0.4835	-0.5065	-0.4835	-0.4037	-0.4835	-0.09204	-0.4835	-0.0591	-0.4835	-0.3912	-0.4835	-0.5185
-0.4825	-0.10715	-0.4825	-0.03861	-0.4825	-0.5045	-0.4825	-0.4003	-0.4825	-0.09113	-0.4825	-0.05893	-0.4825	-0.3893	-0.4825	-0.5025
-0.4815	-0.1067	-0.4815	-0.03834	-0.4815	-0.5025	-0.4815	-0.3962	-0.4815	-0.09046	-0.4815	-0.05882	-0.4815	-0.38735	-0.4815	-0.4904
-0.4805	-0.1062	-0.4805	-0.03816	-0.4805	-0.5005	-0.4805	-0.3928	-0.4805	-0.08972	-0.4805	-0.05865	-0.4805	-0.38485	-0.4805	-0.4808
-0.4795	-0.1057	-0.4795	-0.038	-0.4795	-0.49915	-0.4795	-0.3899	-0.4795	-0.08904	-0.4795	-0.05853	-0.4795	-0.38255	-0.4795	-0.47325
-0.4785	-0.1052	-0.4785	-0.03786	-0.4785	-0.497	-0.4785	-0.3869	-0.4785	-0.08848	-0.4785	-0.05842	-0.4785	-0.3806	-0.4785	-0.4667
-0.4775	-0.10465	-0.4775	-0.03777	-0.4775	-0.49415	-0.4775	-0.3843	-0.4775	-0.08797	-0.4775	-0.05819	-0.4775	-0.37825	-0.4775	-0.4613
-0.4765	-0.10405	-0.4765	-0.03759	-0.4765	-0.4925	-0.4765	-0.3813	-0.4765	-0.08729	-0.4765	-0.05808	-0.4765	-0.37665	-0.4765	-0.45615
-0.4755	-0.10355	-0.4755	-0.03745	-0.4755	-0.49005	-0.4755	-0.37845	-0.4755	-0.08667	-0.4755	-0.05791	-0.4755	-0.37405	-0.4755	-0.4516
-0.4745	-0.10325	-0.4745	-0.0373	-0.4745	-0.48825	-0.4745	-0.3768	-0.4745	-0.08594	-0.4745	-0.05786	-0.4745	-0.37185	-0.4745	-0.4476
-0.4735	-0.103	-0.4735	-0.03721	-0.4735	-0.4867	-0.4735	-0.37415	-0.4735	-0.08503	-0.4735	-0.05769	-0.4735	-0.3697	-0.4735	-0.44345
-0.4725	-0.10275	-0.4725	-0.03706	-0.4725	-0.4845	-0.4725	-0.3722	-0.4725	-0.08424	-0.4725	-0.05763	-0.4725	-0.3675	-0.4725	-0.43965
-0.4715	-0.10245	-0.4715	-0.03701	-0.4715	-0.48245	-0.4715	-0.3704	-0.4715	-0.08356	-0.4715	-0.05746	-0.4715	-0.3656	-0.4715	-0.4367
-0.4705	-0.10225	-0.4705	-0.03689	-0.4705	-0.4804	-0.4705	-0.36835	-0.4705	-0.08283	-0.4705	-0.0574	-0.4705	-0.3633	-0.4705	-0.43345
-0.4695	-0.10205	-0.4695	-0.03669	-0.4695	-0.47805	-0.4695	-0.3662	-0.4695	-0.08209	-0.4695	-0.05718	-0.4695	-0.36075	-0.4695	-0.43045
-0.4685	-0.10165	-0.4685	-0.03657	-0.4685	-0.47585	-0.4685	-0.36455	-0.4685	-0.08136	-0.4685	-0.05718	-0.4685	-0.35885	-0.4685	-0.4275
-0.4675	-0.1011	-0.4675	-0.03643	-0.4675	-0.47435	-0.4675	-0.36245	-0.4675	-0.08091	-0.4675	-0.05712	-0.4675	-0.35665	-0.4675	-0.4253
-0.4665	-0.10045	-0.4665	-0.03643	-0.4665	-0.47185	-0.4665	-0.3599	-0.4665	-0.0804	-0.4665	-0.05695	-0.4665	-0.35415	-0.4665	-0.4221
-0.4655	-0.09985	-0.4655	-0.03621	-0.4655	-0.4695	-0.4655	-0.35825	-0.4655	-0.07972	-0.4655	-0.05684	-0.4655	-0.35255	-0.4655	-0.41945
-0.4645	-0.0992	-0.4645	-0.03617	-0.4645	-0.46755	-0.4645	-0.35615	-0.4645	-0.07899	-0.4645	-0.05678	-0.4645	-0.3504	-0.4645	-0.41685
-0.4635	-0.0985	-0.4635	-0.03609	-0.4635	-0.46545	-0.4635	-0.3542	-0.4635	-0.07803	-0.4635	-0.05667	-0.4635	-0.3478	-0.4635	-0.41455
-0.4625	-0.0978	-0.4625	-0.03598	-0.4625	-0.4633	-0.4625	-0.35315	-0.4625	-0.07712	-0.4625	-0.05661	-0.4625	-0.3457	-0.4625	-0.4122
-0.4615	-0.09725	-0.4615	-0.03582	-0.4615	-0.46115	-0.4615	-0.35185	-0.4615	-0.07633	-0.4615	-0.05647	-0.4615	-0.3432	-0.4615	-0.40955
-0.4605	-0.09655	-0.4605	-0.03577	-0.4605	-0.45885	-0.4605	-0.34925	-0.4605	-0.07543	-0.4605	-0.05631	-0.4605	-0.341	-0.4605	-0.4073
-0.4595	-0.0961	-0.4595	-0.03569	-0.4595	-0.457	-0.4595	-0.3471	-0.4595	-0.07458	-0.4595	-0.05616	-0.4595	-0.33875	-0.4595	-0.40505
-0.4585	-0.09565	-0.4585	-0.03556	-0.4585	-0.4544	-0.4585	-0.34565	-0.4585	-0.0739	-0.4585	-0.05603	-0.4585	-0.33645	-0.4585	-0.40295
-0.4575	-0.09505	-0.4575	-0.03551	-0.4575	-0.4522	-0.4575	-0.3435	-0.4575	-0.07322	-0.4575	-0.05588	-0.4575	-0.33425	-0.4575	-0.4013
-0.4565	-0.0945	-0.4565	-0.03532	-0.4565	-0.45075	-0.4565	-0.3417	-0.4565	-0.07232	-0.4565	-0.05574	-0.4565	-0.33185	-0.4565	-0.3988
-0.4555	-0.09375	-0.4555	-0.03528	-0.4555	-0.44795	-0.4555	-0.34045	-0.4555	-0.07136	-0.4555	-0.05565	-0.4555	-0.32965	-0.4555	-0.39635
-0.4545	-0.09295	-0.4545	-0.03518	-0.4545	-0.44555	-0.4545	-0.33905	-0.4545	-0.07068	-0.4545	-0.05556	-0.4545	-0.32785	-0.4545	-0.39445
-0.4535	-0.0922	-0.4535	-0.03508	-0.4535	-0.4433	-0.4535	-0.337	-0.4535	-0.06989	-0.4535	-0.05546	-0.4535	-0.32515	-0.4535	-0.39245
-0.4525	-0.09145	-0.4525	-0.03508	-0.4525	-0.4409	-0.4525	-0.3356	-0.4525	-0.06904	-0.4525	-0.05531	-0.4525	-0.32285	-0.4525	-0.39055
-0.4515	-0.09085	-0.4515	-0.03496	-0.4515	-0.43885	-0.4515	-0.3334	-0.4515	-0.06836	-0.4515	-0.05519	-0.4515	-0.32025	-0.4515	-0.3887
-0.4505	-0.0903	-0.4505	-0.0349	-0.4505	-0.43705	-0.4505	-0.32885	-0.4505	-0.06763	-0.4505	-0.05508	-0.4505	-0.31795	-0.4505	-0.38635
-0.4495	-0.0897	-0.4495	-0.0515	-0.4495	-0.4344	-0.4495	-0.3204	-0.4495	-0.06701	-0.4495	-0.04385	-0.4495	-0.31585	-0.4495	-0.3845
-0.4485	-0.0891	-0.4485	-0.07975	-0.4485	-0.4324	-0.4485	-0.3551	-0.4485	-0.06633	-0.4485	-0.0459	-0.4485	-0.31345	-0.4485	0.509
-0.4475	-0.08835	-0.4475	-0.07855	-0.4475	-0.4301	-0.4475	-0.35975	-0.4475	-0.06543	-0.4475	-0.04704	-0.4475	-0.31115	-0.4475	-0.075
-0.4465	-0.0875	-0.4465	-0.0779	-0.4465	-0.4276	-0.4465	-0.3622	-0.4465	-0.06413	-0.4465	-0.0483	-0.4465	-0.3089	-0.4465	-0.19075
-0.4455	-0.0866	-0.4455	-0.0774	-0.4455	-0.42605	-0.4455	-0.3633	-0.4455	-0.06294	-0.4455	-0.04819	-0.4455	-0.3062	-0.4455	-0.2432
-0.4445	-0.08585	-0.4445	-0.0769	-0.4445	-0.4233	-0.4445	-0.3638	-0.4445	-0.06181	-0.4445	-0.04795	-0.4445	-0.3042	-0.4445	-0.26035
-0.4435	-0.0851	-0.4435	-0.07635	-0.4435	-0.42055	-0.4435	-0.36385	-0.4435	-0.06091	-0.4435	-0.0476	-0.4435	-0.30165	-0.4435	-0.2702
-0.4425	-0.0845	-0.4425	-0.0758	-0.4425	-0.4182	-0.4425	-0.36365	-0.4425	-0.06012	-0.4425	-0.047	-0.4425	-0.29885	-0.4425	-0.27595
-0.4415	-0.084	-0.4415	-0.0752	-0.4415	-0.4158	-0.4415	-0.36315	-0.4415	-0.05921	-0.4415	-0.04658	-0.4415	-0.2962	-0.4415	-0.27885
-0.4405	-0.08355	-0.4405	-0.07455	-0.4405	-0.41385	-0.4405	-0.36235	-0.4405	-0.05836	-0.4405	-0.04606	-0.4405	-0.29375	-0.4405	-0.2803
-0.4395	-0.08295	-0.4395	-0.07405	-0.4395	-0.4117	-0.4395	-0.36145	-0.4395	-0.0574	-0.4395	-0.04554	-0.4395	-0.29155	-0.4395	-0.28075
-0.4385	-0.0822	-0.4385	-0.07355	-0.4385	-0.4087	-0.4385	-0.36045	-0.4385	-0.05644	-0.4385	-0.04476	-0.4385	-0.2888	-0.4385	-0.2813
-0.4375	-0.08115	-0.4375	-0.0731	-0.4375	-0.40645	-0.4375	-0.35925	-0.4375	-0.05556	-0.4375	-0.0441	-0.4375	-0.2862	-0.4375	-0.28095
-0.4365	-0.0803	-0.4365	-0.07255	-0.4365	-0.4038	-0.4365	-0.358	-0.4365	-0.05462	-0.4365	-0.04326	-0.4365	-0.2836	-0.4365	-0.2803
-0.4355	-0.07935	-0.4355	-0.0722	-0.4355	-0.40195	-0.4355	-0.3565	-0.4355	-0.05379	-0.4355	-0.04243	-0.4355	-0.28095	-0.4355	-0.2795
-0.4345	-0.0785	-0.4345	-0.07175	-0.4345	-0.3995	-0.4345	-0.35505	-0.4345	-0.0531	-0.4345	-0.04158	-0.4345	-0.27885	-0.4345	-0.27805
-0.4335	-0.0778	-0.4335	-0.07145	-0.4335	-0.3966	-0.4335	-0.3537	-0.4335	-0.05228	-0.4335	-0.04087	-0.4335	-0.27575	-0.4335	-0.276
-0.4325	-0.0771	-0.4325	-0.07105	-0.4325	-0.3943	-0.4325	-0.3528	-0.4325	-0.0514	-0.4325	-0.03999	-0.4325	-0.27345	-0.4325	-0.27425
-0.4315	-0.0762	-0.4315	-0.0706	-0.4315	-0.3915	-0.4315	-0.3515	-0.4315	-0.05022	-0.4315	-0.03928	-0.4315	-0.2703	-0.4315	-0.27225
-0.4305	-0.0753	-0.4305	-0.07015	-0.4305	-0.38935	-0.4305	-0.34975	-0.4305	-0.04914	-0.4305	-0.03856	-0.4305	-0.26805	-0.4305	-0.27035
-0.4295	-0.07435	-0.4295	-0.06945	-0.4295	-0.38675	-0.4295	-0.3479	-0.4295	-0.04823	-0.4295	-0.03767	-0.4295	-0.2654	-0.4295	-0.26865
-0.4285	-0.07355	-0.4285	-0.0687	-0.4285	-0.38385	-0.4285	-0.3465	-0.4285	-0.04712	-0.4285	-0.03671	-0.4285	-0.26235	-0.4285	-0.26655
-0.4275	-0.07265	-0.4275	-0.068	-0.4275	-0.3815	-0.4275	-0.34455	-0.4275	-0.04622	-0.4275	-0.03553	-0.4275	-0.2598	-0.4275	-0.26385
-0.4265	-0.072	-0.4265	-0.06735	-0.4265	-0.3788	-0.4265	-0.3426	-0.4265	-0.04528	-0.4265	-0.03445	-0.4265	-0.25675	-0.4265	-0.26185
-0.4255	-0.0714	-0.4255	-0.0666	-0.4255	-0.37685	-0.4255	-0.341	-0.4255	-0.04416	-0.4255	-0.03349	-0.4255	-0.25435	-0.4255	-0.25905
-0.4245	-0.0706	-0.4245	-0.0661	-0.4245	-0.3739	-0.4245	-0.33925	-0.4245	-0.04287	-0.4245	-0.0327	-0.4245	-0.25105	-0.4245	-0.25705
-0.4235	-0.0696	-0.4235	-0.06555	-0.4235	-0.37115	-0.4235	-0.3371	-0.4235	-0.04183	-0.4235	-0.03189	-0.4235	-0.24835	-0.4235	-0.2544
-0.4225	-0.0685	-0.4225	-0.06515	-0.4225	-0.36835	-0.4225	-0.33505	-0.4225	-0.04065	-0.4225	-0.03097	-0.4225	-0.24515	-0.4225	-0.2518
-0.4215	-0.06735	-0.4215	-0.0646	-0.4215	-0.36555	-0.4215	-0.33325	-0.4215	-0.03958	-0.4215	-0.02995	-0.4215	-0.2424	-0.4215	-0.24885
-0.4205	-0.0663	-0.4205	-0.0639	-0.4205	-0.36325	-0.4205	-0.33115	-0.4205	-0.03873	-0.4205	-0.02883	-0.4205	-0.2392	-0.4205	-0.2461
-0.4195	-0.0654	-0.4195	-0.0633	-0.4195	-0.3605	-0.4195	-0.3292	-0.4195	-0.03754	-0.4195	-0.02771	-0.4195	-0.23635	-0.4195	-0.2434
-0.4185	-0.0645	-0.4185	-0.0626	-0.4185	-0.35775	-0.4185	-0.3279	-0.4185	-0.03594	-0.4185	-0.02674	-0.4185	-0.23325	-0.4185	-0.24025
-0.4175	-0.06345	-0.4175	-0.06195	-0.4175	-0.3548	-0.4175	-0.32555	-0.4175	-0.03452	-0.4175	-0.0258	-0.4175	-0.2305	-0.4175	-0.2373
-0.4165	-0.0625	-0.4165	-0.06125	-0.4165	-0.35275	-0.4165	-0.32305	-0.4165	-0.03332	-0.4165	-0.02493	-0.4165	-0.2272	-0.4165	-0.23435
-0.4155	-0.0614	-0.4155	-0.0606	-0.4155	-0.35	-0.4155	-0.3207	-0.4155	-0.03223	-0.4155	-0.02392	-0.4155	-0.2237	-0.4155	-0.2312
-0.4145	-0.0605	-0.4145	-0.06	-0.4145	-0.34715	-0.4145	-0.31825	-0.4145	-0.03107	-0.4145	-0.02266	-0.4145	-0.2202	-0.4145	-0.2285
-0.4135	-0.0596	-0.4135	-0.05955	-0.4135	-0.34415	-0.4135	-0.31635	-0.4135	-0.02966	-0.4135	-0.02141	-0.4135	-0.2172	-0.4135	-0.22475
-0.4125	-0.0589	-0.4125	-0.05915	-0.4125	-0.3414	-0.4125	-0.31435	-0.4125	-0.02835	-0.4125	-0.02031	-0.4125	-0.21365	-0.4125	-0.22105
-0.4115	-0.0579	-0.4115	-0.05855	-0.4115	-0.3388	-0.4115	-0.31185	-0.4115	-0.0269	-0.4115	-0.01914	-0.4115	-0.2105	-0.4115	-0.2183
-0.4105	-0.05655	-0.4105	-0.05785	-0.4105	-0.3356	-0.4105	-0.30965	-0.4105	-0.02568	-0.4105	-0.01822	-0.4105	-0.2071	-0.4105	-0.21455
-0.4095	-0.055	-0.4095	-0.0568	-0.4095	-0.3328	-0.4095	-0.3016	-0.4095	-0.02445	-0.4095	-0.0171	-0.4095	-0.20375	-0.4095	-0.21125
-0.4085	-0.0538	-0.4085	-0.04031	-0.4085	-0.3298	-0.4085	-0.29915	-0.4085	-0.02311	-0.4085	-0.04341	-0.4085	-0.1996	-0.4085	-0.20745
-0.4075	-0.0529	-0.4075	-0.0299	-0.4075	-0.32745	-0.4075	-0.30975	-0.4075	-0.02149	-0.4075	-0.05141	-0.4075	-0.19595	-0.4075	-0.601
-0.4065	-0.05195	-0.4065	-0.03251	-0.4065	-0.324	-0.4065	-0.3032	-0.4065	-0.02	-0.4065	-0.05289	-0.4065	-0.1929	-0.4065	-0.49975
-0.4055	-0.05065	-0.4055	-0.03186	-0.4055	-0.32095	-0.4055	-0.29805	-0.4055	-0.01861	-0.4055	-0.05244	-0.4055	-0.18875	-0.4055	-0.44115
-0.4045	-0.04962	-0.4045	-0.03143	-0.4045	-0.3178	-0.4045	-0.29405	-0.4045	-0.01728	-0.4045	-0.05221	-0.4045	-0.18515	-0.4045	-0.4022
-0.4035	-0.04851	-0.4035	-0.03118	-0.4035	-0.31525	-0.4035	-0.29115	-0.4035	-0.01554	-0.4035	-0.05204	-0.4035	-0.1816	-0.4035	-0.3803
-0.4025	-0.04741	-0.4025	-0.03107	-0.4025	-0.3121	-0.4025	-0.28855	-0.4025	-0.01387	-0.4025	-0.05165	-0.4025	-0.177	-0.4025	-0.36535
-0.4015	-0.04657	-0.4015	-0.03076	-0.4015	-0.3092	-0.4015	-0.28565	-0.4015	-0.01249	-0.4015	-0.05151	-0.4015	-0.1729	-0.4015	-0.35455
-0.4005	-0.04545	-0.4005	-0.03061	-0.4005	-0.30605	-0.4005	-0.28325	-0.4005	-0.01148	-0.4005	-0.05117	-0.4005	-0.16925	-0.4005	-0.34585
-0.3995	-0.04417	-0.3995	-0.03045	-0.3995	-0.30355	-0.3995	-0.2807	-0.3995	-0.01006	-0.3995	-0.05109	-0.3995	-0.1645	-0.3995	-0.3386
-0.3985	-0.04292	-0.3985	-0.03027	-0.3985	-0.2999	-0.3985	-0.27885	-0.3985	-0.00812	-0.3985	-0.0509	-0.3985	-0.1604	-0.3985	-0.33255
-0.3975	-0.04167	-0.3975	-0.03012	-0.3975	-0.29695	-0.3975	-0.2762	-0.3975	-0.00614	-0.3975	-0.05075	-0.3975	-0.15695	-0.3975	-0.32755
-0.3965	-0.04054	-0.3965	-0.03008	-0.3965	-0.2935	-0.3965	-0.2738	-0.3965	-0.00457	-0.3965	-0.05053	-0.3965	-0.15275	-0.3965	-0.32245
-0.3955	-0.03932	-0.3955	-0.02999	-0.3955	-0.29055	-0.3955	-0.27225	-0.3955	-0.00284	-0.3955	-0.05039	-0.3955	-0.14825	-0.3955	-0.3181
-0.3945	-0.03792	-0.3945	-0.0299	-0.3945	-0.287	-0.3945	-0.2702	-0.3945	-0.00109	-0.3945	-0.05028	-0.3945	-0.1439	-0.3945	-0.31465
-0.3935	-0.0366	-0.3935	-0.0297	-0.3935	-0.2839	-0.3935	-0.26835	-0.3935	0.000654835	-0.3935	-0.05012	-0.3935	-0.1388	-0.3935	-0.3109
-0.3925	-0.03535	-0.3925	-0.02962	-0.3925	-0.2805	-0.3925	-0.26665	-0.3925	0.0021	-0.3925	-0.04991	-0.3925	-0.1343	-0.3925	-0.3076
-0.3915	-0.03415	-0.3915	-0.02954	-0.3915	-0.27765	-0.3915	-0.26455	-0.3915	0.0036	-0.3915	-0.04981	-0.3915	-0.1295	-0.3915	-0.30465
-0.3905	-0.03279	-0.3905	-0.02945	-0.3905	-0.27395	-0.3905	-0.2624	-0.3905	0.00571	-0.3905	-0.04962	-0.3905	-0.12425	-0.3905	-0.3018
-0.3895	-0.03104	-0.3895	-0.02939	-0.3895	-0.27055	-0.3895	-0.26055	-0.3895	0.00766	-0.3895	-0.04948	-0.3895	-0.1191	-0.3895	-0.29845
-0.3885	-0.02959	-0.3885	-0.02928	-0.3885	-0.2674	-0.3885	-0.25885	-0.3885	0.00945	-0.3885	-0.0493	-0.3885	-0.1138	-0.3885	-0.29575
-0.3875	-0.02836	-0.3875	-0.02916	-0.3875	-0.264	-0.3875	-0.25695	-0.3875	0.01146	-0.3875	-0.04919	-0.3875	-0.1088	-0.3875	-0.29315
-0.3865	-0.02707	-0.3865	-0.02907	-0.3865	-0.26055	-0.3865	-0.2557	-0.3865	0.01366	-0.3865	-0.049	-0.3865	-0.10275	-0.3865	-0.2911
-0.3855	-0.02548	-0.3855	-0.02896	-0.3855	-0.25695	-0.3855	-0.2546	-0.3855	0.01535	-0.3855	-0.04886	-0.3855	-0.09715	-0.3855	-0.28835
-0.3845	-0.02402	-0.3845	-0.02884	-0.3845	-0.2541	-0.3845	-0.2531	-0.3845	0.01677	-0.3845	-0.04879	-0.3845	-0.0913	-0.3845	-0.28595
-0.3835	-0.0228	-0.3835	-0.02878	-0.3835	-0.25025	-0.3835	-0.25095	-0.3835	0.01907	-0.3835	-0.04865	-0.3835	-0.08525	-0.3835	-0.28365
-0.3825	-0.02159	-0.3825	-0.02873	-0.3825	-0.2466	-0.3825	-0.2492	-0.3825	0.02152	-0.3825	-0.04852	-0.3825	-0.0795	-0.3825	-0.28145
-0.3815	-0.01986	-0.3815	-0.0286	-0.3815	-0.24305	-0.3815	-0.2476	-0.3815	0.02341	-0.3815	-0.04832	-0.3815	-0.07335	-0.3815	-0.27955
-0.3805	-0.01808	-0.3805	-0.02854	-0.3805	-0.23945	-0.3805	-0.246	-0.3805	0.02559	-0.3805	-0.04819	-0.3805	-0.06705	-0.3805	-0.2775
-0.3795	-0.01665	-0.3795	-0.02843	-0.3795	-0.2359	-0.3795	-0.2443	-0.3795	0.02792	-0.3795	-0.04799	-0.3795	-0.0604	-0.3795	-0.27515
-0.3785	-0.01533	-0.3785	-0.02835	-0.3785	-0.23225	-0.3785	-0.24285	-0.3785	0.02979	-0.3785	-0.0479	-0.3785	-0.05355	-0.3785	-0.2733
-0.3775	-0.01354	-0.3775	-0.02824	-0.3775	-0.2292	-0.3775	-0.2412	-0.3775	0.03175	-0.3775	-0.0477	-0.3775	-0.04686	-0.3775	-0.27125
-0.3765	-0.01178	-0.3765	-0.02824	-0.3765	-0.22505	-0.3765	-0.23945	-0.3765	0.03457	-0.3765	-0.04759	-0.3765	-0.04018	-0.3765	-0.2692
-0.3755	-0.01059	-0.3755	-0.02799	-0.3755	-0.2212	-0.3755	-0.2377	-0.3755	0.03689	-0.3755	-0.04745	-0.3755	-0.03333	-0.3755	-0.2674
-0.3745	-0.00936	-0.3745	-0.02795	-0.3745	-0.21765	-0.3745	-0.2361	-0.3745	0.03915	-0.3745	-0.04728	-0.3745	-0.02568	-0.3745	-0.26575
-0.3735	-0.00735	-0.3735	-0.02787	-0.3735	-0.2137	-0.3735	-0.23495	-0.3735	0.04166	-0.3735	-0.04706	-0.3735	-0.01793	-0.3735	-0.26365
-0.3725	-0.00543	-0.3725	-0.02772	-0.3725	-0.21	-0.3725	-0.2335	-0.3725	0.04353	-0.3725	-0.04688	-0.3725	-0.0102	-0.3725	-0.26175
-0.3715	-0.00396	-0.3715	-0.02759	-0.3715	-0.20635	-0.3715	-0.23195	-0.3715	0.04567	-0.3715	-0.04681	-0.3715	-0.00229	-0.3715	-0.2601
-0.3705	-0.00218	-0.3705	-0.02011	-0.3705	-0.2022	-0.3705	-0.09415	-0.3705	0.04852	-0.3705	-0.03657	-0.3705	0.00592	-0.3705	-0.25825
-0.3695	-0.00043065	-0.3695	-0.00305	-0.3695	-0.19825	-0.3695	-0.073	-0.3695	0.05097	-0.3695	0.15227	-0.3695	0.01368	-0.3695	-0.2563
-0.3685	0.00118	-0.3685	-0.01296	-0.3685	-0.19465	-0.3685	-0.1027	-0.3685	0.05358	-0.3685	0.09955	-0.3685	0.02249	-0.3685	1.1525
-0.3675	0.00256	-0.3675	-0.01496	-0.3675	-0.1907	-0.3675	-0.1152	-0.3675	0.05613	-0.3675	0.08255	-0.3675	0.03102	-0.3675	0.3338
-0.3665	0.00442	-0.3665	-0.01496	-0.3665	-0.1865	-0.3665	-0.122	-0.3665	0.05853	-0.3665	0.07435	-0.3665	0.03986	-0.3665	0.2028
-0.3655	0.00631	-0.3655	-0.01416	-0.3655	-0.18265	-0.3655	-0.12555	-0.3655	0.06153	-0.3655	0.07125	-0.3655	0.0487	-0.3655	0.1603
-0.3645	0.00802	-0.3645	-0.01295	-0.3645	-0.1787	-0.3645	-0.12715	-0.3645	0.06424	-0.3645	0.07029	-0.3645	0.05795	-0.3645	0.1413
-0.3635	0.00998	-0.3635	-0.01159	-0.3635	-0.1742	-0.3635	-0.12775	-0.3635	0.06684	-0.3635	0.07029	-0.3635	0.0674	-0.3635	0.1347
-0.3625	0.01209	-0.3625	-0.01068	-0.3625	-0.17015	-0.3625	-0.12775	-0.3625	0.06949	-0.3625	0.07074	-0.3625	0.0772	-0.3625	0.1322
-0.3615	0.01365	-0.3615	-0.00977	-0.3615	-0.1659	-0.3615	-0.12675	-0.3615	0.07192	-0.3615	0.07125	-0.3615	0.08695	-0.3615	0.1347
-0.3605	0.01487	-0.3605	-0.00818	-0.3605	-0.1615	-0.3605	-0.12545	-0.3605	0.07526	-0.3605	0.07238	-0.3605	0.0971	-0.3605	0.1381
-0.3595	0.01714	-0.3595	-0.00627	-0.3595	-0.15755	-0.3595	-0.1238	-0.3595	0.07842	-0.3595	0.0743	-0.3595	0.1078	-0.3595	0.1442
-0.3585	0.01946	-0.3585	-0.00473	-0.3585	-0.15445	-0.3585	-0.1218	-0.3585	0.08159	-0.3585	0.07639	-0.3585	0.11815	-0.3585	0.1513
-0.3575	0.02132	-0.3575	-0.00327	-0.3575	-0.1499	-0.3575	-0.1199	-0.3575	0.08441	-0.3575	0.0782	-0.3575	0.12925	-0.3575	0.1589
-0.3565	0.02351	-0.3565	-0.00157	-0.3565	-0.14555	-0.3565	-0.11735	-0.3565	0.08718	-0.3565	0.08023	-0.3565	0.14015	-0.3565	0.16805
-0.3555	0.02547	-0.3555	9.005e-05	-0.3555	-0.1411	-0.3555	-0.1146	-0.3555	0.09051	-0.3555	0.08232	-0.3555	0.15145	-0.3555	0.1777
-0.3545	0.02707	-0.3545	0.00168	-0.3545	-0.1366	-0.3545	-0.1117	-0.3545	0.09373	-0.3545	0.08447	-0.3545	0.16275	-0.3545	0.1881
-0.3535	0.02923	-0.3535	0.00305	-0.3535	-0.13235	-0.3535	-0.1089	-0.3535	0.09701	-0.3535	0.08656	-0.3535	0.1747	-0.3535	0.19905
-0.3525	0.03135	-0.3525	0.00507	-0.3525	-0.12755	-0.3525	-0.10615	-0.3525	0.09978	-0.3525	0.0891	-0.3525	0.1865	-0.3525	0.21065
-0.3515	0.03333	-0.3515	0.00704	-0.3515	-0.12305	-0.3515	-0.10255	-0.3515	0.10356	-0.3515	0.09153	-0.3515	0.199	-0.3515	0.2231
-0.3505	0.03556	-0.3505	0.00864	-0.3505	-0.1186	-0.3505	-0.0993	-0.3505	0.10679	-0.3505	0.09407	-0.3505	0.2114	-0.3505	0.2356
-0.3495	0.03761	-0.3495	0.01069	-0.3495	-0.11385	-0.3495	-0.0959	-0.3495	0.11051	-0.3495	0.0969	-0.3495	0.22425	-0.3495	0.24825
-0.3485	0.0391	-0.3485	0.01249	-0.3485	-0.10905	-0.3485	-0.0922	-0.3485	0.11351	-0.3485	0.09916	-0.3485	0.23725	-0.3485	0.2618
-0.3475	0.04126	-0.3475	0.01388	-0.3475	-0.1044	-0.3475	-0.0886	-0.3475	0.11724	-0.3475	0.10193	-0.3475	0.25045	-0.3475	0.27605
-0.3465	0.04379	-0.3465	0.01529	-0.3465	-0.0995	-0.3465	-0.08485	-0.3465	0.12097	-0.3465	0.10509	-0.3465	0.26365	-0.3465	0.29055
-0.3455	0.04599	-0.3455	0.01759	-0.3455	-0.09465	-0.3455	-0.08135	-0.3455	0.12464	-0.3455	0.10791	-0.3455	0.27695	-0.3455	0.30545
-0.3445	0.04842	-0.3445	0.01941	-0.3445	-0.08945	-0.3445	-0.0775	-0.3445	0.12763	-0.3445	0.11108	-0.3445	0.2915	-0.3445	0.32085
-0.3435	0.05065	-0.3435	0.02134	-0.3435	-0.0844	-0.3435	-0.07355	-0.3435	0.13187	-0.3435	0.11379	-0.3435	0.3068	-0.3435	0.33735
-0.3425	0.053	-0.3425	0.02354	-0.3425	-0.0797	-0.3425	-0.0699	-0.3425	0.13554	-0.3425	0.11712	-0.3425	0.32105	-0.3425	0.35305
-0.3415	0.0557	-0.3415	0.0255	-0.3415	-0.07465	-0.3415	-0.0652	-0.3415	0.13939	-0.3415	0.1204	-0.3415	0.3362	-0.3415	0.3697
-0.3405	0.0579	-0.3405	0.02705	-0.3405	-0.07	-0.3405	-0.0612	-0.3405	0.14311	-0.3405	0.12373	-0.3405	0.3507	-0.3405	0.3866
-0.3395	0.06045	-0.3395	0.02923	-0.3395	-0.0649	-0.3395	-0.0574	-0.3395	0.14724	-0.3395	0.1265	-0.3395	0.3662	-0.3395	0.4042
-0.3385	0.06255	-0.3385	0.03156	-0.3385	-0.0598	-0.3385	-0.05255	-0.3385	0.15142	-0.3385	0.12984	-0.3385	0.3829	-0.3385	0.4216
-0.3375	0.06475	-0.3375	0.03356	-0.3375	-0.05445	-0.3375	-0.04848	-0.3375	0.15487	-0.3375	0.13334	-0.3375	0.39875	-0.3375	0.43965
-0.3365	0.06785	-0.3365	0.03573	-0.3365	-0.0493	-0.3365	-0.04467	-0.3365	0.15927	-0.3365	0.13667	-0.3365	0.4155	-0.3365	0.458
-0.3355	0.07035	-0.3355	0.03771	-0.3355	-0.0444	-0.3355	-0.04022	-0.3355	0.16374	-0.3355	0.14006	-0.3355	0.43195	-0.3355	0.47675
-0.3345	0.07295	-0.3345	0.03925	-0.3345	-0.03913	-0.3345	-0.03573	-0.3345	0.1678	-0.3345	0.14357	-0.3345	0.44915	-0.3345	0.49585
-0.3335	0.07525	-0.3335	0.0413	-0.3335	-0.03385	-0.3335	-0.0309	-0.3335	0.1721	-0.3335	0.14741	-0.3335	0.46655	-0.3335	0.5155
-0.3325	0.0781	-0.3325	0.0438	-0.3325	-0.02814	-0.3325	-0.02621	-0.3325	0.17639	-0.3325	0.15119	-0.3325	0.48415	-0.3325	0.5355
-0.3315	0.0809	-0.3315	0.04601	-0.3315	-0.02268	-0.3315	-0.0216	-0.3315	0.18063	-0.3315	0.15436	-0.3315	0.502	-0.3315	0.556
-0.3305	0.08365	-0.3305	0.0483	-0.3305	-0.01701	-0.3305	-0.01753	-0.3305	0.18509	-0.3305	0.1582	-0.3305	0.521	-0.3305	0.5775
-0.3295	0.0864	-0.3295	0.03893	-0.3295	-0.01165	-0.3295	-0.18925	-0.3295	0.1899	-0.3295	0.14385	-0.3295	0.5395	-0.3295	0.599
-0.3285	0.08865	-0.3285	-0.01941	-0.3285	-0.00655	-0.3285	-0.19925	-0.3285	0.19453	-0.3285	-0.03511	-0.3285	0.5585	-0.3285	0.5805
-0.3275	0.09185	-0.3275	-0.02399	-0.3275	-0.000599	-0.3275	-0.20305	-0.3275	0.19933	-0.3275	-0.04156	-0.3275	0.578	-0.3275	-0.3459
-0.3265	0.09455	-0.3265	-0.02392	-0.3265	0.00521	-0.3265	-0.1976	-0.3265	0.20391	-0.3265	-0.04196	-0.3265	0.598	-0.3265	-0.25895
-0.3255	0.09755	-0.3255	-0.02332	-0.3255	0.01123	-0.3255	-0.19335	-0.3255	0.20894	-0.3255	-0.04088	-0.3255	0.6185	-0.3255	-0.2438
-0.3245	0.10015	-0.3245	-0.02294	-0.3245	0.01651	-0.3245	-0.19	-0.3245	0.21357	-0.3245	-0.04018	-0.3245	0.639	-0.3245	-0.22755
-0.3235	0.10335	-0.3235	-0.02272	-0.3235	0.02267	-0.3235	-0.18765	-0.3235	0.21849	-0.3235	-0.03973	-0.3235	0.6595	-0.3235	-0.21725
-0.3225	0.1063	-0.3225	-0.0226	-0.3225	0.02828	-0.3225	-0.1851	-0.3225	0.22334	-0.3225	-0.03931	-0.3225	0.682	-0.3225	-0.2099
-0.3215	0.1094	-0.3215	-0.02242	-0.3215	0.03451	-0.3215	-0.18255	-0.3215	0.22854	-0.3215	-0.03888	-0.3215	0.704	-0.3215	-0.2048
-0.3205	0.11205	-0.3205	-0.0222	-0.3205	0.04019	-0.3205	-0.1804	-0.3205	0.23374	-0.3205	-0.03843	-0.3205	0.726	-0.3205	-0.19965
-0.3195	0.11535	-0.3195	-0.02203	-0.3195	0.04671	-0.3195	-0.17795	-0.3195	0.23854	-0.3195	-0.03795	-0.3195	0.7485	-0.3195	-0.1956
-0.3185	0.1186	-0.3185	-0.02188	-0.3185	0.05225	-0.3185	-0.1758	-0.3185	0.24425	-0.3185	-0.03752	-0.3185	0.772	-0.3185	-0.1923
-0.3175	0.12165	-0.3175	-0.02162	-0.3175	0.0586	-0.3175	-0.17395	-0.3175	0.24939	-0.3175	-0.03703	-0.3175	0.795	-0.3175	-0.18895
-0.3165	0.1246	-0.3165	-0.02144	-0.3165	0.06495	-0.3165	-0.17175	-0.3165	0.25481	-0.3165	-0.03664	-0.3165	0.819	-0.3165	-0.1861
-0.3155	0.1281	-0.3155	-0.02127	-0.3155	0.07145	-0.3155	-0.17	-0.3155	0.26052	-0.3155	-0.03631	-0.3155	0.8435	-0.3155	-0.18335
-0.3145	0.13155	-0.3145	-0.02106	-0.3145	0.0778	-0.3145	-0.16835	-0.3145	0.26538	-0.3145	-0.03582	-0.3145	0.868	-0.3145	-0.18115
-0.3135	0.1349	-0.3135	-0.02073	-0.3135	0.0841	-0.3135	-0.1663	-0.3135	0.27154	-0.3135	-0.03543	-0.3135	0.8935	-0.3135	-0.17835
-0.3125	0.1376	-0.3125	-0.02066	-0.3125	0.09025	-0.3125	-0.1643	-0.3125	0.27719	-0.3125	-0.03497	-0.3125	0.9185	-0.3125	-0.1759
-0.3115	0.14145	-0.3115	-0.02046	-0.3115	0.09675	-0.3115	-0.1628	-0.3115	0.28301	-0.3115	-0.03461	-0.3115	0.9445	-0.3115	-0.17365
-0.3105	0.1449	-0.3105	-0.02023	-0.3105	0.10335	-0.3105	-0.1609	-0.3105	0.28888	-0.3105	-0.03428	-0.3105	0.971	-0.3105	-0.1714
-0.3095	0.1482	-0.3095	-0.01996	-0.3095	0.11075	-0.3095	-0.15905	-0.3095	0.29476	-0.3095	-0.03402	-0.3095	0.998	-0.3095	-0.1695
-0.3085	0.15165	-0.3085	-0.01985	-0.3085	0.11755	-0.3085	-0.1577	-0.3085	0.30114	-0.3085	-0.03369	-0.3085	1.0255	-0.3085	-0.1677
-0.3075	0.15515	-0.3075	-0.01966	-0.3075	0.1244	-0.3075	-0.1569	-0.3075	0.30713	-0.3075	-0.03336	-0.3075	1.053	-0.3075	-0.16555
-0.3065	0.1589	-0.3065	-0.01942	-0.3065	0.13145	-0.3065	-0.15595	-0.3065	0.31357	-0.3065	-0.0331	-0.3065	1.0815	-0.3065	-0.1637
-0.3055	0.16215	-0.3055	-0.01922	-0.3055	0.1382	-0.3055	-0.15435	-0.3055	0.31979	-0.3055	-0.03285	-0.3055	1.1105	-0.3055	-0.16195
-0.3045	0.1664	-0.3045	-0.01913	-0.3045	0.14575	-0.3045	-0.15245	-0.3045	0.32651	-0.3045	-0.03254	-0.3045	1.139	-0.3045	-0.1599
-0.3035	0.17005	-0.3035	-0.01893	-0.3035	0.1527	-0.3035	-0.15095	-0.3035	0.33307	-0.3035	-0.03235	-0.3035	1.1685	-0.3035	-0.15825
-0.3025	0.17365	-0.3025	-0.0187	-0.3025	0.16	-0.3025	-0.1493	-0.3025	0.33956	-0.3025	-0.03213	-0.3025	1.199	-0.3025	-0.1573
-0.3015	0.17765	-0.3015	-0.01848	-0.3015	0.16735	-0.3015	-0.14765	-0.3015	0.34623	-0.3015	-0.03187	-0.3015	1.229	-0.3015	-0.1563
-0.3005	0.18155	-0.3005	-0.01828	-0.3005	0.17415	-0.3005	-0.1462	-0.3005	0.35301	-0.3005	-0.03155	-0.3005	1.2605	-0.3005	-0.15475
-0.2995	0.18525	-0.2995	-0.01816	-0.2995	0.1823	-0.2995	-0.1449	-0.2995	0.35985	-0.2995	-0.0313	-0.2995	1.2915	-0.2995	-0.15275
-0.2985	0.189	-0.2985	-0.01801	-0.2985	0.1899	-0.2985	-0.1434	-0.2985	0.36674	-0.2985	-0.0311	-0.2985	1.323	-0.2985	-0.15115
-0.2975	0.1931	-0.2975	-0.0178	-0.2975	0.19725	-0.2975	-0.14175	-0.2975	0.37386	-0.2975	-0.03079	-0.2975	1.3555	-0.2975	-0.14955
-0.2965	0.197	-0.2965	-0.0176	-0.2965	0.20545	-0.2965	-0.1399	-0.2965	0.38092	-0.2965	-0.03048	-0.2965	1.3885	-0.2965	-0.14785
-0.2955	0.20115	-0.2955	-0.01736	-0.2955	0.2127	-0.2955	-0.1386	-0.2955	0.38832	-0.2955	-0.03016	-0.2955	1.4225	-0.2955	-0.14635
-0.2945	0.20535	-0.2945	-0.01721	-0.2945	0.22015	-0.2945	-0.1372	-0.2945	0.39573	-0.2945	-0.02985	-0.2945	1.4565	-0.2945	-0.1451
-0.2935	0.2094	-0.2935	-0.01716	-0.2935	0.2288	-0.2935	-0.1357	-0.2935	0.40307	-0.2935	-0.0295	-0.2935	1.491	-0.2935	-0.1437
-0.2925	0.2138	-0.2925	-0.01695	-0.2925	0.2366	-0.2925	-0.1343	-0.2925	0.41149	-0.2925	-0.02916	-0.2925	1.5275	-0.2925	-0.1419
-0.2915	0.2183	-0.2915	-0.01685	-0.2915	0.2449	-0.2915	0.06685	-0.2915	0.41895	-0.2915	-0.02887	-0.2915	1.5645	-0.2915	-0.14035
-0.2905	0.2224	-0.2905	0.18185	-0.2905	0.2532	-0.2905	0.5785	-0.2905	0.4268	-0.2905	0.30713	-0.2905	1.601	-0.2905	-0.13885
-0.2895	0.22695	-0.2895	0.25785	-0.2895	0.26135	-0.2895	0.41515	-0.2895	0.43465	-0.2895	0.56556	-0.2895	1.6385	-0.2895	0.816
-0.2885	0.2318	-0.2885	0.2074	-0.2885	0.2693	-0.2885	0.36655	-0.2885	0.44262	-0.2885	0.45256	-0.2885	1.676	-0.2885	2.737
-0.2875	0.2353	-0.2875	0.1933	-0.2875	0.2783	-0.2875	0.34455	-0.2875	0.45093	-0.2875	0.42104	-0.2875	1.7145	-0.2875	2.041
-0.2865	0.24035	-0.2865	0.1885	-0.2865	0.287	-0.2865	0.33295	-0.2865	0.45906	-0.2865	0.40883	-0.2865	1.753	-0.2865	1.96
-0.2855	0.24515	-0.2855	0.1868	-0.2855	0.2959	-0.2855	0.32755	-0.2855	0.46765	-0.2855	0.40482	-0.2855	1.7925	-0.2855	1.958
-0.2845	0.24985	-0.2845	0.1873	-0.2845	0.3046	-0.2845	0.32585	-0.2845	0.47624	-0.2845	0.40477	-0.2845	1.8325	-0.2845	1.986
-0.2835	0.25475	-0.2835	0.18935	-0.2835	0.312	-0.2835	0.32645	-0.2835	0.48471	-0.2835	0.40844	-0.2835	1.873	-0.2835	2.019
-0.2825	0.25925	-0.2825	0.19155	-0.2825	0.3217	-0.2825	0.3284	-0.2825	0.49324	-0.2825	0.41268	-0.2825	1.9135	-0.2825	2.061
-0.2815	0.26445	-0.2815	0.19425	-0.2815	0.33105	-0.2815	0.33175	-0.2815	0.502	-0.2815	0.41816	-0.2815	1.9555	-0.2815	2.108
-0.2805	0.2694	-0.2805	0.19745	-0.2805	0.3404	-0.2805	0.33585	-0.2805	0.51082	-0.2805	0.42426	-0.2805	1.999	-0.2805	2.157
-0.2795	0.2744	-0.2795	0.2013	-0.2795	0.3497	-0.2795	0.34105	-0.2795	0.52008	-0.2795	0.43047	-0.2795	2.0425	-0.2795	2.2075
-0.2785	0.2792	-0.2785	0.20525	-0.2785	0.3586	-0.2785	0.34645	-0.2785	0.52912	-0.2785	0.43748	-0.2785	2.0855	-0.2785	2.257
-0.2775	0.2846	-0.2775	0.20935	-0.2775	0.3675	-0.2775	0.3528	-0.2775	0.53833	-0.2775	0.44477	-0.2775	2.131	-0.2775	2.3075
-0.2765	0.28975	-0.2765	0.21335	-0.2765	0.37745	-0.2765	0.3589	-0.2765	0.54788	-0.2765	0.4524	-0.2765	2.1775	-0.2765	2.3605
-0.2755	0.29495	-0.2755	0.21765	-0.2755	0.38745	-0.2755	0.3662	-0.2755	0.5576	-0.2755	0.45997	-0.2755	2.2235	-0.2755	2.412
-0.2745	0.30035	-0.2745	0.2219	-0.2745	0.3976	-0.2745	0.37325	-0.2745	0.56726	-0.2745	0.46838	-0.2745	2.271	-0.2745	2.4645
-0.2735	0.3057	-0.2735	0.2265	-0.2735	0.4074	-0.2735	0.38065	-0.2735	0.57686	-0.2735	0.47646	-0.2735	2.3185	-0.2735	2.516
-0.2725	0.31085	-0.2725	0.23125	-0.2725	0.4173	-0.2725	0.38865	-0.2725	0.58647	-0.2725	0.48483	-0.2725	2.3665	-0.2725	2.5675
-0.2715	0.3163	-0.2715	0.2351	-0.2715	0.4269	-0.2715	0.39675	-0.2715	0.5972	-0.2715	0.49364	-0.2715	2.4155	-0.2715	2.622
-0.2705	0.32175	-0.2705	0.2404	-0.2705	0.4368	-0.2705	0.4051	-0.2705	0.60737	-0.2705	0.50228	-0.2705	2.4665	-0.2705	2.6745
-0.2695	0.32785	-0.2695	0.2454	-0.2695	0.4479	-0.2695	0.41375	-0.2695	0.61754	-0.2695	0.51099	-0.2695	2.516	-0.2695	2.73
-0.2685	0.33345	-0.2685	0.25045	-0.2685	0.4584	-0.2685	0.4224	-0.2685	0.62828	-0.2685	0.52036	-0.2685	2.5685	-0.2685	2.786
-0.2675	0.3395	-0.2675	0.25545	-0.2675	0.46885	-0.2675	0.43095	-0.2675	0.63901	-0.2675	0.5294	-0.2675	2.6215	-0.2675	2.841
-0.2665	0.3449	-0.2665	0.2601	-0.2665	0.47835	-0.2665	0.4398	-0.2665	0.64918	-0.2665	0.53828	-0.2665	2.674	-0.2665	2.8975
-0.2655	0.35075	-0.2655	0.26555	-0.2655	0.4882	-0.2655	0.44925	-0.2655	0.66048	-0.2655	0.54782	-0.2655	2.728	-0.2655	2.955
-0.2645	0.3565	-0.2645	0.2709	-0.2645	0.4999	-0.2645	0.458	-0.2645	0.67122	-0.2645	0.55777	-0.2645	2.7815	-0.2645	3.0135
-0.2635	0.363	-0.2635	0.2761	-0.2635	0.512	-0.2635	0.4674	-0.2635	0.68252	-0.2635	0.56726	-0.2635	2.8375	-0.2635	3.073
-0.2625	0.36915	-0.2625	0.2817	-0.2625	0.5235	-0.2625	0.47715	-0.2625	0.69382	-0.2625	0.57743	-0.2625	2.891	-0.2625	3.1315
-0.2615	0.3757	-0.2615	0.2872	-0.2615	0.5345	-0.2615	0.4872	-0.2615	0.70512	-0.2615	0.58703	-0.2615	2.9485	-0.2615	3.192
-0.2605	0.3819	-0.2605	0.2931	-0.2605	0.5455	-0.2605	0.49735	-0.2605	0.71642	-0.2605	0.59777	-0.2605	3.0085	-0.2605	3.2535
-0.2595	0.3883	-0.2595	0.29845	-0.2595	0.5555	-0.2595	0.507	-0.2595	0.72885	-0.2595	0.60794	-0.2595	3.067	-0.2595	3.3135
-0.2585	0.39455	-0.2585	0.30445	-0.2585	0.5685	-0.2585	0.5175	-0.2585	0.74015	-0.2585	0.61811	-0.2585	3.127	-0.2585	3.3775
-0.2575	0.40125	-0.2575	0.31	-0.2575	0.5805	-0.2575	0.528	-0.2575	0.75258	-0.2575	0.62828	-0.2575	3.1875	-0.2575	3.441
-0.2565	0.40785	-0.2565	0.31605	-0.2565	0.5925	-0.2565	0.539	-0.2565	0.76501	-0.2565	0.63958	-0.2565	3.248	-0.2565	3.506
-0.2555	0.4151	-0.2555	0.32175	-0.2555	0.6045	-0.2555	0.549	-0.2555	0.77744	-0.2555	0.65031	-0.2555	3.3085	-0.2555	3.5705
-0.2545	0.42175	-0.2545	0.32815	-0.2545	0.617	-0.2545	0.5605	-0.2545	0.7893	-0.2545	0.66161	-0.2545	3.371	-0.2545	3.6365
-0.2535	0.4287	-0.2535	0.33395	-0.2535	0.6285	-0.2535	0.572	-0.2535	0.80173	-0.2535	0.67291	-0.2535	3.4355	-0.2535	3.7015
-0.2525	0.43495	-0.2525	0.34045	-0.2525	0.6415	-0.2525	0.583	-0.2525	0.81473	-0.2525	0.68421	-0.2525	3.499	-0.2525	3.7685
-0.2515	0.44235	-0.2515	0.3463	-0.2515	0.654	-0.2515	0.5955	-0.2515	0.82829	-0.2515	0.69551	-0.2515	3.5635	-0.2515	3.837
-0.2505	0.44975	-0.2505	0.35265	-0.2505	0.6665	-0.2505	0.20485	-0.2505	0.84072	-0.2505	0.71133	-0.2505	3.629	-0.2505	3.9055
-0.2495	0.4567	-0.2495	0.1817	-0.2495	0.6795	-0.2495	-0.056	-0.2495	0.85372	-0.2495	0.36539	-0.2495	3.696	-0.2495	3.9735
-0.2485	0.46425	-0.2485	0.01337	-0.2485	0.6915	-0.2485	-0.10815	-0.2485	0.86728	-0.2485	0.00432	-0.2485	3.7625	-0.2485	2.7525
-0.2475	0.4713	-0.2475	-0.01292	-0.2475	0.7035	-0.2475	-0.101	-0.2475	0.8814	-0.2475	-0.02187	-0.2475	3.8305	-0.2475	-0.11365
-0.2465	0.4787	-0.2465	-0.01121	-0.2465	0.7175	-0.2465	-0.0963	-0.2465	0.89496	-0.2465	-0.01983	-0.2465	3.8995	-0.2465	-0.1278
-0.2455	0.4865	-0.2455	-0.01037	-0.2455	0.732	-0.2455	-0.09295	-0.2455	0.90908	-0.2455	-0.01833	-0.2455	3.9685	-0.2455	-0.11375
-0.2445	0.494	-0.2445	-0.00986	-0.2445	0.745	-0.2445	-0.09015	-0.2445	0.92321	-0.2445	-0.01738	-0.2445	4.038	-0.2445	-0.10665
-0.2435	0.502	-0.2435	-0.00931	-0.2435	0.759	-0.2435	-0.08755	-0.2435	0.93733	-0.2435	-0.01709	-0.2435	4.1085	-0.2435	-0.10145
-0.2425	0.51	-0.2425	-0.00881	-0.2425	0.772	-0.2425	-0.0851	-0.2425	0.95202	-0.2425	-0.01628	-0.2425	4.181	-0.2425	-0.09775
-0.2415	0.518	-0.2415	-0.00819	-0.2415	0.785	-0.2415	-0.0835	-0.2415	0.96671	-0.2415	-0.01535	-0.2415	4.255	-0.2415	-0.0953
-0.2405	0.5265	-0.2405	-0.00762	-0.2405	0.801	-0.2405	-0.0817	-0.2405	0.98197	-0.2405	-0.01506	-0.2405	4.3295	-0.2405	-0.0926
-0.2395	0.5345	-0.2395	-0.00713	-0.2395	0.8155	-0.2395	-0.07955	-0.2395	0.99723	-0.2395	-0.01446	-0.2395	4.405	-0.2395	-0.0904
-0.2385	0.543	-0.2385	-0.00674	-0.2385	0.8295	-0.2385	-0.0779	-0.2385	1.01191	-0.2385	-0.014	-0.2385	4.481	-0.2385	-0.0885
-0.2375	0.551	-0.2375	-0.00621	-0.2375	0.8445	-0.2375	-0.07645	-0.2375	1.02717	-0.2375	-0.01356	-0.2375	4.5575	-0.2375	-0.08655
-0.2365	0.5595	-0.2365	-0.00576	-0.2365	0.857	-0.2365	-0.0746	-0.2365	1.04299	-0.2365	-0.01318	-0.2365	4.634	-0.2365	-0.0849
-0.2355	0.5685	-0.2355	-0.0056	-0.2355	0.871	-0.2355	-0.07285	-0.2355	1.05881	-0.2355	-0.01283	-0.2355	4.7085	-0.2355	-0.0838
-0.2345	0.5775	-0.2345	-0.00539	-0.2345	0.888	-0.2345	-0.0716	-0.2345	1.07463	-0.2345	-0.01251	-0.2345	4.789	-0.2345	-0.0827
-0.2335	0.586	-0.2335	-0.00505	-0.2335	0.904	-0.2335	-0.07045	-0.2335	1.09045	-0.2335	-0.01228	-0.2335	4.8665	-0.2335	-0.08105
-0.2325	0.5955	-0.2325	-0.00476	-0.2325	0.92	-0.2325	-0.0684	-0.2325	1.1074	-0.2325	-0.01199	-0.2325	4.9485	-0.2325	-0.0796
-0.2315	0.604	-0.2315	-0.00456	-0.2315	0.936	-0.2315	-0.06665	-0.2315	1.12378	-0.2315	-0.01185	-0.2315	5.03	-0.2315	-0.0783
-0.2305	0.6135	-0.2305	-0.00433	-0.2305	0.9495	-0.2305	-0.0653	-0.2305	1.14017	-0.2305	-0.01158	-0.2305	5.11	-0.2305	-0.07735
-0.2295	0.623	-0.2295	-0.00411	-0.2295	0.9645	-0.2295	-0.0639	-0.2295	1.15712	-0.2295	-0.01144	-0.2295	5.19	-0.2295	-0.07625
-0.2285	0.632	-0.2285	-0.00391	-0.2285	0.982	-0.2285	-0.06235	-0.2285	1.17463	-0.2285	-0.01127	-0.2285	5.275	-0.2285	-0.07505
-0.2275	0.642	-0.2275	-0.00366	-0.2275	0.999	-0.2275	-0.061	-0.2275	1.19215	-0.2275	-0.011	-0.2275	5.36	-0.2275	-0.07395
-0.2265	0.6515	-0.2265	-0.00341	-0.2265	1.0155	-0.2265	-0.05985	-0.2265	1.20967	-0.2265	-0.01068	-0.2265	5.445	-0.2265	-0.07295
-0.2255	0.6615	-0.2255	-0.00321	-0.2255	1.0325	-0.2255	-0.0589	-0.2255	1.22718	-0.2255	-0.01037	-0.2255	5.53	-0.2255	-0.072
-0.2245	0.671	-0.2245	-0.00291	-0.2245	1.0475	-0.2245	-0.05745	-0.2245	1.24526	-0.2245	-0.00999	-0.2245	5.615	-0.2245	-0.0713
-0.2235	0.681	-0.2235	-0.00263	-0.2235	1.064	-0.2235	-0.05575	-0.2235	1.26334	-0.2235	-0.00972	-0.2235	5.705	-0.2235	-0.0705
-0.2225	0.6905	-0.2225	-0.00244	-0.2225	1.082	-0.2225	-0.0543	-0.2225	1.28142	-0.2225	-0.00941	-0.2225	5.79	-0.2225	-0.0693
-0.2215	0.701	-0.2215	-0.00219	-0.2215	1.1	-0.2215	-0.05315	-0.2215	1.30006	-0.2215	-0.00884	-0.2215	5.875	-0.2215	-0.06815
-0.2205	0.711	-0.2205	-0.00194	-0.2205	1.1175	-0.2205	-0.052	-0.2205	1.31927	-0.2205	-0.00853	-0.2205	5.965	-0.2205	-0.0671
-0.2195	0.7215	-0.2195	-0.00166	-0.2195	1.1335	-0.2195	-0.05065	-0.2195	1.33848	-0.2195	-0.00809	-0.2195	6.055	-0.2195	-0.0661
-0.2185	0.7325	-0.2185	-0.00135	-0.2185	1.15	-0.2185	-0.04933	-0.2185	1.35769	-0.2185	-0.0077	-0.2185	6.145	-0.2185	-0.0652
-0.2175	0.7435	-0.2175	-0.0011	-0.2175	1.1695	-0.2175	-0.04812	-0.2175	1.3769	-0.2175	-0.00739	-0.2175	6.235	-0.2175	-0.06445
-0.2165	0.754	-0.2165	-0.000967	-0.2165	1.189	-0.2165	-0.04711	-0.2165	1.39668	-0.2165	-0.0071	-0.2165	6.325	-0.2165	-0.0635
-0.2155	0.765	-0.2155	-0.0007555	-0.2155	1.207	-0.2155	-0.04632	-0.2155	1.41589	-0.2155	-0.00685	-0.2155	6.42	-0.2155	-0.06255
-0.2145	0.776	-0.2145	-0.00045415	-0.2145	1.225	-0.2145	-0.04521	-0.2145	1.43623	-0.2145	-0.00654	-0.2145	6.51	-0.2145	-0.06165
-0.2135	0.7875	-0.2135	-0.000184	-0.2135	1.243	-0.2135	-0.04398	-0.2135	1.45657	-0.2135	-0.00633	-0.2135	6.605	-0.2135	-0.0609
-0.2125	0.799	-0.2125	2.349e-05	-0.2125	1.2605	-0.2125	-0.04104	-0.2125	1.47747	-0.2125	-0.00608	-0.2125	6.695	-0.2125	-0.06025
-0.2115	0.81	-0.2115	0.0002897	-0.2115	1.28	-0.2115	1.7175	-0.2115	1.49838	-0.2115	-0.00588	-0.2115	6.79	-0.2115	-0.05965
-0.2105	0.822	-0.2105	0.959	-0.2105	1.301	-0.2105	1.5335	-0.2105	1.51985	-0.2105	1.46956	-0.2105	6.885	-0.2105	-0.05915
-0.2095	0.834	-0.2095	0.83	-0.2095	1.322	-0.2095	1.397	-0.2095	1.54132	-0.2095	1.52607	-0.2095	6.985	-0.2095	4.6115
-0.2085	0.846	-0.2085	0.757	-0.2085	1.342	-0.2085	1.349	-0.2085	1.56279	-0.2085	1.40459	-0.2085	7.08	-0.2085	7.735
-0.2075	0.858	-0.2075	0.737	-0.2075	1.362	-0.2075	1.3305	-0.2075	1.58482	-0.2075	1.37125	-0.2075	7.175	-0.2075	7.495
-0.2065	0.87	-0.2065	0.7325	-0.2065	1.379	-0.2065	1.326	-0.2065	1.60799	-0.2065	1.369	-0.2065	7.275	-0.2065	7.57
-0.2055	0.883	-0.2055	0.735	-0.2055	1.4025	-0.2055	1.3285	-0.2055	1.63002	-0.2055	1.37916	-0.2055	7.375	-0.2055	7.67
-0.2045	0.8955	-0.2045	0.741	-0.2045	1.4235	-0.2045	1.337	-0.2045	1.65319	-0.2045	1.39272	-0.2045	7.47	-0.2045	7.79
-0.2035	0.908	-0.2035	0.7495	-0.2035	1.4445	-0.2035	1.3485	-0.2035	1.67635	-0.2035	1.41137	-0.2035	7.57	-0.2035	7.885
-0.2025	0.9205	-0.2025	0.7595	-0.2025	1.4655	-0.2025	1.3625	-0.2025	1.69895	-0.2025	1.43002	-0.2025	7.67	-0.2025	7.985
-0.2015	0.934	-0.2015	0.77	-0.2015	1.4865	-0.2015	1.3785	-0.2015	1.72268	-0.2015	1.45205	-0.2015	7.77	-0.2015	8.09
-0.2005	0.947	-0.2005	0.7815	-0.2005	1.505	-0.2005	1.3955	-0.2005	1.74698	-0.2005	1.47239	-0.2005	7.87	-0.2005	8.19
-0.1995	0.961	-0.1995	0.794	-0.1995	1.5275	-0.1995	1.414	-0.1995	1.77127	-0.1995	1.49556	-0.1995	7.97	-0.1995	8.3
-0.1985	0.9755	-0.1985	0.807	-0.1985	1.5505	-0.1985	1.434	-0.1985	1.79557	-0.1985	1.51815	-0.1985	8.075	-0.1985	8.4
-0.1975	0.9885	-0.1975	0.82	-0.1975	1.575	-0.1975	1.4525	-0.1975	1.82043	-0.1975	1.54189	-0.1975	8.18	-0.1975	8.5
-0.1965	1.0025	-0.1965	0.832	-0.1965	1.5965	-0.1965	1.473	-0.1965	1.84585	-0.1965	1.56505	-0.1965	8.28	-0.1965	8.61
-0.1955	1.016	-0.1955	0.8455	-0.1955	1.6175	-0.1955	1.493	-0.1955	1.87071	-0.1955	1.58878	-0.1955	8.385	-0.1955	8.71
-0.1945	1.0305	-0.1945	0.86	-0.1945	1.638	-0.1945	1.514	-0.1945	1.89727	-0.1945	1.61307	-0.1945	8.49	-0.1945	8.82
-0.1935	1.0445	-0.1935	0.8735	-0.1935	1.662	-0.1935	1.5355	-0.1935	1.92269	-0.1935	1.63793	-0.1935	8.59	-0.1935	8.925
-0.1925	1.059	-0.1925	0.888	-0.1925	1.688	-0.1925	1.557	-0.1925	1.94925	-0.1925	1.66223	-0.1925	8.695	-0.1925	9.025
-0.1915	1.074	-0.1915	0.902	-0.1915	1.7125	-0.1915	1.581	-0.1915	1.97524	-0.1915	1.68652	-0.1915	8.8	-0.1915	9.135
-0.1905	1.089	-0.1905	0.9165	-0.1905	1.7375	-0.1905	1.6035	-0.1905	2.00236	-0.1905	1.71082	-0.1905	8.91	-0.1905	9.24
-0.1895	1.1045	-0.1895	0.931	-0.1895	1.763	-0.1895	1.6265	-0.1895	2.02948	-0.1895	1.73568	-0.1895	9.015	-0.1895	9.35
-0.1885	1.119	-0.1885	0.946	-0.1885	1.784	-0.1885	1.6525	-0.1885	2.05716	-0.1885	1.7611	-0.1885	9.125	-0.1885	9.46
-0.1875	1.134	-0.1875	0.961	-0.1875	1.809	-0.1875	1.6785	-0.1875	2.08485	-0.1875	1.78653	-0.1875	9.225	-0.1875	9.565
-0.1865	1.15	-0.1865	0.9765	-0.1865	1.8355	-0.1865	1.7025	-0.1865	2.11253	-0.1865	1.81195	-0.1865	9.335	-0.1865	9.67
-0.1855	1.166	-0.1855	0.991	-0.1855	1.8635	-0.1855	1.7275	-0.1855	2.14135	-0.1855	1.83681	-0.1855	9.445	-0.1855	9.775
-0.1845	1.1825	-0.1845	1.007	-0.1845	1.8875	-0.1845	1.752	-0.1845	2.17016	-0.1845	1.8628	-0.1845	9.55	-0.1845	9.89
-0.1835	1.199	-0.1835	1.0225	-0.1835	1.9125	-0.1835	1.776	-0.1835	2.19954	-0.1835	1.88992	-0.1835	9.66	-0.1835	9.995
-0.1825	1.2145	-0.1825	1.038	-0.1825	1.936	-0.1825	1.801	-0.1825	2.22836	-0.1825	1.91704	-0.1825	9.765	-0.1825	10.105
-0.1815	1.232	-0.1815	1.0545	-0.1815	1.965	-0.1815	1.827	-0.1815	2.2583	-0.1815	1.94416	-0.1815	9.875	-0.1815	10.21
-0.1805	1.249	-0.1805	1.0705	-0.1805	1.9915	-0.1805	1.851	-0.1805	2.28825	-0.1805	1.97128	-0.1805	9.985	-0.1805	10.325
-0.1795	1.2655	-0.1795	1.0865	-0.1795	2.018	-0.1795	1.877	-0.1795	2.31876	-0.1795	1.9984	-0.1795	10.095	-0.1795	10.435
-0.1785	1.283	-0.1785	1.103	-0.1785	2.045	-0.1785	1.903	-0.1785	2.34927	-0.1785	2.02722	-0.1785	10.2	-0.1785	10.545
-0.1775	1.3005	-0.1775	1.12	-0.1775	2.072	-0.1775	1.9285	-0.1775	2.38034	-0.1775	2.05547	-0.1775	10.31	-0.1775	10.65
-0.1765	1.3185	-0.1765	1.1365	-0.1765	2.097	-0.1765	1.9535	-0.1765	2.41255	-0.1765	2.08316	-0.1765	10.42	-0.1765	10.765
-0.1755	1.3365	-0.1755	1.153	-0.1755	2.1265	-0.1755	1.9795	-0.1755	2.44532	-0.1755	2.11253	-0.1755	10.535	-0.1755	10.875
-0.1745	1.355	-0.1745	1.1705	-0.1745	2.157	-0.1745	2.0055	-0.1745	2.47696	-0.1745	2.14191	-0.1745	10.64	-0.1745	10.985
-0.1735	1.375	-0.1735	1.188	-0.1735	2.187	-0.1735	2.0315	-0.1735	2.50916	-0.1735	2.17186	-0.1735	10.75	-0.1735	11.095
-0.1725	1.392	-0.1725	1.206	-0.1725	2.2165	-0.1725	2.057	-0.1725	2.54137	-0.1725	2.20124	-0.1725	10.86	-0.1725	11.205
-0.1715	1.4095	-0.1715	1.2235	-0.1715	2.246	-0.1715	1.7305	-0.1715	2.57583	-0.1715	2.23175	-0.1715	10.975	-0.1715	11.32
-0.1705	1.429	-0.1705	1.2065	-0.1705	2.2715	-0.1705	0.12725	-0.1705	2.6086	-0.1705	2.2617	-0.1705	11.085	-0.1705	11.43
-0.1695	1.448	-0.1695	0.12615	-0.1695	2.3005	-0.1695	-0.00368	-0.1695	2.6425	-0.1695	0.74015	-0.1695	11.195	-0.1695	11.54
-0.1685	1.467	-0.1685	0.02969	-0.1685	2.3325	-0.1685	-0.01731	-0.1685	2.67697	-0.1685	0.06887	-0.1685	11.31	-0.1685	5.015
-0.1675	1.488	-0.1675	0.00435	-0.1675	2.3635	-0.1675	-0.01321	-0.1675	2.71143	-0.1675	0.00215	-0.1675	11.42	-0.1675	0.06245
-0.1665	1.5075	-0.1665	0.00596	-0.1665	2.3955	-0.1665	-0.01031	-0.1665	2.74646	-0.1665	0.00238	-0.1665	11.53	-0.1665	-0.04438
-0.1655	1.527	-0.1655	0.00708	-0.1655	2.4265	-0.1655	-0.00896	-0.1655	2.78206	-0.1655	0.00344	-0.1655	11.64	-0.1655	-0.04093
-0.1645	1.547	-0.1645	0.00739	-0.1645	2.454	-0.1645	-0.00757	-0.1645	2.81709	-0.1645	0.00403	-0.1645	11.75	-0.1645	-0.0386
-0.1635	1.568	-0.1635	0.00764	-0.1635	2.4835	-0.1635	-0.00547	-0.1635	2.85325	-0.1635	0.00388	-0.1635	11.865	-0.1635	-0.03673
-0.1625	1.589	-0.1625	0.00796	-0.1625	2.518	-0.1625	-0.00391	-0.1625	2.89054	-0.1625	0.00431	-0.1625	11.98	-0.1625	-0.03562
-0.1615	1.61	-0.1615	0.00843	-0.1615	2.552	-0.1615	-0.00296	-0.1615	2.92783	-0.1615	0.00448	-0.1615	12.09	-0.1615	-0.03483
-0.1605	1.6315	-0.1605	0.00872	-0.1605	2.587	-0.1605	-0.00195	-0.1605	2.96512	-0.1605	0.00473	-0.1605	12.2	-0.1605	-0.03406
-0.1595	1.6525	-0.1595	0.00897	-0.1595	2.619	-0.1595	-0.0007205	-0.1595	3.00354	-0.1595	0.00511	-0.1595	12.315	-0.1595	-0.0332
-0.1585	1.6745	-0.1585	0.00945	-0.1585	2.647	-0.1585	0.00048545	-0.1585	3.04196	-0.1585	0.00531	-0.1585	12.425	-0.1585	-0.0323
-0.1575	1.6965	-0.1575	0.00972	-0.1575	2.6805	-0.1575	0.00134	-0.1575	3.07981	-0.1575	0.00544	-0.1575	12.54	-0.1575	-0.03141
-0.1565	1.719	-0.1565	0.00996	-0.1565	2.718	-0.1565	0.002	-0.1565	3.12049	-0.1565	0.00563	-0.1565	12.645	-0.1565	-0.0307
-0.1555	1.7415	-0.1555	0.01019	-0.1555	2.7545	-0.1555	0.00274	-0.1555	3.15948	-0.1555	0.00577	-0.1555	12.75	-0.1555	-0.0302
-0.1545	1.765	-0.1545	0.01037	-0.1545	2.7895	-0.1545	0.00395	-0.1545	3.1996	-0.1545	0.00603	-0.1545	12.86	-0.1545	-0.0296
-0.1535	1.788	-0.1535	0.01048	-0.1535	2.823	-0.1535	0.00491	-0.1535	3.23971	-0.1535	0.00623	-0.1535	12.97	-0.1535	-0.02898
-0.1525	1.811	-0.1525	0.01084	-0.1525	2.854	-0.1525	0.00574	-0.1525	3.28039	-0.1525	0.00636	-0.1525	13.085	-0.1525	-0.02857
-0.1515	1.835	-0.1515	0.01104	-0.1515	2.8905	-0.1515	0.00647	-0.1515	3.3222	-0.1515	0.00644	-0.1515	13.195	-0.1515	-0.02808
-0.1505	1.859	-0.1505	0.01121	-0.1505	2.931	-0.1505	0.00725	-0.1505	3.36288	-0.1505	0.00663	-0.1505	13.31	-0.1505	-0.02763
-0.1495	1.8835	-0.1495	0.0114	-0.1495	2.969	-0.1495	0.00806	-0.1495	3.40582	-0.1495	0.00688	-0.1495	13.425	-0.1495	-0.02716
-0.1485	1.9105	-0.1485	0.01159	-0.1485	3.008	-0.1485	0.00887	-0.1485	3.44819	-0.1485	0.00701	-0.1485	13.535	-0.1485	-0.0267
-0.1475	1.9345	-0.1475	0.01178	-0.1475	3.0435	-0.1475	0.00952	-0.1475	3.49113	-0.1475	0.00707	-0.1475	13.645	-0.1475	-0.02627
-0.1465	1.959	-0.1465	0.01192	-0.1465	3.0755	-0.1465	0.01045	-0.1465	3.5352	-0.1465	0.00723	-0.1465	13.755	-0.1465	-0.02574
-0.1455	1.983	-0.1455	0.01211	-0.1455	3.1125	-0.1455	0.01128	-0.1455	3.57927	-0.1455	0.00736	-0.1455	13.865	-0.1455	-0.02532
-0.1445	2.0085	-0.1445	0.01215	-0.1445	3.155	-0.1445	0.012	-0.1445	3.62334	-0.1445	0.00739	-0.1445	13.975	-0.1445	-0.02495
-0.1435	2.034	-0.1435	0.01227	-0.1435	3.195	-0.1435	0.01264	-0.1435	3.66798	-0.1435	0.0075	-0.1435	14.085	-0.1435	-0.02451
-0.1425	2.0605	-0.1425	0.01246	-0.1425	3.2355	-0.1425	0.0133	-0.1425	3.71261	-0.1425	0.00762	-0.1425	14.19	-0.1425	-0.02413
-0.1415	2.087	-0.1415	0.01258	-0.1415	3.2745	-0.1415	0.01377	-0.1415	3.75894	-0.1415	0.00766	-0.1415	14.3	-0.1415	-0.02383
-0.1405	2.1135	-0.1405	0.01268	-0.1405	3.308	-0.1405	0.01415	-0.1405	3.80528	-0.1405	0.00787	-0.1405	14.41	-0.1405	-0.02354
-0.1395	2.1405	-0.1395	0.01283	-0.1395	3.348	-0.1395	0.01455	-0.1395	3.85104	-0.1395	0.00796	-0.1395	14.515	-0.1395	-0.02312
-0.1385	2.169	-0.1385	0.01295	-0.1385	3.394	-0.1385	0.01504	-0.1385	3.89963	-0.1385	0.00814	-0.1385	14.625	-0.1385	-0.02276
-0.1375	2.196	-0.1375	0.013	-0.1375	3.4375	-0.1375	0.01572	-0.1375	3.94709	-0.1375	0.00817	-0.1375	14.735	-0.1375	-0.02251
-0.1365	2.2245	-0.1365	0.01309	-0.1365	3.4785	-0.1365	0.01649	-0.1365	3.99398	-0.1365	0.00819	-0.1365	14.84	-0.1365	-0.02222
-0.1355	2.253	-0.1355	0.01318	-0.1355	3.5185	-0.1355	0.01722	-0.1355	4.04201	-0.1355	0.00833	-0.1355	14.95	-0.1355	-0.02195
-0.1345	2.2815	-0.1345	0.01324	-0.1345	3.554	-0.1345	0.01795	-0.1345	4.09116	-0.1345	0.00841	-0.1345	15.06	-0.1345	-0.02163
-0.1335	2.31	-0.1335	0.01344	-0.1335	3.597	-0.1335	0.01864	-0.1335	4.14145	-0.1335	0.00847	-0.1335	15.165	-0.1335	-0.02128
-0.1325	2.3395	-0.1325	0.01352	-0.1325	3.643	-0.1325	2.517	-0.1325	4.19004	-0.1325	0.00857	-0.1325	15.275	-0.1325	-0.02097
-0.1315	2.37	-0.1315	1.495	-0.1315	3.6885	-0.1315	4.0785	-0.1315	4.24145	-0.1315	0.37827	-0.1315	15.375	-0.1315	-0.02064
-0.1305	2.4005	-0.1305	2.4855	-0.1305	3.734	-0.1305	3.7305	-0.1305	4.29117	-0.1305	4.56464	-0.1305	15.485	-0.1305	-0.003
-0.1295	2.43	-0.1295	2.2625	-0.1295	3.7775	-0.1295	3.653	-0.1295	4.34202	-0.1295	4.00359	-0.1295	15.59	-0.1295	13.43
-0.1285	2.4605	-0.1285	2.228	-0.1285	3.815	-0.1285	3.641	-0.1285	4.39344	-0.1285	3.92449	-0.1285	15.69	-0.1285	16.005
-0.1275	2.492	-0.1275	2.2345	-0.1275	3.8625	-0.1275	3.655	-0.1275	4.44655	-0.1275	3.93861	-0.1275	15.795	-0.1275	16.115
-0.1265	2.523	-0.1265	2.2545	-0.1265	3.9105	-0.1265	3.6835	-0.1265	4.49853	-0.1265	3.98381	-0.1265	15.9	-0.1265	16.225
-0.1255	2.5545	-0.1255	2.28	-0.1255	3.956	-0.1255	3.7185	-0.1255	4.5522	-0.1255	4.02845	-0.1255	16	-0.1255	16.305
-0.1245	2.587	-0.1245	2.311	-0.1245	4.004	-0.1245	3.7575	-0.1245	4.60475	-0.1245	4.07873	-0.1245	16.105	-0.1245	16.425
-0.1235	2.6215	-0.1235	2.343	-0.1235	4.05	-0.1235	3.8005	-0.1235	4.65899	-0.1235	4.13862	-0.1235	16.21	-0.1235	16.535
-0.1225	2.653	-0.1225	2.374	-0.1225	4.0885	-0.1225	3.842	-0.1225	4.71266	-0.1225	4.19286	-0.1225	16.31	-0.1225	16.645
-0.1215	2.6855	-0.1215	2.4065	-0.1215	4.1355	-0.1215	3.887	-0.1215	4.76747	-0.1215	4.24767	-0.1215	16.415	-0.1215	16.745
-0.1205	2.719	-0.1205	2.44	-0.1205	4.188	-0.1205	3.9285	-0.1205	4.82341	-0.1205	4.30304	-0.1205	16.515	-0.1205	16.845
-0.1195	2.751	-0.1195	2.4725	-0.1195	4.238	-0.1195	3.967	-0.1195	4.87934	-0.1195	4.35671	-0.1195	16.615	-0.1195	16.95
-0.1185	2.7845	-0.1185	2.5065	-0.1185	4.288	-0.1185	4.0095	-0.1185	4.93697	-0.1185	4.40926	-0.1185	16.72	-0.1185	17.05
-0.1175	2.82	-0.1175	2.5405	-0.1175	4.334	-0.1175	4.055	-0.1175	4.99403	-0.1175	4.46406	-0.1175	16.82	-0.1175	17.155
-0.1165	2.8555	-0.1165	2.5735	-0.1165	4.3765	-0.1165	4.1015	-0.1165	5.05166	-0.1165	4.52	-0.1165	16.92	-0.1165	17.255
-0.1155	2.89	-0.1155	2.608	-0.1155	4.428	-0.1155	4.148	-0.1155	5.11042	-0.1155	4.57424	-0.1155	17.02	-0.1155	17.35
-0.1145	2.923	-0.1145	2.642	-0.1145	4.482	-0.1145	4.1965	-0.1145	5.16975	-0.1145	4.63187	-0.1145	17.115	-0.1145	17.46
-0.1135	2.9595	-0.1135	2.675	-0.1135	4.5325	-0.1135	4.2455	-0.1135	5.22851	-0.1135	4.68837	-0.1135	17.21	-0.1135	17.555
-0.1125	2.996	-0.1125	2.709	-0.1125	4.5835	-0.1125	4.2925	-0.1125	5.28614	-0.1125	4.7443	-0.1125	17.305	-0.1125	17.655
-0.1115	3.0325	-0.1115	2.7445	-0.1115	4.633	-0.1115	4.342	-0.1115	5.34659	-0.1115	4.8008	-0.1115	17.4	-0.1115	17.75
-0.1105	3.0695	-0.1105	2.7795	-0.1105	4.677	-0.1105	4.392	-0.1105	5.40592	-0.1105	4.859	-0.1105	17.495	-0.1105	17.845
-0.1095	3.1065	-0.1095	2.8145	-0.1095	4.729	-0.1095	4.441	-0.1095	5.4675	-0.1095	4.91606	-0.1095	17.585	-0.1095	17.94
-0.1085	3.144	-0.1085	2.851	-0.1085	4.788	-0.1085	4.492	-0.1085	5.52966	-0.1085	4.97595	-0.1085	17.68	-0.1085	18.03
-0.1075	3.182	-0.1075	2.887	-0.1075	4.8445	-0.1075	4.544	-0.1075	5.59124	-0.1075	5.03697	-0.1075	17.775	-0.1075	18.125
-0.1065	3.2195	-0.1065	2.924	-0.1065	4.8985	-0.1065	4.597	-0.1065	5.65565	-0.1065	5.09687	-0.1065	17.865	-0.1065	18.215
-0.1055	3.258	-0.1055	2.961	-0.1055	4.9515	-0.1055	4.648	-0.1055	5.7178	-0.1055	5.15732	-0.1055	17.95	-0.1055	18.31
-0.1045	3.297	-0.1045	2.999	-0.1045	4.9985	-0.1045	4.699	-0.1045	5.77995	-0.1045	5.2189	-0.1045	18.04	-0.1045	18.41
-0.1035	3.3355	-0.1035	3.0375	-0.1035	5.055	-0.1035	4.7515	-0.1035	5.84775	-0.1035	5.27936	-0.1035	18.13	-0.1035	18.5
-0.1025	3.3775	-0.1025	3.077	-0.1025	5.115	-0.1025	4.8065	-0.1025	5.9099	-0.1025	5.34264	-0.1025	18.22	-0.1025	18.59
-0.1015	3.4185	-0.1015	3.1175	-0.1015	5.175	-0.1015	4.869	-0.1015	5.9777	-0.1015	5.40592	-0.1015	18.31	-0.1015	18.68
-0.1005	3.4605	-0.1005	3.1555	-0.1005	5.23	-0.1005	4.9275	-0.1005	6.03985	-0.1005	5.4692	-0.1005	18.395	-0.1005	18.775
-0.0995	3.501	-0.0995	3.194	-0.0995	5.28	-0.0995	4.9895	-0.0995	6.10765	-0.0995	5.53361	-0.0995	18.485	-0.0995	18.86
-0.0985	3.543	-0.0985	3.2345	-0.0985	5.33	-0.0985	5.045	-0.0985	6.17545	-0.0985	5.59915	-0.0985	18.575	-0.0985	18.95
-0.0975	3.5835	-0.0975	3.2745	-0.0975	5.39	-0.0975	5.105	-0.0975	6.24325	-0.0975	5.66695	-0.0975	18.655	-0.0975	19.04
-0.0965	3.6255	-0.0965	3.3165	-0.0965	5.455	-0.0965	5.16	-0.0965	6.31105	-0.0965	5.7291	-0.0965	18.74	-0.0965	19.125
-0.0955	3.6675	-0.0955	3.359	-0.0955	5.515	-0.0955	5.215	-0.0955	6.37885	-0.0955	5.7969	-0.0955	18.825	-0.0955	19.215
-0.0945	3.711	-0.0945	3.4	-0.0945	5.575	-0.0945	5.275	-0.0945	6.4523	-0.0945	5.8647	-0.0945	18.9	-0.0945	19.3
-0.0935	3.754	-0.0935	3.4425	-0.0935	5.63	-0.0935	5.33	-0.0935	6.5201	-0.0935	5.9325	-0.0935	18.985	-0.0935	19.38
-0.0925	3.7965	-0.0925	3.4845	-0.0925	5.68	-0.0925	5.39	-0.0925	6.5879	-0.0925	6.0003	-0.0925	19.07	-0.0925	19.465
-0.0915	3.8425	-0.0915	3.529	-0.0915	5.745	-0.0915	1.775	-0.0915	6.66135	-0.0915	6.0681	-0.0915	19.155	-0.0915	19.55
-0.0905	3.8875	-0.0905	2.238	-0.0905	5.81	-0.0905	0.2984	-0.0905	6.7348	-0.0905	5.6613	-0.0905	19.235	-0.0905	19.635
-0.0895	3.9325	-0.0895	0.30755	-0.0895	5.87	-0.0895	0.03746	-0.0895	6.80825	-0.0895	0.3425	-0.0895	19.315	-0.0895	18.19
-0.0885	3.979	-0.0885	0.02241	-0.0885	5.935	-0.0885	0.03777	-0.0885	6.87605	-0.0885	0.06074	-0.0885	19.39	-0.0885	0.848
-0.0875	4.0235	-0.0875	0.01731	-0.0875	5.99	-0.0875	0.03912	-0.0875	6.9495	-0.0875	0.01579	-0.0875	19.47	-0.0875	0.01929
-0.0865	4.069	-0.0865	0.01696	-0.0865	6.04	-0.0865	0.03972	-0.0865	7.02295	-0.0865	0.01562	-0.0865	19.545	-0.0865	-0.0053
-0.0855	4.115	-0.0855	0.01749	-0.0855	6.11	-0.0855	0.03927	-0.0855	7.0964	-0.0855	0.01585	-0.0855	19.62	-0.0855	-0.00607
-0.0845	4.1625	-0.0845	0.01764	-0.0845	6.18	-0.0845	0.03935	-0.0845	7.16985	-0.0845	0.01485	-0.0845	19.695	-0.0845	-0.00564
-0.0835	4.209	-0.0835	0.01745	-0.0835	6.245	-0.0835	0.04014	-0.0835	7.2433	-0.0835	0.01433	-0.0835	19.765	-0.0835	-0.0057
-0.0825	4.2565	-0.0825	0.0173	-0.0825	6.31	-0.0825	0.04072	-0.0825	7.3224	-0.0825	0.01461	-0.0825	19.84	-0.0825	-0.00619
-0.0815	4.305	-0.0815	0.01744	-0.0815	6.36	-0.0815	0.04069	-0.0815	7.39585	-0.0815	0.01436	-0.0815	19.915	-0.0815	-0.00613
-0.0805	4.3545	-0.0805	0.01745	-0.0805	6.42	-0.0805	0.04064	-0.0805	7.4693	-0.0805	0.01399	-0.0805	19.99	-0.0805	-0.00583
-0.0795	4.405	-0.0795	0.01754	-0.0795	6.495	-0.0795	0.04112	-0.0795	7.5484	-0.0795	0.01411	-0.0795	20.06	-0.0795	-0.00554
-0.0785	4.456	-0.0785	0.01762	-0.0785	6.57	-0.0785	0.04156	-0.0785	7.6275	-0.0785	0.01397	-0.0785	20.13	-0.0785	-0.00542
-0.0775	4.5045	-0.0775	0.01767	-0.0775	6.64	-0.0775	0.04178	-0.0775	7.70095	-0.0775	0.01389	-0.0775	20.2	-0.0775	-0.00539
-0.0765	4.5565	-0.0765	0.0177	-0.0765	6.705	-0.0765	0.04183	-0.0765	7.7857	-0.0765	0.01389	-0.0765	20.265	-0.0765	-0.00515
-0.0755	4.607	-0.0755	0.01777	-0.0755	6.755	-0.0755	0.04201	-0.0755	7.8648	-0.0755	0.01385	-0.0755	20.335	-0.0755	-0.005
-0.0745	4.6595	-0.0745	0.01778	-0.0745	6.825	-0.0745	0.04256	-0.0745	7.9439	-0.0745	0.01383	-0.0745	20.4	-0.0745	-0.005
-0.0735	4.712	-0.0735	0.01771	-0.0735	6.9	-0.0735	0.04287	-0.0735	8.023	-0.0735	0.01379	-0.0735	20.46	-0.0735	-0.00488
-0.0725	4.763	-0.0725	0.01779	-0.0725	6.975	-0.0725	0.04301	-0.0725	8.10775	-0.0725	0.01392	-0.0725	20.525	-0.0725	-0.00464
-0.0715	4.817	-0.0715	0.01785	-0.0715	7.045	-0.0715	0.04323	-0.0715	8.18685	-0.0715	0.01389	-0.0715	20.59	-0.0715	-0.00442
-0.0705	4.87	-0.0705	0.01798	-0.0705	7.105	-0.0705	0.04349	-0.0705	8.26595	-0.0705	0.01384	-0.0705	20.655	-0.0705	-0.00433
-0.0695	4.9245	-0.0695	0.01798	-0.0695	7.165	-0.0695	0.04373	-0.0695	8.3507	-0.0695	0.01381	-0.0695	20.715	-0.0695	-0.00412
-0.0685	4.9775	-0.0685	0.01797	-0.0685	7.235	-0.0685	0.04397	-0.0685	8.43545	-0.0685	0.01393	-0.0685	20.77	-0.0685	-0.00399
-0.0675	5.035	-0.0675	0.01799	-0.0675	7.315	-0.0675	0.0441	-0.0675	8.51455	-0.0675	0.01396	-0.0675	20.825	-0.0675	-0.0039
-0.0665	5.09	-0.0665	0.01811	-0.0665	7.39	-0.0665	0.04423	-0.0665	8.5993	-0.0665	0.01397	-0.0665	20.89	-0.0665	-0.0037
-0.0655	5.145	-0.0655	0.01811	-0.0655	7.465	-0.0655	0.04439	-0.0655	8.68405	-0.0655	0.01389	-0.0655	20.95	-0.0655	-0.00355
-0.0645	5.2	-0.0645	0.01825	-0.0645	7.535	-0.0645	0.04462	-0.0645	8.7688	-0.0645	0.0138	-0.0645	21.01	-0.0645	-0.00341
-0.0635	5.255	-0.0635	0.01825	-0.0635	7.595	-0.0635	0.04471	-0.0635	8.85355	-0.0635	0.01388	-0.0635	21.065	-0.0635	-0.00328
-0.0625	5.315	-0.0625	0.01834	-0.0625	7.665	-0.0625	0.04485	-0.0625	8.9383	-0.0625	0.01386	-0.0625	21.12	-0.0625	-0.00311
-0.0615	5.365	-0.0615	0.01835	-0.0615	7.75	-0.0615	0.04507	-0.0615	9.0287	-0.0615	0.01393	-0.0615	21.175	-0.0615	-0.00285
-0.0605	5.425	-0.0605	0.01838	-0.0605	7.825	-0.0605	0.04528	-0.0605	9.11345	-0.0605	0.01379	-0.0605	21.235	-0.0605	-0.00254
-0.0595	5.485	-0.0595	0.01845	-0.0595	7.9	-0.0595	0.04539	-0.0595	9.1982	-0.0595	0.01381	-0.0595	21.28	-0.0595	-0.00236
-0.0585	5.54	-0.0585	0.01848	-0.0585	7.97	-0.0585	0.04561	-0.0585	9.28295	-0.0585	0.01387	-0.0585	21.335	-0.0585	-0.0022
-0.0575	5.6	-0.0575	0.01853	-0.0575	8.03	-0.0575	0.04575	-0.0575	9.37335	-0.0575	0.01392	-0.0575	21.385	-0.0575	-0.00205
-0.0565	5.66	-0.0565	0.01853	-0.0565	8.11	-0.0565	0.04585	-0.0565	9.46375	-0.0565	0.01397	-0.0565	21.435	-0.0565	-0.00173
-0.0555	5.72	-0.0555	0.01856	-0.0555	8.195	-0.0555	0.04608	-0.0555	9.5485	-0.0555	0.01393	-0.0555	21.49	-0.0555	-0.00168
-0.0545	5.78	-0.0545	0.01859	-0.0545	8.27	-0.0545	0.04626	-0.0545	9.6389	-0.0545	0.0141	-0.0545	21.535	-0.0545	-0.00152
-0.0535	5.845	-0.0535	0.01859	-0.0535	8.345	-0.0535	1.3795	-0.0535	9.7293	-0.0535	0.01422	-0.0535	21.58	-0.0535	-0.00128
-0.0525	5.9	-0.0525	0.01871	-0.0525	8.415	-0.0525	9.1	-0.0525	9.8197	-0.0525	0.01417	-0.0525	21.62	-0.0525	-0.00116
-0.0515	5.96	-0.0515	3.039	-0.0515	8.475	-0.0515	8.37	-0.0515	9.9101	-0.0515	3.93805	-0.0515	21.66	-0.0515	-0.000975
-0.0505	6.025	-0.0505	6.04	-0.0505	8.555	-0.0505	8.285	-0.0505	10.0005	-0.0505	9.80275	-0.0505	21.72	-0.0505	3.7325
-0.0495	6.085	-0.0495	5.795	-0.0495	8.645	-0.0495	8.32	-0.0495	10.0909	-0.0495	9.5485	-0.0495	21.765	-0.0495	22.02
-0.0485	6.15	-0.0485	5.81	-0.0485	8.73	-0.0485	8.385	-0.0485	10.1813	-0.0485	9.5824	-0.0485	21.815	-0.0485	22.295
-0.0475	6.21	-0.0475	5.87	-0.0475	8.81	-0.0475	8.46	-0.0475	10.2774	-0.0475	9.67845	-0.0475	21.855	-0.0475	22.375
-0.0465	6.275	-0.0465	5.94	-0.0465	8.885	-0.0465	8.535	-0.0465	10.3734	-0.0465	9.78015	-0.0465	21.895	-0.0465	22.395
-0.0455	6.34	-0.0455	6.005	-0.0455	8.95	-0.0455	8.61	-0.0455	10.4638	-0.0455	9.87055	-0.0455	21.94	-0.0455	22.465
-0.0445	6.405	-0.0445	6.07	-0.0445	9.035	-0.0445	8.685	-0.0445	10.5599	-0.0445	9.9666	-0.0445	21.98	-0.0445	22.49
-0.0435	6.475	-0.0435	6.135	-0.0435	9.125	-0.0435	8.765	-0.0435	10.6559	-0.0435	10.057	-0.0435	22.02	-0.0435	22.525
-0.0425	6.54	-0.0425	6.19	-0.0425	9.21	-0.0425	8.845	-0.0425	10.7463	-0.0425	10.1474	-0.0425	22.06	-0.0425	22.59
-0.0415	6.605	-0.0415	6.255	-0.0415	9.295	-0.0415	8.925	-0.0415	10.8423	-0.0415	10.2378	-0.0415	22.095	-0.0415	22.615
-0.0405	6.675	-0.0405	6.32	-0.0405	9.37	-0.0405	9.005	-0.0405	10.9384	-0.0405	10.3338	-0.0405	22.13	-0.0405	22.665
-0.0395	6.74	-0.0395	6.385	-0.0395	9.435	-0.0395	9.085	-0.0395	11.0344	-0.0395	10.4299	-0.0395	22.17	-0.0395	22.7
-0.0385	6.805	-0.0385	6.445	-0.0385	9.525	-0.0385	9.17	-0.0385	11.1305	-0.0385	10.5259	-0.0385	22.21	-0.0385	22.73
-0.0375	6.87	-0.0375	6.515	-0.0375	9.62	-0.0375	9.25	-0.0375	11.2265	-0.0375	10.622	-0.0375	22.245	-0.0375	22.785
-0.0365	6.94	-0.0365	6.58	-0.0365	9.71	-0.0365	9.33	-0.0365	11.3226	-0.0365	10.7237	-0.0365	22.275	-0.0365	22.815
-0.0355	7.01	-0.0355	6.645	-0.0355	9.795	-0.0355	9.395	-0.0355	11.4243	-0.0355	10.8254	-0.0355	22.315	-0.0355	22.86
-0.0345	7.08	-0.0345	6.715	-0.0345	9.865	-0.0345	9.47	-0.0345	11.5204	-0.0345	10.9215	-0.0345	22.35	-0.0345	22.89
-0.0335	7.155	-0.0335	6.785	-0.0335	9.935	-0.0335	9.545	-0.0335	11.6164	-0.0335	11.0175	-0.0335	22.38	-0.0335	22.92
-0.0325	7.22	-0.0325	6.85	-0.0325	10.025	-0.0325	9.63	-0.0325	11.7125	-0.0325	11.1192	-0.0325	22.415	-0.0325	22.96
-0.0315	7.295	-0.0315	6.92	-0.0315	10.125	-0.0315	9.71	-0.0315	11.8141	-0.0315	11.2209	-0.0315	22.445	-0.0315	22.995
-0.0305	7.36	-0.0305	6.99	-0.0305	10.215	-0.0305	9.795	-0.0305	11.9102	-0.0305	11.317	-0.0305	22.47	-0.0305	23.025
-0.0295	7.43	-0.0295	7.06	-0.0295	10.3	-0.0295	9.885	-0.0295	12.0119	-0.0295	11.4186	-0.0295	22.5	-0.0295	23.055
-0.0285	7.5	-0.0285	7.125	-0.0285	10.375	-0.0285	9.97	-0.0285	12.108	-0.0285	11.5204	-0.0285	22.535	-0.0285	23.085
-0.0275	7.575	-0.0275	7.195	-0.0275	10.45	-0.0275	10.055	-0.0275	12.2096	-0.0275	11.6164	-0.0275	22.565	-0.0275	23.12
-0.0265	7.645	-0.0265	7.265	-0.0265	10.545	-0.0265	10.145	-0.0265	12.3057	-0.0265	11.7181	-0.0265	22.59	-0.0265	23.15
-0.0255	7.715	-0.0255	7.34	-0.0255	10.645	-0.0255	10.23	-0.0255	12.4074	-0.0255	11.8198	-0.0255	22.615	-0.0255	23.18
-0.0245	7.79	-0.0245	7.41	-0.0245	10.735	-0.0245	10.315	-0.0245	12.5091	-0.0245	11.9215	-0.0245	22.645	-0.0245	23.21
-0.0235	7.865	-0.0235	7.48	-0.0235	10.82	-0.0235	10.405	-0.0235	12.6052	-0.0235	12.0232	-0.0235	22.665	-0.0235	23.225
-0.0225	7.94	-0.0225	7.55	-0.0225	10.895	-0.0225	10.49	-0.0225	12.7068	-0.0225	12.1249	-0.0225	22.695	-0.0225	23.255
-0.0215	8.015	-0.0215	7.63	-0.0215	10.975	-0.0215	10.58	-0.0215	12.8086	-0.0215	12.2266	-0.0215	22.72	-0.0215	23.285
-0.0205	8.09	-0.0205	7.705	-0.0205	11.08	-0.0205	10.67	-0.0205	12.9046	-0.0205	12.3339	-0.0205	22.745	-0.0205	23.315
-0.0195	8.165	-0.0195	7.775	-0.0195	11.175	-0.0195	10.755	-0.0195	13.0063	-0.0195	12.4357	-0.0195	22.765	-0.0195	23.34
-0.0185	8.24	-0.0185	7.85	-0.0185	11.27	-0.0185	10.85	-0.0185	13.1136	-0.0185	12.5373	-0.0185	22.795	-0.0185	23.35
-0.0175	8.315	-0.0175	7.925	-0.0175	11.36	-0.0175	10.945	-0.0175	13.2097	-0.0175	12.639	-0.0175	22.815	-0.0175	23.385
-0.0165	8.39	-0.0165	8	-0.0165	11.445	-0.0165	11.035	-0.0165	13.3114	-0.0165	12.7464	-0.0165	22.84	-0.0165	23.41
-0.0155	8.465	-0.0155	8.075	-0.0155	11.51	-0.0155	11.12	-0.0155	13.4131	-0.0155	12.8481	-0.0155	22.865	-0.0155	23.435
-0.0145	8.545	-0.0145	8.15	-0.0145	11.6	-0.0145	11.21	-0.0145	13.5205	-0.0145	12.9555	-0.0145	22.88	-0.0145	23.455
-0.0135	8.62	-0.0135	8.225	-0.0135	11.705	-0.0135	11.3	-0.0135	13.6165	-0.0135	13.0572	-0.0135	22.905	-0.0135	23.48
-0.0125	8.695	-0.0125	8.3	-0.0125	11.805	-0.0125	7.56	-0.0125	13.7182	-0.0125	13.1588	-0.0125	22.93	-0.0125	23.5
-0.0115	8.775	-0.0115	8.375	-0.0115	11.9	-0.0115	0.3603	-0.0115	13.8199	-0.0115	13.2662	-0.0115	22.95	-0.0115	23.525
-0.0105	8.85	-0.0105	3.3765	-0.0105	11.985	-0.0105	0.067	-0.0105	13.9216	-0.0105	7.88175	-0.0105	22.955	-0.0105	23.54
-0.0095	8.93	-0.0095	0.34755	-0.0095	12.05	-0.0095	0.0589	-0.0095	14.0233	-0.0095	0.16306	-0.0095	22.975	-0.0095	16.1
-0.0085	9.01	-0.0085	0.02469	-0.0085	12.14	-0.0085	0.05775	-0.0085	14.1306	-0.0085	0.02653	-0.0085	23.005	-0.0085	0.1186
-0.0075	9.085	-0.0075	0.02209	-0.0075	12.255	-0.0075	0.0585	-0.0075	14.2324	-0.0075	0.02069	-0.0075	23.025	-0.0075	0.01669
-0.0065	9.16	-0.0065	0.02198	-0.0065	12.355	-0.0065	0.0577	-0.0065	14.334	-0.0065	0.01908	-0.0065	23.05	-0.0065	0.01148
-0.0055	9.24	-0.0055	0.02178	-0.0055	12.45	-0.0055	0.0565	-0.0055	14.4358	-0.0055	0.0188	-0.0055	23.07	-0.0055	0.01044
-0.0045	9.315	-0.0045	0.02096	-0.0045	12.535	-0.0045	0.05655	-0.0045	14.5374	-0.0045	0.01805	-0.0045	23.08	-0.0045	0.01006
-0.0035	9.39	-0.0035	0.02061	-0.0035	12.605	-0.0035	0.05705	-0.0035	14.6335	-0.0035	0.01733	-0.0035	23.1	-0.0035	0.00931
-0.0025	9.475	-0.0025	0.02079	-0.0025	12.69	-0.0025	0.05705	-0.0025	14.7352	-0.0025	0.0172	-0.0025	23.115	-0.0025	0.00919
-0.0015	9.555	-0.0015	0.02079	-0.0015	12.805	-0.0015	0.0566	-0.0015	14.8369	-0.0015	0.01687	-0.0015	23.13	-0.0015	0.00921
-0.0005	9.635	-0.0005	0.02059	-0.0005	12.91	-0.0005	0.0566	-0.0005	14.9386	-0.0005	0.01677	-0.0005	23.145	-0.0005	0.00898
0.0005	9.72	0.0005	0.02049	0.0005	13.01	0.0005	0.05685	0.0005	15.0403	0.0005	0.01664	0.0005	23.16	0.0005	0.00886
0.0015	9.795	0.0015	0.02057	0.0015	13.1	0.0015	0.0567	0.0015	15.1477	0.0015	0.01648	0.0015	23.18	0.0015	0.00905
0.0025	9.875	0.0025	0.02051	0.0025	13.17	0.0025	0.0565	0.0025	15.2493	0.0025	0.01651	0.0025	23.19	0.0025	0.00908
0.0035	9.95	0.0035	0.02049	0.0035	13.25	0.0035	0.0565	0.0035	15.3511	0.0035	0.01651	0.0035	23.205	0.0035	0.00903
0.0045	10.035	0.0045	0.0205	0.0045	13.365	0.0045	0.0567	0.0045	15.4527	0.0045	0.01645	0.0045	23.22	0.0045	0.00917
0.0055	10.115	0.0055	0.02049	0.0055	13.47	0.0055	0.0567	0.0055	15.5544	0.0055	0.0163	0.0055	23.235	0.0055	0.00933
0.0065	10.2	0.0065	0.02051	0.0065	13.575	0.0065	0.05665	0.0065	15.6562	0.0065	0.01623	0.0065	23.25	0.0065	0.00939
0.0075	10.28	0.0075	0.02046	0.0075	13.67	0.0075	0.0565	0.0075	15.7578	0.0075	0.01626	0.0075	23.265	0.0075	0.00924
0.0085	10.36	0.0085	0.02046	0.0085	13.735	0.0085	0.05665	0.0085	15.8596	0.0085	0.01628	0.0085	23.28	0.0085	0.00943
0.0095	10.44	0.0095	0.02046	0.0095	13.82	0.0095	0.0567	0.0095	15.9612	0.0095	0.01628	0.0095	23.29	0.0095	0.00952
0.0105	10.525	0.0105	0.02035	0.0105	13.94	0.0105	0.0567	0.0105	16.063	0.0105	0.01632	0.0105	23.3	0.0105	0.00959
0.0115	10.61	0.0115	0.02034	0.0115	14.045	0.0115	0.05685	0.0115	16.1647	0.0115	0.01626	0.0115	23.31	0.0115	0.00975
0.0125	10.695	0.0125	0.02037	0.0125	14.145	0.0125	0.0568	0.0125	16.2607	0.0125	0.01622	0.0125	23.325	0.0125	0.00971
0.0135	10.775	0.0135	0.02036	0.0135	14.24	0.0135	0.0569	0.0135	16.3624	0.0135	0.01615	0.0135	23.345	0.0135	0.00986
0.0145	10.86	0.0145	0.0203	0.0145	14.305	0.0145	0.05695	0.0145	16.4641	0.0145	0.01613	0.0145	23.355	0.0145	0.00997
0.0155	10.94	0.0155	0.0203	0.0155	14.395	0.0155	0.05695	0.0155	16.5658	0.0155	0.01613	0.0155	23.36	0.0155	0.01013
0.0165	11.02	0.0165	0.02034	0.0165	14.51	0.0165	0.05705	0.0165	16.6619	0.0165	0.01614	0.0165	23.375	0.0165	0.01036
0.0175	11.1	0.0175	0.0203	0.0175	14.62	0.0175	0.0571	0.0175	16.7635	0.0175	0.01618	0.0175	23.39	0.0175	0.0105
0.0185	11.18	0.0185	0.02039	0.0185	14.72	0.0185	0.0571	0.0185	16.8596	0.0185	0.01613	0.0185	23.4	0.0185	0.01073
0.0195	11.26	0.0195	0.02045	0.0195	14.805	0.0195	0.0572	0.0195	16.9613	0.0195	0.01615	0.0195	23.41	0.0195	0.01082
0.0205	11.345	0.0205	0.02052	0.0205	14.87	0.0205	0.05725	0.0205	17.063	0.0205	0.01622	0.0205	23.415	0.0205	0.01085
0.0215	11.425	0.0215	0.02056	0.0215	14.96	0.0215	0.0573	0.0215	17.1591	0.0215	0.01627	0.0215	23.435	0.0215	0.01092
0.0225	11.5	0.0225	0.02049	0.0225	15.08	0.0225	0.05725	0.0225	17.2551	0.0225	0.01626	0.0225	23.44	0.0225	0.01104
0.0235	11.595	0.0235	0.02048	0.0235	15.19	0.0235	0.05735	0.0235	17.3512	0.0235	0.01624	0.0235	23.455	0.0235	0.01115
0.0245	11.675	0.0245	0.02056	0.0245	15.295	0.0245	0.05735	0.0245	17.4472	0.0245	0.01618	0.0245	23.465	0.0245	0.01122
0.0255	11.755	0.0255	0.02056	0.0255	15.38	0.0255	0.0581	0.0255	17.5489	0.0255	0.01614	0.0255	23.47	0.0255	0.01137
0.0265	11.84	0.0265	0.02057	0.0265	15.445	0.0265	12.26	0.0265	17.645	0.0265	0.01614	0.0265	23.48	0.0265	0.01157
0.0275	11.92	0.0275	1.0295	0.0275	15.54	0.0275	15.44	0.0275	17.7354	0.0275	0.01611	0.0275	23.49	0.0275	0.01166
0.0285	12	0.0285	11.885	0.0285	15.66	0.0285	15.335	0.0285	17.8314	0.0285	6.28845	0.0285	23.5	0.0285	0.01169
0.0295	12.085	0.0295	11.845	0.0295	15.775	0.0295	15.39	0.0295	17.9218	0.0295	17.8427	0.0295	23.505	0.0295	11.585
0.0305	12.17	0.0305	11.925	0.0305	15.88	0.0305	15.475	0.0305	18.0178	0.0305	17.8596	0.0305	23.51	0.0305	24.04
0.0315	12.25	0.0315	12	0.0315	15.97	0.0315	15.59	0.0315	18.1139	0.0315	17.9048	0.0315	23.505	0.0315	24.085
0.0325	12.33	0.0325	12.075	0.0325	16.03	0.0325	15.695	0.0325	18.2099	0.0325	18.0178	0.0325	23.52	0.0325	24.095
0.0335	12.41	0.0335	12.155	0.0335	16.11	0.0335	15.8	0.0335	18.3004	0.0335	18.0743	0.0335	23.535	0.0335	24.07
0.0345	12.485	0.0345	12.22	0.0345	16.23	0.0345	15.9	0.0345	18.3908	0.0345	18.1534	0.0345	23.55	0.0345	24.145
0.0355	12.565	0.0355	12.295	0.0355	16.345	0.0355	15.995	0.0355	18.4811	0.0355	18.2552	0.0355	23.555	0.0355	24.155
0.0365	12.645	0.0365	12.37	0.0365	16.45	0.0365	16.095	0.0365	18.5715	0.0365	18.3455	0.0365	23.565	0.0365	24.155
0.0375	12.72	0.0375	12.44	0.0375	16.545	0.0375	16.185	0.0375	18.662	0.0375	18.4416	0.0375	23.57	0.0375	24.14
0.0385	12.8	0.0385	12.515	0.0385	16.605	0.0385	16.28	0.0385	18.7523	0.0385	18.5264	0.0385	23.58	0.0385	24.145
0.0395	12.89	0.0395	12.605	0.0395	16.675	0.0395	16.375	0.0395	18.8427	0.0395	18.6167	0.0395	23.595	0.0395	24.18
0.0405	12.97	0.0405	12.685	0.0405	16.775	0.0405	16.47	0.0405	18.9275	0.0405	18.7071	0.0405	23.6	0.0405	24.18
0.0415	13.055	0.0415	12.755	0.0415	16.9	0.0415	16.56	0.0415	19.0123	0.0415	18.7976	0.0415	23.605	0.0415	24.19
0.0425	13.13	0.0425	12.835	0.0425	17.005	0.0425	16.66	0.0425	19.097	0.0425	18.8823	0.0425	23.615	0.0425	24.195
0.0435	13.205	0.0435	12.91	0.0435	17.105	0.0435	16.755	0.0435	19.1818	0.0435	18.9727	0.0435	23.62	0.0435	24.195
0.0445	13.285	0.0445	12.99	0.0445	17.165	0.0445	16.85	0.0445	19.2665	0.0445	19.0688	0.0445	23.635	0.0445	24.205
0.0455	13.365	0.0455	13.07	0.0455	17.245	0.0455	16.945	0.0455	19.3513	0.0455	19.1648	0.0455	23.645	0.0455	24.215
0.0465	13.44	0.0465	13.14	0.0465	17.365	0.0465	17.025	0.0465	19.4416	0.0465	19.2439	0.0465	23.65	0.0465	24.22
0.0475	13.525	0.0475	13.215	0.0475	17.48	0.0475	17.075	0.0475	19.5207	0.0475	19.3343	0.0475	23.655	0.0475	24.225
0.0485	13.6	0.0485	13.3	0.0485	17.58	0.0485	17.15	0.0485	19.6055	0.0485	19.419	0.0485	23.665	0.0485	24.23
0.0495	13.68	0.0495	13.385	0.0495	17.65	0.0495	17.23	0.0495	19.6902	0.0495	19.5038	0.0495	23.665	0.0495	24.24
0.0505	13.755	0.0505	13.46	0.0505	17.705	0.0505	17.32	0.0505	19.7693	0.0505	19.5942	0.0505	23.67	0.0505	24.25
0.0515	13.825	0.0515	13.535	0.0515	17.805	0.0515	17.405	0.0515	19.8484	0.0515	19.679	0.0515	23.685	0.0515	24.26
0.0525	13.905	0.0525	13.615	0.0525	17.93	0.0525	17.5	0.0525	19.9276	0.0525	19.7581	0.0525	23.69	0.0525	24.265
0.0535	13.98	0.0535	13.695	0.0535	18.04	0.0535	17.59	0.0535	20.0067	0.0535	19.8484	0.0535	23.7	0.0535	24.27
0.0545	14.055	0.0545	13.765	0.0545	18.135	0.0545	17.675	0.0545	20.0858	0.0545	19.9276	0.0545	23.7	0.0545	24.275
0.0555	14.135	0.0555	13.845	0.0555	18.19	0.0555	17.77	0.0555	20.1649	0.0555	20.0067	0.0555	23.705	0.0555	24.285
0.0565	14.215	0.0565	13.92	0.0565	18.255	0.0565	17.855	0.0565	20.244	0.0565	20.0914	0.0565	23.71	0.0565	24.295
0.0575	14.28	0.0575	14	0.0575	18.375	0.0575	17.945	0.0575	20.3117	0.0575	20.1761	0.0575	23.71	0.0575	24.3
0.0585	14.36	0.0585	14.075	0.0585	18.49	0.0585	18.035	0.0585	20.3852	0.0585	20.2553	0.0585	23.715	0.0585	24.3
0.0595	14.43	0.0595	14.16	0.0595	18.59	0.0595	18.12	0.0595	20.4586	0.0595	20.3287	0.0595	23.725	0.0595	24.315
0.0605	14.5	0.0605	14.225	0.0605	18.68	0.0605	18.21	0.0605	20.5321	0.0605	20.4021	0.0605	23.735	0.0605	24.32
0.0615	14.57	0.0615	14.305	0.0615	18.73	0.0615	18.295	0.0615	20.6056	0.0615	20.4756	0.0615	23.74	0.0615	24.325
0.0625	14.645	0.0625	14.38	0.0625	18.785	0.0625	18.385	0.0625	20.679	0.0625	20.5547	0.0625	23.75	0.0625	24.33
0.0635	14.72	0.0635	14.46	0.0635	18.895	0.0635	18.465	0.0635	20.7524	0.0635	20.6282	0.0635	23.75	0.0635	24.34
0.0645	14.79	0.0645	14.53	0.0645	19.015	0.0645	18.555	0.0645	20.8146	0.0645	20.7072	0.0645	23.76	0.0645	24.35
0.0655	14.86	0.0655	14.615	0.0655	19.115	0.0655	18.66	0.0655	20.888	0.0655	20.7863	0.0655	23.76	0.0655	24.34
0.0665	14.925	0.0665	14.685	0.0665	19.205	0.0665	17.73	0.0665	20.9559	0.0665	20.8654	0.0665	23.775	0.0665	24.35
0.0675	14.995	0.0675	14.75	0.0675	19.245	0.0675	1.342	0.0675	21.0236	0.0675	20.9389	0.0675	23.78	0.0675	24.355
0.0685	15.075	0.0685	10.66	0.0685	19.305	0.0685	0.1804	0.0685	21.0971	0.0685	21.0124	0.0685	23.785	0.0685	24.37
0.0695	15.13	0.0695	0.34705	0.0695	19.415	0.0695	0.06855	0.0695	21.1649	0.0695	11.5204	0.0695	23.79	0.0695	24.37
0.0705	15.195	0.0705	0.0383	0.0705	19.53	0.0705	0.0659	0.0705	21.227	0.0705	0.20961	0.0705	23.795	0.0705	6.91
0.0715	15.26	0.0715	0.02568	0.0715	19.63	0.0715	0.0666	0.0715	21.2949	0.0715	0.03066	0.0715	23.8	0.0715	0.1576
0.0725	15.33	0.0725	0.02449	0.0725	19.69	0.0725	0.06545	0.0725	21.357	0.0725	0.02377	0.0725	23.805	0.0725	0.02407
0.0735	15.39	0.0735	0.02408	0.0735	19.73	0.0735	0.06355	0.0735	21.4191	0.0735	0.0237	0.0735	23.795	0.0735	0.02083
0.0745	15.46	0.0745	0.02319	0.0745	19.795	0.0745	0.063	0.0745	21.4813	0.0745	0.02218	0.0745	23.8	0.0745	0.02016
0.0755	15.525	0.0755	0.02264	0.0755	19.91	0.0755	0.06325	0.0755	21.5378	0.0755	0.02043	0.0755	23.815	0.0755	0.01978
0.0765	15.595	0.0765	0.02273	0.0765	20.025	0.0765	0.0635	0.0765	21.5943	0.0765	0.02037	0.0765	23.82	0.0765	0.01902
0.0775	15.65	0.0775	0.02253	0.0775	20.12	0.0775	0.0631	0.0775	21.6564	0.0775	0.02034	0.0775	23.825	0.0775	0.01871
0.0785	15.73	0.0785	0.02229	0.0785	20.19	0.0785	0.0627	0.0785	21.7129	0.0785	0.01953	0.0785	23.835	0.0785	0.01864
0.0795	15.79	0.0795	0.02216	0.0795	20.225	0.0795	0.0628	0.0795	21.7751	0.0795	0.01952	0.0795	23.845	0.0795	0.01859
0.0805	15.845	0.0805	0.02211	0.0805	20.29	0.0805	0.06295	0.0805	21.8316	0.0805	0.01921	0.0805	23.85	0.0805	0.01847
0.0815	15.905	0.0815	0.022	0.0815	20.405	0.0815	0.0628	0.0815	21.8881	0.0815	0.01905	0.0815	23.855	0.0815	0.0184
0.0825	15.965	0.0825	0.02192	0.0825	20.505	0.0825	0.0626	0.0825	21.9389	0.0825	0.01887	0.0825	23.86	0.0825	0.01842
0.0835	16.03	0.0835	0.02193	0.0835	20.6	0.0835	0.0626	0.0835	21.9955	0.0835	0.01862	0.0835	23.865	0.0835	0.01843
0.0845	16.085	0.0845	0.0218	0.0845	20.68	0.0845	0.0627	0.0845	22.0463	0.0845	0.01853	0.0845	23.87	0.0845	0.01842
0.0855	16.14	0.0855	0.02175	0.0855	20.7	0.0855	0.06275	0.0855	22.0971	0.0855	0.01858	0.0855	23.88	0.0855	0.01845
0.0865	16.195	0.0865	0.02183	0.0865	20.745	0.0865	0.06265	0.0865	22.1424	0.0865	0.0184	0.0865	23.88	0.0865	0.01837
0.0875	16.25	0.0875	0.02178	0.0875	20.86	0.0875	0.0626	0.0875	22.1989	0.0875	0.01832	0.0875	23.88	0.0875	0.01845
0.0885	16.32	0.0885	0.0217	0.0885	20.97	0.0885	0.0626	0.0885	22.2441	0.0885	0.0184	0.0885	23.895	0.0885	0.01845
0.0895	16.375	0.0895	0.02176	0.0895	21.06	0.0895	0.06265	0.0895	22.2949	0.0895	0.01829	0.0895	23.9	0.0895	0.01849
0.0905	16.43	0.0905	0.0218	0.0905	21.135	0.0905	0.06265	0.0905	22.3457	0.0905	0.01826	0.0905	23.9	0.0905	0.01853
0.0915	16.48	0.0915	0.02164	0.0915	21.145	0.0915	0.06265	0.0915	22.391	0.0915	0.01826	0.0915	23.905	0.0915	0.01859
0.0925	16.53	0.0925	0.02166	0.0925	21.195	0.0925	0.06265	0.0925	22.4362	0.0925	0.01823	0.0925	23.91	0.0925	0.01866
0.0935	16.58	0.0935	0.0216	0.0935	21.305	0.0935	0.0627	0.0935	22.4813	0.0935	0.01821	0.0935	23.92	0.0935	0.01871
0.0945	16.64	0.0945	0.02162	0.0945	21.405	0.0945	0.06265	0.0945	22.5209	0.0945	0.01825	0.0945	23.92	0.0945	0.01885
0.0955	16.69	0.0955	0.02164	0.0955	21.49	0.0955	0.0627	0.0955	22.5661	0.0955	0.01813	0.0955	23.925	0.0955	0.01889
0.0965	16.74	0.0965	0.02173	0.0965	21.555	0.0965	0.06275	0.0965	22.6057	0.0965	0.01818	0.0965	23.93	0.0965	0.01883
0.0975	16.79	0.0975	0.02171	0.0975	21.57	0.0975	0.06275	0.0975	22.6508	0.0975	0.01818	0.0975	23.94	0.0975	0.01891
0.0985	16.835	0.0985	0.0217	0.0985	21.61	0.0985	0.06275	0.0985	22.696	0.0985	0.01818	0.0985	23.94	0.0985	0.01894
0.0995	16.885	0.0995	0.02169	0.0995	21.715	0.0995	0.0628	0.0995	22.7356	0.0995	0.01813	0.0995	23.94	0.0995	0.01907
0.1005	16.93	0.1005	0.02171	0.1005	21.82	0.1005	0.0628	0.1005	22.7639	0.1005	0.01818	0.1005	23.94	0.1005	0.01918
0.1015	16.975	0.1015	0.02175	0.1015	21.9	0.1015	0.06285	0.1015	22.809	0.1015	0.01813	0.1015	23.95	0.1015	0.01923
0.1025	17.02	0.1025	0.02173	0.1025	21.955	0.1025	0.06285	0.1025	22.8543	0.1025	0.01811	0.1025	23.96	0.1025	0.01926
0.1035	17.065	0.1035	0.02175	0.1035	21.95	0.1035	0.0628	0.1035	22.8881	0.1035	0.01801	0.1035	23.97	0.1035	0.01941
0.1045	17.12	0.1045	0.02176	0.1045	21.98	0.1045	0.06285	0.1045	22.9277	0.1045	0.01809	0.1045	23.975	0.1045	0.01941
0.1055	17.165	0.1055	0.0217	0.1055	22.055	0.1055	8.295	0.1055	22.9672	0.1055	0.01807	0.1055	23.975	0.1055	0.0195
0.1065	17.2	0.1065	0.02174	0.1065	22.18	0.1065	22.055	0.1065	23.0011	0.1065	0.01812	0.1065	23.98	0.1065	0.01959
0.1075	17.24	0.1075	11.99	0.1075	22.27	0.1075	21.985	0.1075	23.0407	0.1075	0.01813	0.1075	23.99	0.1075	0.01964
0.1085	17.29	0.1085	17.345	0.1085	22.345	0.1085	22.04	0.1085	23.0746	0.1085	7.87045	0.1085	23.99	0.1085	0.09
0.1095	17.33	0.1095	17.38	0.1095	22.365	0.1095	22.1	0.1095	23.1085	0.1095	23.3176	0.1095	23.995	0.1095	20.21
0.1105	17.365	0.1105	17.435	0.1105	22.37	0.1105	22.15	0.1105	23.1367	0.1105	23.5492	0.1105	24	0.1105	24.565
0.1115	17.395	0.1115	17.465	0.1115	22.415	0.1115	22.215	0.1115	23.165	0.1115	23.4023	0.1115	24.01	0.1115	24.595
0.1125	17.445	0.1125	17.5	0.1125	22.525	0.1125	22.27	0.1125	23.1932	0.1125	23.4362	0.1125	24.015	0.1125	24.62
0.1135	17.475	0.1135	17.535	0.1135	22.625	0.1135	22.325	0.1135	23.2215	0.1135	23.4588	0.1135	24.02	0.1135	24.62
0.1145	17.535	0.1145	17.57	0.1145	22.695	0.1145	22.38	0.1145	23.2554	0.1145	23.4701	0.1145	24.025	0.1145	24.62
0.1155	17.575	0.1155	17.605	0.1155	22.71	0.1155	22.435	0.1155	23.2893	0.1155	23.5097	0.1155	24.01	0.1155	24.63
0.1165	17.61	0.1165	17.65	0.1165	22.705	0.1165	22.49	0.1165	23.3176	0.1165	23.5435	0.1165	24.02	0.1165	24.64
0.1175	17.645	0.1175	17.685	0.1175	22.765	0.1175	22.545	0.1175	23.3514	0.1175	23.5718	0.1175	24.03	0.1175	24.65
0.1185	17.685	0.1185	17.72	0.1185	22.87	0.1185	22.585	0.1185	23.3741	0.1185	23.6	0.1185	24.03	0.1185	24.64
0.1195	17.7	0.1195	17.765	0.1195	22.95	0.1195	22.61	0.1195	23.4023	0.1195	23.6283	0.1195	24.04	0.1195	24.65
0.1205	17.74	0.1205	17.805	0.1205	22.995	0.1205	22.62	0.1205	23.4249	0.1205	23.6509	0.1205	24.045	0.1205	24.645
0.1215	17.785	0.1215	17.83	0.1215	23.02	0.1215	22.615	0.1215	23.4475	0.1215	23.6904	0.1215	24.055	0.1215	24.66
0.1225	17.81	0.1225	17.855	0.1225	23.01	0.1225	22.64	0.1225	23.4758	0.1225	23.713	0.1225	24.06	0.1225	24.675
0.1235	17.855	0.1235	17.9	0.1235	23.04	0.1235	22.685	0.1235	23.504	0.1235	23.7413	0.1235	24.065	0.1235	24.67
0.1245	17.88	0.1245	17.93	0.1245	23.14	0.1245	22.755	0.1245	23.5266	0.1245	23.7695	0.1245	24.065	0.1245	24.675
0.1255	17.905	0.1255	17.965	0.1255	23.23	0.1255	22.81	0.1255	23.5492	0.1255	23.7978	0.1255	24.07	0.1255	24.675
0.1265	17.94	0.1265	18.01	0.1265	23.295	0.1265	22.835	0.1265	23.5718	0.1265	23.8091	0.1265	24.075	0.1265	24.68
0.1275	17.97	0.1275	18.035	0.1275	23.335	0.1275	22.875	0.1275	23.6	0.1275	23.843	0.1275	24.08	0.1275	24.685
0.1285	17.985	0.1285	18.065	0.1285	23.305	0.1285	22.91	0.1285	23.617	0.1285	23.8656	0.1285	24.08	0.1285	24.68
0.1295	18.015	0.1295	18.1	0.1295	23.335	0.1295	22.95	0.1295	23.6453	0.1295	23.8882	0.1295	24.085	0.1295	24.69
0.1305	18.05	0.1305	18.13	0.1305	23.425	0.1305	22.995	0.1305	23.6679	0.1305	23.9108	0.1305	24.09	0.1305	24.695
0.1315	18.075	0.1315	18.16	0.1315	23.53	0.1315	23.03	0.1315	23.6904	0.1315	23.9391	0.1315	24.09	0.1315	24.7
0.1325	18.1	0.1325	18.185	0.1325	23.61	0.1325	23.07	0.1325	23.7018	0.1325	23.9616	0.1325	24.095	0.1325	24.705
0.1335	18.13	0.1335	18.2	0.1335	23.635	0.1335	23.11	0.1335	23.73	0.1335	23.9842	0.1335	24.105	0.1335	24.7
0.1345	18.15	0.1345	18.23	0.1345	23.585	0.1345	23.17	0.1345	23.7469	0.1345	24.0012	0.1345	24.105	0.1345	24.705
0.1355	18.17	0.1355	18.27	0.1355	23.605	0.1355	23.255	0.1355	23.7695	0.1355	24.0238	0.1355	24.105	0.1355	24.705
0.1365	18.2	0.1365	18.29	0.1365	23.7	0.1365	23.27	0.1365	23.7865	0.1365	24.0407	0.1365	24.11	0.1365	24.715
0.1375	18.245	0.1375	18.315	0.1375	23.785	0.1375	23.285	0.1375	23.8091	0.1375	24.069	0.1375	24.12	0.1375	24.715
0.1385	18.26	0.1385	18.335	0.1385	23.845	0.1385	23.315	0.1385	23.826	0.1385	24.086	0.1385	24.125	0.1385	24.72
0.1395	18.285	0.1395	18.35	0.1395	23.87	0.1395	23.365	0.1395	23.843	0.1395	24.1086	0.1395	24.13	0.1395	24.73
0.1405	18.315	0.1405	18.39	0.1405	23.835	0.1405	23.45	0.1405	23.86	0.1405	24.1198	0.1405	24.135	0.1405	24.73
0.1415	18.33	0.1415	18.415	0.1415	23.83	0.1415	23.535	0.1415	23.8769	0.1415	24.1425	0.1415	24.125	0.1415	24.73
0.1425	18.34	0.1425	18.455	0.1425	23.92	0.1425	23.6	0.1425	23.8939	0.1425	24.1651	0.1425	24.135	0.1425	24.735
0.1435	18.365	0.1435	18.48	0.1435	24.015	0.1435	23.65	0.1435	23.9108	0.1435	24.1763	0.1435	24.14	0.1435	24.74
0.1445	18.385	0.1445	18.51	0.1445	24.08	0.1445	23.695	0.1445	23.9221	0.1445	24.1877	0.1445	24.15	0.1445	24.745
0.1455	18.4	0.1455	18.535	0.1455	24.095	0.1455	23.735	0.1455	23.9391	0.1455	24.2046	0.1455	24.15	0.1455	24.75
0.1465	18.425	0.1465	18.565	0.1465	24.05	0.1465	8.245	0.1465	23.956	0.1465	24.2272	0.1465	24.155	0.1465	24.75
0.1475	18.46	0.1475	18.32	0.1475	24.05	0.1475	0.5975	0.1475	23.973	0.1475	24.2442	0.1475	24.16	0.1475	24.755
0.1485	18.475	0.1485	2.328	0.1485	24.145	0.1485	0.07725	0.1485	23.9842	0.1485	24.2611	0.1485	24.17	0.1485	24.755
0.1495	18.5	0.1495	0.3028	0.1495	24.23	0.1495	0.0711	0.1495	24.0012	0.1495	13.7464	0.1495	24.175	0.1495	22.315
0.1505	18.515	0.1505	0.02945	0.1505	24.285	0.1505	0.0705	0.1505	24.0125	0.1505	0.24001	0.1505	24.175	0.1505	0.931
0.1515	18.525	0.1515	0.02615	0.1515	24.3	0.1515	0.0695	0.1515	24.0238	0.1515	0.03356	0.1515	24.175	0.1515	0.07335
0.1525	18.535	0.1525	0.02583	0.1525	24.25	0.1525	0.0683	0.1525	24.0407	0.1525	0.02564	0.1525	24.18	0.1525	0.02855
0.1535	18.555	0.1535	0.02514	0.1535	24.24	0.1535	0.0678	0.1535	24.0521	0.1535	0.02384	0.1535	24.185	0.1535	0.02655
0.1545	18.575	0.1545	0.02417	0.1545	24.34	0.1545	0.06785	0.1545	24.0633	0.1545	0.02389	0.1545	24.185	0.1545	0.02586
0.1555	18.6	0.1555	0.02406	0.1555	24.42	0.1555	0.0677	0.1555	24.0803	0.1555	0.02313	0.1555	24.19	0.1555	0.02551
0.1565	18.625	0.1565	0.02411	0.1565	24.47	0.1565	0.06715	0.1565	24.0916	0.1565	0.02205	0.1565	24.195	0.1565	0.02531
0.1575	18.645	0.1575	0.02382	0.1575	24.5	0.1575	0.06705	0.1575	24.1029	0.1575	0.02203	0.1575	24.185	0.1575	0.02503
0.1585	18.655	0.1585	0.02356	0.1585	24.44	0.1585	0.0671	0.1585	24.1198	0.1585	0.022	0.1585	24.195	0.1585	0.02486
0.1595	18.655	0.1595	0.02345	0.1595	24.41	0.1595	0.06695	0.1595	24.1255	0.1595	0.02127	0.1595	24.205	0.1595	0.02474
0.1605	18.67	0.1605	0.02343	0.1605	24.46	0.1605	0.06665	0.1605	24.1481	0.1605	0.02133	0.1605	24.21	0.1605	0.02463
0.1615	18.69	0.1615	0.02344	0.1615	24.56	0.1615	0.0667	0.1615	24.1537	0.1615	0.02131	0.1615	24.215	0.1615	0.02456
0.1625	18.705	0.1625	0.02339	0.1625	24.63	0.1625	0.06675	0.1625	24.1651	0.1625	0.02098	0.1625	24.21	0.1625	0.02451
0.1635	18.72	0.1635	0.02332	0.1635	24.625	0.1635	0.06665	0.1635	24.1763	0.1635	0.02083	0.1635	24.22	0.1635	0.02455
0.1645	18.73	0.1645	0.02322	0.1645	24.565	0.1645	0.0665	0.1645	24.1877	0.1645	0.0208	0.1645	24.22	0.1645	0.02456
0.1655	18.75	0.1655	0.02314	0.1655	24.555	0.1655	0.0665	0.1655	24.1989	0.1655	0.02078	0.1655	24.22	0.1655	0.02456
0.1665	18.765	0.1665	0.02312	0.1665	24.63	0.1665	0.06665	0.1665	24.2102	0.1665	0.02078	0.1665	24.23	0.1665	0.02451
0.1675	18.775	0.1675	0.02313	0.1675	24.72	0.1675	0.0666	0.1675	24.2216	0.1675	0.02059	0.1675	24.24	0.1675	0.02462
0.1685	18.8	0.1685	0.02321	0.1685	24.78	0.1685	0.06645	0.1685	24.2328	0.1685	0.02046	0.1685	24.245	0.1685	0.02458
0.1695	18.81	0.1695	0.02316	0.1695	24.765	0.1695	0.06645	0.1695	24.2385	0.1695	0.0204	0.1695	24.245	0.1695	0.0246
0.1705	18.815	0.1705	0.02319	0.1705	24.705	0.1705	0.06655	0.1705	24.2385	0.1705	0.02029	0.1705	24.25	0.1705	0.02465
0.1715	18.815	0.1715	0.02316	0.1715	24.69	0.1715	0.06655	0.1715	24.2498	0.1715	0.02037	0.1715	24.255	0.1715	0.02463
0.1725	18.815	0.1725	0.02316	0.1725	24.77	0.1725	0.0665	0.1725	24.2554	0.1725	0.02029	0.1725	24.255	0.1725	0.02459
0.1735	18.825	0.1735	0.02312	0.1735	24.865	0.1735	0.06645	0.1735	24.2667	0.1735	0.02033	0.1735	24.26	0.1735	0.0246
0.1745	18.84	0.1745	0.0232	0.1745	24.92	0.1745	0.06645	0.1745	24.2837	0.1745	0.02019	0.1745	24.265	0.1745	0.02472
0.1755	18.865	0.1755	0.02315	0.1755	24.92	0.1755	0.0665	0.1755	24.3007	0.1755	0.02002	0.1755	24.265	0.1755	0.02469
0.1765	18.885	0.1765	0.02312	0.1765	24.87	0.1765	0.06655	0.1765	24.3119	0.1765	0.02	0.1765	24.27	0.1765	0.02474
0.1775	18.905	0.1775	0.02306	0.1775	24.855	0.1775	0.06655	0.1775	24.3176	0.1775	0.01995	0.1775	24.265	0.1775	0.02475
0.1785	18.92	0.1785	0.02305	0.1785	24.96	0.1785	0.06645	0.1785	24.3289	0.1785	0.01992	0.1785	24.275	0.1785	0.02477
0.1795	18.93	0.1795	0.02306	0.1795	25.025	0.1795	0.06655	0.1795	24.3402	0.1795	0.01992	0.1795	24.28	0.1795	0.02479
0.1805	18.935	0.1805	0.02309	0.1805	25.06	0.1805	0.06655	0.1805	24.3515	0.1805	0.0198	0.1805	24.28	0.1805	0.02479
0.1815	18.94	0.1815	0.02307	0.1815	25.085	0.1815	0.06655	0.1815	24.3572	0.1815	0.01984	0.1815	24.285	0.1815	0.02487
0.1825	18.93	0.1825	0.02307	0.1825	25.02	0.1825	0.06665	0.1825	24.3628	0.1825	0.0198	0.1825	24.285	0.1825	0.02491
0.1835	18.94	0.1835	0.02317	0.1835	24.97	0.1835	0.06665	0.1835	24.3741	0.1835	0.01985	0.1835	24.285	0.1835	0.02494
0.1845	18.955	0.1845	0.02307	0.1845	25.015	0.1845	1.5875	0.1845	24.3798	0.1845	0.01989	0.1845	24.295	0.1845	0.02491
0.1855	18.97	0.1855	0.02306	0.1855	25.105	0.1855	23.32	0.1855	24.391	0.1855	0.01987	0.1855	24.3	0.1855	0.02494
0.1865	18.98	0.1865	6.485	0.1865	25.155	0.1865	24.575	0.1865	24.4023	0.1865	0.0198	0.1865	24.305	0.1865	0.02498
0.1875	18.985	0.1875	19.085	0.1875	25.175	0.1875	24.565	0.1875	24.408	0.1875	0.01994	0.1875	24.305	0.1875	0.02502
0.1885	18.995	0.1885	19.13	0.1885	25.105	0.1885	24.585	0.1885	24.4137	0.1885	16.6562	0.1885	24.315	0.1885	5.21
0.1895	19	0.1895	19.11	0.1895	25.06	0.1895	24.605	0.1895	24.4193	0.1895	24.8826	0.1895	24.32	0.1895	24.635
0.1905	19.005	0.1905	19.14	0.1905	25.075	0.1905	24.6	0.1905	24.4249	0.1905	24.8035	0.1905	24.325	0.1905	24.805
0.1915	19.01	0.1915	19.145	0.1915	25.17	0.1915	24.625	0.1915	24.4363	0.1915	24.7018	0.1915	24.33	0.1915	24.825
0.1925	19.015	0.1925	19.14	0.1925	25.235	0.1925	24.635	0.1925	24.4419	0.1925	24.6849	0.1925	24.33	0.1925	24.825
0.1935	19.02	0.1935	19.14	0.1935	25.28	0.1935	24.645	0.1935	24.4475	0.1935	24.7188	0.1935	24.33	0.1935	24.865
0.1945	19.03	0.1945	19.15	0.1945	25.22	0.1945	24.655	0.1945	24.4589	0.1945	24.7018	0.1945	24.34	0.1945	24.85
0.1955	19.04	0.1955	19.155	0.1955	25.16	0.1955	24.695	0.1955	24.4702	0.1955	24.73	0.1955	24.34	0.1955	24.845
0.1965	19.05	0.1965	19.17	0.1965	25.175	0.1965	24.71	0.1965	24.4702	0.1965	24.7188	0.1965	24.34	0.1965	24.86
0.1975	19.05	0.1975	19.185	0.1975	25.27	0.1975	24.715	0.1975	24.4814	0.1975	24.7526	0.1975	24.35	0.1975	24.855
0.1985	19.065	0.1985	19.175	0.1985	25.325	0.1985	24.72	0.1985	24.4871	0.1985	24.7357	0.1985	24.345	0.1985	24.88
0.1995	19.06	0.1995	19.18	0.1995	25.35	0.1995	24.715	0.1995	24.4928	0.1995	24.7583	0.1995	24.325	0.1995	24.875
0.2005	19.07	0.2005	19.19	0.2005	25.285	0.2005	24.75	0.2005	24.504	0.2005	24.764	0.2005	24.345	0.2005	24.87
0.2015	19.075	0.2015	19.19	0.2015	25.22	0.2015	24.815	0.2015	24.504	0.2015	24.764	0.2015	24.35	0.2015	24.88
0.2025	19.08	0.2025	19.2	0.2025	25.25	0.2025	24.885	0.2025	24.5154	0.2025	24.7696	0.2025	24.355	0.2025	24.865
0.2035	19.09	0.2035	19.215	0.2035	25.345	0.2035	24.935	0.2035	24.521	0.2035	24.7865	0.2035	24.365	0.2035	24.88
0.2045	19.085	0.2045	19.22	0.2045	25.395	0.2045	24.97	0.2045	24.521	0.2045	24.7922	0.2045	24.365	0.2045	24.88
0.2055	19.095	0.2055	19.225	0.2055	25.42	0.2055	24.99	0.2055	24.5323	0.2055	24.7922	0.2055	24.37	0.2055	24.88
0.2065	19.105	0.2065	19.24	0.2065	25.35	0.2065	24.995	0.2065	24.5323	0.2065	24.8091	0.2065	24.375	0.2065	24.89
0.2075	19.11	0.2075	19.24	0.2075	25.285	0.2075	25.01	0.2075	24.5379	0.2075	24.8035	0.2075	24.375	0.2075	24.89
0.2085	19.11	0.2085	19.235	0.2085	25.31	0.2085	25.025	0.2085	24.5379	0.2085	24.8091	0.2085	24.38	0.2085	24.895
0.2095	19.115	0.2095	19.24	0.2095	25.395	0.2095	25.035	0.2095	24.5549	0.2095	24.8205	0.2095	24.385	0.2095	24.895
0.2105	19.125	0.2105	19.24	0.2105	25.455	0.2105	25.045	0.2105	24.5605	0.2105	24.8091	0.2105	24.39	0.2105	24.905
0.2115	19.13	0.2115	19.25	0.2115	25.485	0.2115	25.07	0.2115	24.5662	0.2115	24.8205	0.2115	24.385	0.2115	24.91
0.2125	19.135	0.2125	19.27	0.2125	25.45	0.2125	25.08	0.2125	24.5605	0.2125	24.8374	0.2125	24.395	0.2125	24.905
0.2135	19.135	0.2135	19.26	0.2135	25.335	0.2135	25.095	0.2135	24.5719	0.2135	24.8431	0.2135	24.395	0.2135	24.91
0.2145	19.15	0.2145	19.25	0.2145	25.34	0.2145	25.11	0.2145	24.5775	0.2145	24.8487	0.2145	24.4	0.2145	24.91
0.2155	19.155	0.2155	19.27	0.2155	25.445	0.2155	25.01	0.2155	24.5831	0.2155	24.8487	0.2155	24.405	0.2155	24.92
0.2165	19.15	0.2165	19.28	0.2165	25.505	0.2165	24.96	0.2165	24.5944	0.2165	24.8544	0.2165	24.41	0.2165	24.925
0.2175	19.155	0.2175	19.28	0.2175	25.535	0.2175	24.935	0.2175	24.5944	0.2175	24.86	0.2175	24.41	0.2175	24.92
0.2185	19.155	0.2185	19.27	0.2185	25.505	0.2185	24.935	0.2185	24.6058	0.2185	24.8713	0.2185	24.41	0.2185	24.92
0.2195	19.16	0.2195	19.28	0.2195	25.42	0.2195	24.92	0.2195	24.6058	0.2195	24.877	0.2195	24.415	0.2195	24.925
0.2205	19.165	0.2205	19.285	0.2205	25.425	0.2205	24.925	0.2205	24.617	0.2205	24.877	0.2205	24.42	0.2205	24.925
0.2215	19.165	0.2215	19.295	0.2215	25.515	0.2215	24.935	0.2215	24.617	0.2215	24.8882	0.2215	24.425	0.2215	24.93
0.2225	19.17	0.2225	19.3	0.2225	25.565	0.2225	24.96	0.2225	24.6227	0.2225	24.8882	0.2225	24.425	0.2225	24.935
0.2235	19.18	0.2235	19.3	0.2235	25.59	0.2235	24.985	0.2235	24.6227	0.2235	24.8939	0.2235	24.425	0.2235	24.945
0.2245	19.175	0.2245	19.315	0.2245	25.55	0.2245	25.005	0.2245	24.634	0.2245	24.8996	0.2245	24.425	0.2245	24.945
0.2255	19.185	0.2255	19.315	0.2255	25.47	0.2255	12.985	0.2255	24.6453	0.2255	24.9052	0.2255	24.425	0.2255	24.945
0.2265	19.185	0.2265	19.305	0.2265	25.455	0.2265	0.47485	0.2265	24.651	0.2265	24.9108	0.2265	24.43	0.2265	24.945
0.2275	19.2	0.2275	8.145	0.2275	25.525	0.2275	0.0844	0.2275	24.651	0.2275	24.9108	0.2275	24.445	0.2275	24.95
0.2285	19.195	0.2285	0.5745	0.2285	25.595	0.2285	0.07455	0.2285	24.6453	0.2285	24.9108	0.2285	24.445	0.2285	24.955
0.2295	19.2	0.2295	0.03368	0.2295	25.63	0.2295	0.0739	0.2295	24.6679	0.2295	5.8195	0.2295	24.445	0.2295	14.55
0.2305	19.195	0.2305	0.02754	0.2305	25.585	0.2305	0.0733	0.2305	24.6623	0.2305	0.17707	0.2305	24.445	0.2305	0.2402
0.2315	19.2	0.2315	0.02671	0.2315	25.53	0.2315	0.07165	0.2315	24.6735	0.2315	0.02974	0.2315	24.45	0.2315	0.03957
0.2325	19.215	0.2325	0.02604	0.2325	25.55	0.2325	0.0706	0.2325	24.6792	0.2325	0.02657	0.2325	24.46	0.2325	0.03215
0.2335	19.22	0.2335	0.02536	0.2335	25.635	0.2335	0.0706	0.2335	24.6735	0.2335	0.02617	0.2335	24.465	0.2335	0.03099
0.2345	19.225	0.2345	0.02509	0.2345	25.695	0.2345	0.0708	0.2345	24.6849	0.2345	0.02427	0.2345	24.46	0.2345	0.03036
0.2355	19.235	0.2355	0.02512	0.2355	25.715	0.2355	0.0705	0.2355	24.6849	0.2355	0.02326	0.2355	24.465	0.2355	0.02926
0.2365	19.23	0.2365	0.02481	0.2365	25.65	0.2365	0.07015	0.2365	24.6905	0.2365	0.02341	0.2365	24.465	0.2365	0.02879
0.2375	19.23	0.2375	0.02441	0.2375	25.605	0.2375	0.0699	0.2375	24.6961	0.2375	0.02301	0.2375	24.47	0.2375	0.02866
0.2385	19.23	0.2385	0.02438	0.2385	25.655	0.2385	0.06985	0.2385	24.7018	0.2385	0.02259	0.2385	24.475	0.2385	0.02844
0.2395	19.24	0.2395	0.02451	0.2395	25.74	0.2395	0.0699	0.2395	24.7075	0.2395	0.02246	0.2395	24.475	0.2395	0.02808
0.2405	19.24	0.2405	0.02445	0.2405	25.785	0.2405	0.0699	0.2405	24.7131	0.2405	0.02231	0.2405	24.48	0.2405	0.02791
0.2415	19.24	0.2415	0.02426	0.2415	25.8	0.2415	0.06975	0.2415	24.7188	0.2415	0.02222	0.2415	24.46	0.2415	0.02779
0.2425	19.24	0.2425	0.02425	0.2425	25.735	0.2425	0.0697	0.2425	24.7188	0.2425	0.0221	0.2425	24.475	0.2425	0.02773
0.2435	19.25	0.2435	0.02431	0.2435	25.66	0.2435	0.06965	0.2435	24.73	0.2435	0.02198	0.2435	24.485	0.2435	0.0277
0.2445	19.245	0.2445	0.02422	0.2445	25.65	0.2445	0.06975	0.2445	24.7357	0.2445	0.02199	0.2445	24.49	0.2445	0.02762
0.2455	19.245	0.2455	0.02404	0.2455	25.735	0.2455	0.0696	0.2455	24.7357	0.2455	0.02197	0.2455	24.495	0.2455	0.02757
0.2465	19.25	0.2465	0.02404	0.2465	25.795	0.2465	0.0695	0.2465	24.7414	0.2465	0.02191	0.2465	24.5	0.2465	0.02755
0.2475	19.255	0.2475	0.02406	0.2475	25.815	0.2475	0.0695	0.2475	24.7357	0.2475	0.02187	0.2475	24.5	0.2475	0.02765
0.2485	19.245	0.2485	0.02404	0.2485	25.75	0.2485	0.06955	0.2485	24.7526	0.2485	0.0219	0.2485	24.5	0.2485	0.02768
0.2495	19.245	0.2495	0.02398	0.2495	25.685	0.2495	0.0695	0.2495	24.7583	0.2495	0.02184	0.2495	24.5	0.2495	0.02757
0.2505	19.26	0.2505	0.02402	0.2505	25.7	0.2505	0.0695	0.2505	24.7583	0.2505	0.02179	0.2505	24.51	0.2505	0.02752
0.2515	19.275	0.2515	0.02399	0.2515	25.795	0.2515	0.0694	0.2515	24.7526	0.2515	0.02184	0.2515	24.52	0.2515	0.0275
0.2525	19.28	0.2525	0.02401	0.2525	25.85	0.2525	0.06945	0.2525	24.7583	0.2525	0.02178	0.2525	24.52	0.2525	0.0275
0.2535	19.275	0.2535	0.02393	0.2535	25.875	0.2535	0.0695	0.2535	24.7752	0.2535	0.02174	0.2535	24.515	0.2535	0.02751
0.2545	19.28	0.2545	0.02384	0.2545	25.815	0.2545	0.0695	0.2545	24.764	0.2545	0.02178	0.2545	24.525	0.2545	0.02759
0.2555	19.275	0.2555	0.0238	0.2555	25.735	0.2555	0.06945	0.2555	24.7752	0.2555	0.02172	0.2555	24.53	0.2555	0.02756
0.2565	19.275	0.2565	0.02382	0.2565	25.745	0.2565	0.0695	0.2565	24.7809	0.2565	0.02173	0.2565	24.525	0.2565	0.02757
0.2575	19.275	0.2575	0.02392	0.2575	25.835	0.2575	0.06945	0.2575	24.7809	0.2575	0.02178	0.2575	24.53	0.2575	0.02756
0.2585	19.285	0.2585	0.02399	0.2585	25.885	0.2585	0.0694	0.2585	24.7865	0.2585	0.02179	0.2585	24.53	0.2585	0.02761
0.2595	19.285	0.2595	0.02398	0.2595	25.905	0.2595	0.06945	0.2595	24.7979	0.2595	0.02177	0.2595	24.535	0.2595	0.02768
0.2605	19.295	0.2605	0.02391	0.2605	25.83	0.2605	0.0695	0.2605	24.8035	0.2605	0.02168	0.2605	24.54	0.2605	0.02768
0.2615	19.305	0.2615	0.02385	0.2615	25.755	0.2615	0.06955	0.2615	24.8035	0.2615	0.02153	0.2615	24.54	0.2615	0.0277
0.2625	19.31	0.2625	0.0239	0.2625	25.745	0.2625	0.0696	0.2625	24.8091	0.2625	0.02167	0.2625	24.545	0.2625	0.02767
0.2635	19.315	0.2635	0.02397	0.2635	25.83	0.2635	0.06965	0.2635	24.8091	0.2635	0.02165	0.2635	24.545	0.2635	0.02756
0.2645	19.32	0.2645	0.02401	0.2645	25.91	0.2645	16.175	0.2645	24.8148	0.2645	0.02165	0.2645	24.55	0.2645	0.02773
0.2655	19.315	0.2655	1.121	0.2655	25.93	0.2655	25.565	0.2655	24.8148	0.2655	0.02163	0.2655	24.555	0.2655	0.02778
0.2665	19.315	0.2665	18.285	0.2665	25.905	0.2665	25.585	0.2665	24.8205	0.2665	0.02164	0.2665	24.56	0.2665	0.02771
0.2675	19.315	0.2675	19.41	0.2675	25.815	0.2675	25.59	0.2675	24.8261	0.2675	1.45431	0.2675	24.56	0.2675	0.02772
0.2685	19.325	0.2685	19.405	0.2685	25.78	0.2685	25.595	0.2685	24.8261	0.2685	23.6791	0.2685	24.565	0.2685	14.19
0.2695	19.33	0.2695	19.4	0.2695	25.86	0.2695	25.605	0.2695	24.8261	0.2695	25.2216	0.2695	24.565	0.2695	25.035
0.2705	19.33	0.2705	19.395	0.2705	25.93	0.2705	25.605	0.2705	24.8374	0.2705	25.1086	0.2705	24.565	0.2705	25.04
0.2715	19.335	0.2715	19.44	0.2715	25.96	0.2715	25.61	0.2715	24.8374	0.2715	25.086	0.2715	24.57	0.2715	25.05
0.2725	19.335	0.2725	19.43	0.2725	25.955	0.2725	25.62	0.2725	24.8431	0.2725	25.1029	0.2725	24.57	0.2725	25.02
0.2735	19.33	0.2735	19.415	0.2735	25.86	0.2735	25.625	0.2735	24.8431	0.2735	25.0747	0.2735	24.575	0.2735	25.08
0.2745	19.345	0.2745	19.415	0.2745	25.815	0.2745	25.625	0.2745	24.8544	0.2745	25.0747	0.2745	24.58	0.2745	25.05
0.2755	19.34	0.2755	19.41	0.2755	25.875	0.2755	25.595	0.2755	24.8544	0.2755	25.086	0.2755	24.58	0.2755	25.05
0.2765	19.34	0.2765	19.405	0.2765	25.94	0.2765	25.54	0.2765	24.8544	0.2765	25.086	0.2765	24.59	0.2765	25.055
0.2775	19.345	0.2775	19.42	0.2775	25.99	0.2775	25.505	0.2775	24.8544	0.2775	25.0803	0.2775	24.59	0.2775	25.055
0.2785	19.345	0.2785	19.43	0.2785	26.01	0.2785	25.46	0.2785	24.86	0.2785	25.0973	0.2785	24.59	0.2785	25.07
0.2795	19.345	0.2795	19.42	0.2795	25.94	0.2795	25.44	0.2795	24.86	0.2795	25.0973	0.2795	24.59	0.2795	25.065
0.2805	19.345	0.2805	19.425	0.2805	25.86	0.2805	25.42	0.2805	24.8656	0.2805	25.1029	0.2805	24.595	0.2805	25.08
0.2815	19.345	0.2815	19.425	0.2815	25.87	0.2815	25.43	0.2815	24.8656	0.2815	25.1086	0.2815	24.6	0.2815	25.075
0.2825	19.35	0.2825	19.42	0.2825	25.95	0.2825	25.435	0.2825	24.8713	0.2825	25.1086	0.2825	24.6	0.2825	25.075
0.2835	19.35	0.2835	19.435	0.2835	26.01	0.2835	25.45	0.2835	24.8713	0.2835	25.1142	0.2835	24.585	0.2835	25.085
0.2845	19.35	0.2845	19.44	0.2845	26.005	0.2845	25.465	0.2845	24.877	0.2845	25.1142	0.2845	24.6	0.2845	25.08
0.2855	19.35	0.2855	19.435	0.2855	25.915	0.2855	25.465	0.2855	24.8882	0.2855	25.1199	0.2855	24.605	0.2855	25.09
0.2865	19.35	0.2865	19.435	0.2865	25.85	0.2865	25.485	0.2865	24.8882	0.2865	25.1199	0.2865	24.605	0.2865	25.085
0.2875	19.35	0.2875	19.44	0.2875	25.88	0.2875	25.525	0.2875	24.8939	0.2875	25.1256	0.2875	24.615	0.2875	25.085
0.2885	19.36	0.2885	19.435	0.2885	25.98	0.2885	25.51	0.2885	24.8939	0.2885	25.1312	0.2885	24.625	0.2885	25.095
0.2895	19.365	0.2895	19.435	0.2895	26.035	0.2895	25.495	0.2895	24.8996	0.2895	25.1368	0.2895	24.625	0.2895	25.095
0.2905	19.375	0.2905	19.46	0.2905	26.05	0.2905	25.57	0.2905	24.9052	0.2905	25.1425	0.2905	24.63	0.2905	25.095
0.2915	19.38	0.2915	19.445	0.2915	25.97	0.2915	25.665	0.2915	24.9052	0.2915	25.1425	0.2915	24.63	0.2915	25.1
0.2925	19.385	0.2925	19.455	0.2925	25.895	0.2925	25.71	0.2925	24.9108	0.2925	25.1425	0.2925	24.63	0.2925	25.11
0.2935	19.39	0.2935	19.47	0.2935	25.92	0.2935	25.73	0.2935	24.9165	0.2935	25.1482	0.2935	24.635	0.2935	25.11
0.2945	19.395	0.2945	19.475	0.2945	26.015	0.2945	25.745	0.2945	24.9165	0.2945	25.1425	0.2945	24.64	0.2945	25.105
0.2955	19.385	0.2955	19.465	0.2955	26.06	0.2955	25.745	0.2955	24.9165	0.2955	25.1538	0.2955	24.64	0.2955	25.105
0.2965	19.39	0.2965	19.47	0.2965	26.05	0.2965	25.74	0.2965	24.9108	0.2965	25.1482	0.2965	24.64	0.2965	25.11
0.2975	19.395	0.2975	19.47	0.2975	25.975	0.2975	25.745	0.2975	24.9165	0.2975	25.1594	0.2975	24.64	0.2975	25.12
0.2985	19.39	0.2985	19.47	0.2985	25.91	0.2985	25.75	0.2985	24.9221	0.2985	25.1594	0.2985	24.635	0.2985	25.12
0.2995	19.395	0.2995	19.465	0.2995	25.915	0.2995	25.745	0.2995	24.9278	0.2995	25.1594	0.2995	24.645	0.2995	25.12
0.3005	19.39	0.3005	19.46	0.3005	26.01	0.3005	25.735	0.3005	24.9278	0.3005	25.1708	0.3005	24.65	0.3005	25.12
0.3015	19.39	0.3015	19.47	0.3015	26.075	0.3015	25.73	0.3015	24.9335	0.3015	25.1764	0.3015	24.655	0.3015	25.115
0.3025	19.39	0.3025	19.485	0.3025	26.09	0.3025	25.735	0.3025	24.9391	0.3025	25.1764	0.3025	24.66	0.3025	25.12
0.3035	19.395	0.3035	19.485	0.3035	26	0.3035	25.71	0.3035	24.9447	0.3035	25.1708	0.3035	24.65	0.3035	25.12
0.3045	19.405	0.3045	19.48	0.3045	25.94	0.3045	22.21	0.3045	24.9504	0.3045	25.1821	0.3045	24.65	0.3045	25.125
0.3055	19.4	0.3055	19.485	0.3055	25.96	0.3055	0.9095	0.3055	24.9504	0.3055	25.1877	0.3055	24.65	0.3055	25.13
0.3065	19.4	0.3065	17.515	0.3065	26.055	0.3065	0.13305	0.3065	24.9561	0.3065	25.1933	0.3065	24.655	0.3065	25.135
0.3075	19.4	0.3075	0.903	0.3075	26.1	0.3075	0.0775	0.3075	24.9561	0.3075	25.199	0.3075	24.66	0.3075	25.135
0.3085	19.4	0.3085	0.12205	0.3085	26.11	0.3085	0.07535	0.3085	24.9617	0.3085	21.114	0.3085	24.66	0.3085	25.03
0.3095	19.42	0.3095	0.03055	0.3095	26.025	0.3095	0.07495	0.3095	24.9617	0.3095	0.63393	0.3095	24.66	0.3095	4.1715
0.3105	19.41	0.3105	0.02737	0.3105	25.97	0.3105	0.07365	0.3105	24.9673	0.3105	0.07187	0.3105	24.67	0.3105	0.1355
0.3115	19.405	0.3115	0.02658	0.3115	25.955	0.3115	0.07275	0.3115	24.9673	0.3115	0.0289	0.3115	24.67	0.3115	0.03744
0.3125	19.415	0.3125	0.02637	0.3125	26.035	0.3125	0.0727	0.3125	24.973	0.3125	0.02692	0.3125	24.675	0.3125	0.03452
0.3135	19.435	0.3135	0.02606	0.3135	26.11	0.3135	0.07265	0.3135	24.9786	0.3135	0.02687	0.3135	24.675	0.3135	0.034
0.3145	19.435	0.3145	0.02583	0.3145	26.14	0.3145	0.0722	0.3145	24.9786	0.3145	0.02564	0.3145	24.68	0.3145	0.03313
0.3155	19.42	0.3155	0.0258	0.3155	26.09	0.3155	0.07205	0.3155	24.9786	0.3155	0.02465	0.3155	24.675	0.3155	0.03226
0.3165	19.415	0.3165	0.02564	0.3165	26.005	0.3165	0.0719	0.3165	24.9786	0.3165	0.02488	0.3165	24.69	0.3165	0.03191
0.3175	19.425	0.3175	0.02547	0.3175	25.985	0.3175	0.0718	0.3175	24.9786	0.3175	0.02458	0.3175	24.69	0.3175	0.03178
0.3185	19.43	0.3185	0.02534	0.3185	26.065	0.3185	0.07175	0.3185	24.9843	0.3185	0.02392	0.3185	24.695	0.3185	0.03168
0.3195	19.44	0.3195	0.02533	0.3195	26.14	0.3195	0.0716	0.3195	24.9956	0.3195	0.02391	0.3195	24.695	0.3195	0.03141
0.3205	19.435	0.3205	0.0253	0.3205	26.175	0.3205	0.0715	0.3205	24.9956	0.3205	0.0238	0.3205	24.7	0.3205	0.03126
0.3215	19.44	0.3215	0.02523	0.3215	26.145	0.3215	0.07145	0.3215	25.0069	0.3215	0.02376	0.3215	24.705	0.3215	0.03119
0.3225	19.44	0.3225	0.02515	0.3225	26.055	0.3225	0.0714	0.3225	25.0012	0.3225	0.02364	0.3225	24.705	0.3225	0.03122
0.3235	19.435	0.3235	0.02507	0.3235	26.025	0.3235	0.07135	0.3235	25.0012	0.3235	0.02352	0.3235	24.715	0.3235	0.0311
0.3245	19.445	0.3245	0.02505	0.3245	26.1	0.3245	0.0713	0.3245	25.0069	0.3245	0.02344	0.3245	24.71	0.3245	0.03097
0.3255	19.455	0.3255	0.02509	0.3255	26.21	0.3255	0.0712	0.3255	25.0126	0.3255	0.02342	0.3255	24.695	0.3255	0.03108
0.3265	19.45	0.3265	0.02509	0.3265	26.275	0.3265	0.0712	0.3265	25.0182	0.3265	0.02345	0.3265	24.71	0.3265	0.03098
0.3275	19.445	0.3275	0.02502	0.3275	26.245	0.3275	0.0713	0.3275	25.0126	0.3275	0.02337	0.3275	24.715	0.3275	0.03093
0.3285	19.45	0.3285	0.025	0.3285	26.15	0.3285	0.0711	0.3285	25.0182	0.3285	0.02326	0.3285	24.725	0.3285	0.03088
0.3295	19.455	0.3295	0.02487	0.3295	26.14	0.3295	0.07115	0.3295	25.0295	0.3295	0.02321	0.3295	24.72	0.3295	0.0309
0.3305	19.455	0.3305	0.02486	0.3305	26.225	0.3305	0.07115	0.3305	25.0352	0.3305	0.02314	0.3305	24.72	0.3305	0.03088
0.3315	19.455	0.3315	0.02493	0.3315	26.27	0.3315	0.07115	0.3315	25.0352	0.3315	0.02311	0.3315	24.715	0.3315	0.03086
0.3325	19.465	0.3325	0.02485	0.3325	26.295	0.3325	0.07115	0.3325	25.0352	0.3325	0.02314	0.3325	24.715	0.3325	0.03091
0.3335	19.475	0.3335	0.02487	0.3335	26.245	0.3335	0.07105	0.3335	25.0408	0.3335	0.02304	0.3335	24.71	0.3335	0.03097
0.3345	19.46	0.3345	0.02491	0.3345	26.155	0.3345	0.07115	0.3345	25.0521	0.3345	0.02293	0.3345	24.705	0.3345	0.03095
0.3355	19.49	0.3355	0.02496	0.3355	26.135	0.3355	0.07105	0.3355	25.0521	0.3355	0.02306	0.3355	24.71	0.3355	0.031
0.3365	19.48	0.3365	0.02493	0.3365	26.19	0.3365	0.0711	0.3365	25.0465	0.3365	0.02304	0.3365	24.715	0.3365	0.03095
0.3375	19.465	0.3375	0.02485	0.3375	26.27	0.3375	0.07095	0.3375	25.0521	0.3375	0.02302	0.3375	24.715	0.3375	0.031
0.3385	19.465	0.3385	0.02487	0.3385	26.295	0.3385	0.0709	0.3385	25.0408	0.3385	0.023	0.3385	24.725	0.3385	0.03102
0.3395	19.46	0.3395	0.0249	0.3395	26.245	0.3395	0.07095	0.3395	25.0521	0.3395	0.02313	0.3395	24.725	0.3395	0.03095
0.3405	19.455	0.3405	0.02492	0.3405	26.165	0.3405	0.0709	0.3405	25.0577	0.3405	0.02314	0.3405	24.725	0.3405	0.03095
0.3415	19.475	0.3415	0.02491	0.3415	26.135	0.3415	0.0709	0.3415	25.0577	0.3415	0.02301	0.3415	24.735	0.3415	0.03099
0.3425	19.48	0.3425	0.02479	0.3425	26.195	0.3425	0.071	0.3425	25.0691	0.3425	0.02303	0.3425	24.735	0.3425	0.03106
0.3435	19.47	0.3435	0.02478	0.3435	26.275	0.3435	7.315	0.3435	25.0691	0.3435	0.02307	0.3435	24.75	0.3435	0.03103
0.3445	19.47	0.3445	0.02477	0.3445	26.305	0.3445	25.55	0.3445	25.0691	0.3445	0.02307	0.3445	24.755	0.3445	0.03103
0.3455	19.47	0.3455	1.2095	0.3455	26.295	0.3455	25.645	0.3455	25.0691	0.3455	0.02313	0.3455	24.755	0.3455	0.03111
0.3465	19.48	0.3465	18.455	0.3465	26.21	0.3465	25.76	0.3465	25.0691	0.3465	0.02313	0.3465	24.755	0.3465	0.03104
0.3475	19.485	0.3475	19.525	0.3475	26.185	0.3475	25.85	0.3475	25.086	0.3475	2.31763	0.3475	24.76	0.3475	0.798
0.3485	19.485	0.3485	19.53	0.3485	26.245	0.3485	25.885	0.3485	25.0917	0.3485	24.4193	0.3485	24.765	0.3485	23.13
0.3495	19.49	0.3495	19.52	0.3495	26.31	0.3495	25.925	0.3495	25.086	0.3495	25.5832	0.3495	24.77	0.3495	25.23
0.3505	19.49	0.3505	19.505	0.3505	26.345	0.3505	25.96	0.3505	25.0917	0.3505	25.3629	0.3505	24.775	0.3505	25.305
0.3515	19.49	0.3515	19.515	0.3515	26.345	0.3515	25.98	0.3515	25.0973	0.3515	25.295	0.3515	24.77	0.3515	25.275
0.3525	19.49	0.3525	19.515	0.3525	26.255	0.3525	25.98	0.3525	25.0973	0.3525	25.3233	0.3525	24.77	0.3525	25.28
0.3535	19.49	0.3535	19.51	0.3535	26.19	0.3535	25.995	0.3535	25.0973	0.3535	25.2894	0.3535	24.77	0.3535	25.295
0.3545	19.505	0.3545	19.53	0.3545	26.24	0.3545	25.985	0.3545	25.0973	0.3545	25.312	0.3545	24.78	0.3545	25.275
0.3555	19.51	0.3555	19.54	0.3555	26.325	0.3555	25.99	0.3555	25.1029	0.3555	25.3233	0.3555	24.78	0.3555	25.31
0.3565	19.51	0.3565	19.535	0.3565	26.36	0.3565	25.995	0.3565	25.1029	0.3565	25.3177	0.3565	24.785	0.3565	25.305
0.3575	19.505	0.3575	19.535	0.3575	26.355	0.3575	25.99	0.3575	25.1086	0.3575	25.312	0.3575	24.79	0.3575	25.3
0.3585	19.505	0.3585	19.54	0.3585	26.255	0.3585	25.99	0.3585	25.1142	0.3585	25.3233	0.3585	24.785	0.3585	25.305
0.3595	19.5	0.3595	19.53	0.3595	26.2	0.3595	25.975	0.3595	25.1086	0.3595	25.3289	0.3595	24.79	0.3595	25.285
0.3605	19.505	0.3605	19.535	0.3605	26.22	0.3605	25.935	0.3605	25.1199	0.3605	25.3346	0.3605	24.79	0.3605	25.31
0.3615	19.5	0.3615	19.54	0.3615	26.31	0.3615	25.87	0.3615	25.1199	0.3615	25.3403	0.3615	24.79	0.3615	25.31
0.3625	19.495	0.3625	19.52	0.3625	26.37	0.3625	25.81	0.3625	25.1256	0.3625	25.3346	0.3625	24.8	0.3625	25.31
0.3635	19.495	0.3635	19.54	0.3635	26.335	0.3635	25.785	0.3635	25.1142	0.3635	25.3403	0.3635	24.805	0.3635	25.31
0.3645	19.495	0.3645	19.555	0.3645	26.25	0.3645	25.785	0.3645	25.1086	0.3645	25.3459	0.3645	24.805	0.3645	25.31
0.3655	19.505	0.3655	19.54	0.3655	26.24	0.3655	25.8	0.3655	25.1312	0.3655	25.3459	0.3655	24.81	0.3655	25.32
0.3665	19.505	0.3665	19.555	0.3665	26.345	0.3665	25.805	0.3665	25.1312	0.3665	25.3459	0.3665	24.805	0.3665	25.32
0.3675	19.515	0.3675	19.56	0.3675	26.41	0.3675	25.815	0.3675	25.1256	0.3675	25.3459	0.3675	24.79	0.3675	25.32
0.3685	19.515	0.3685	19.555	0.3685	26.445	0.3685	25.885	0.3685	25.1256	0.3685	25.3515	0.3685	24.8	0.3685	25.32
0.3695	19.51	0.3695	19.56	0.3695	26.43	0.3695	25.89	0.3695	25.1368	0.3695	25.3515	0.3695	24.81	0.3695	25.32
0.3705	19.505	0.3705	19.58	0.3705	26.335	0.3705	25.845	0.3705	25.1368	0.3705	25.3572	0.3705	24.81	0.3705	25.325
0.3715	19.495	0.3715	19.575	0.3715	26.275	0.3715	25.86	0.3715	25.1425	0.3715	25.3629	0.3715	24.815	0.3715	25.33
0.3725	19.505	0.3725	19.585	0.3725	26.295	0.3725	25.915	0.3725	25.1425	0.3725	25.3629	0.3725	24.82	0.3725	25.33
0.3735	19.52	0.3735	19.59	0.3735	26.385	0.3735	25.975	0.3735	25.1425	0.3735	25.3685	0.3735	24.82	0.3735	25.335
0.3745	19.515	0.3745	19.58	0.3745	26.44	0.3745	26.01	0.3745	25.1425	0.3745	25.3742	0.3745	24.825	0.3745	25.33
0.3755	19.51	0.3755	19.57	0.3755	26.47	0.3755	26.03	0.3755	25.1482	0.3755	25.3742	0.3755	24.83	0.3755	25.34
0.3765	19.515	0.3765	19.58	0.3765	26.42	0.3765	26.045	0.3765	25.1482	0.3765	25.3742	0.3765	24.83	0.3765	25.34
0.3775	19.515	0.3775	19.585	0.3775	26.33	0.3775	26.065	0.3775	25.1538	0.3775	25.3798	0.3775	24.83	0.3775	25.345
0.3785	19.52	0.3785	19.59	0.3785	26.295	0.3785	26.08	0.3785	25.1651	0.3785	25.3685	0.3785	24.835	0.3785	25.35
0.3795	19.53	0.3795	19.59	0.3795	26.37	0.3795	26.075	0.3795	25.1594	0.3795	25.3742	0.3795	24.835	0.3795	25.35
0.3805	19.52	0.3805	19.585	0.3805	26.445	0.3805	26.075	0.3805	25.1538	0.3805	25.3798	0.3805	24.84	0.3805	25.35
0.3815	19.52	0.3815	19.575	0.3815	26.48	0.3815	26.08	0.3815	25.1594	0.3815	25.3854	0.3815	24.845	0.3815	25.35
0.3825	19.53	0.3825	19.58	0.3825	26.405	0.3825	26.1	0.3825	25.1594	0.3825	25.3854	0.3825	24.845	0.3825	25.355
0.3835	19.535	0.3835	19.585	0.3835	26.33	0.3835	26.095	0.3835	25.1594	0.3835	25.3854	0.3835	24.85	0.3835	25.355
0.3845	19.53	0.3845	19.585	0.3845	26.31	0.3845	6.17	0.3845	25.1708	0.3845	25.3911	0.3845	24.855	0.3845	25.36
0.3855	19.55	0.3855	19.58	0.3855	26.365	0.3855	0.41445	0.3855	25.1708	0.3855	25.3911	0.3855	24.855	0.3855	25.35
0.3865	19.56	0.3865	17.21	0.3865	26.455	0.3865	0.0826	0.3865	25.1708	0.3865	25.3968	0.3865	24.855	0.3865	25.35
0.3875	19.555	0.3875	0.715	0.3875	26.475	0.3875	0.0772	0.3875	25.1764	0.3875	25.3968	0.3875	24.85	0.3875	25.355
0.3885	19.55	0.3885	0.07635	0.3885	26.38	0.3885	0.0764	0.3885	25.1821	0.3885	14.4188	0.3885	24.855	0.3885	22.29
0.3895	19.55	0.3895	0.03082	0.3895	26.33	0.3895	0.07535	0.3895	25.1877	0.3895	0.18911	0.3895	24.855	0.3895	0.8255
0.3905	19.54	0.3905	0.0279	0.3905	26.305	0.3905	0.0743	0.3905	25.1877	0.3905	0.03581	0.3905	24.86	0.3905	0.0962
0.3915	19.54	0.3915	0.0274	0.3915	26.38	0.3915	0.07405	0.3915	25.1877	0.3915	0.02863	0.3915	24.86	0.3915	0.03871
0.3925	19.535	0.3925	0.02678	0.3925	26.455	0.3925	0.07395	0.3925	25.1877	0.3925	0.02849	0.3925	24.86	0.3925	0.03715
0.3935	19.535	0.3935	0.02621	0.3935	26.46	0.3935	0.0737	0.3935	25.1877	0.3935	0.02797	0.3935	24.865	0.3935	0.03645
0.3945	19.53	0.3945	0.02604	0.3945	26.39	0.3945	0.07345	0.3945	25.1933	0.3945	0.02606	0.3945	24.865	0.3945	0.0356
0.3955	19.545	0.3955	0.02606	0.3955	26.33	0.3955	0.07335	0.3955	25.199	0.3955	0.02553	0.3955	24.87	0.3955	0.03488
0.3965	19.535	0.3965	0.02604	0.3965	26.325	0.3965	0.07315	0.3965	25.199	0.3965	0.02602	0.3965	24.865	0.3965	0.03464
0.3975	19.54	0.3975	0.0258	0.3975	26.405	0.3975	0.07305	0.3975	25.199	0.3975	0.02548	0.3975	24.875	0.3975	0.03445
0.3985	19.55	0.3985	0.02569	0.3985	26.48	0.3985	0.07295	0.3985	25.199	0.3985	0.02488	0.3985	24.875	0.3985	0.03422
0.3995	19.56	0.3995	0.02569	0.3995	26.51	0.3995	0.0728	0.3995	25.2047	0.3995	0.0251	0.3995	24.875	0.3995	0.03405
0.4005	19.565	0.4005	0.02574	0.4005	26.455	0.4005	0.0727	0.4005	25.2047	0.4005	0.02472	0.4005	24.88	0.4005	0.03393
0.4015	19.575	0.4015	0.02563	0.4015	26.365	0.4015	0.0727	0.4015	25.2047	0.4015	0.02468	0.4015	24.885	0.4015	0.03394
0.4025	19.575	0.4025	0.02557	0.4025	26.32	0.4025	0.0726	0.4025	25.2047	0.4025	0.02459	0.4025	24.89	0.4025	0.03389
0.4035	19.57	0.4035	0.02559	0.4035	26.385	0.4035	0.07255	0.4035	25.2103	0.4035	0.02454	0.4035	24.885	0.4035	0.03376
0.4045	19.56	0.4045	0.02554	0.4045	26.465	0.4045	0.0725	0.4045	25.2047	0.4045	0.02446	0.4045	24.89	0.4045	0.03376
0.4055	19.565	0.4055	0.02554	0.4055	26.475	0.4055	0.0725	0.4055	25.2159	0.4055	0.02439	0.4055	24.885	0.4055	0.03365
0.4065	19.555	0.4065	0.02545	0.4065	26.38	0.4065	0.07245	0.4065	25.2216	0.4065	0.02444	0.4065	24.895	0.4065	0.03362
0.4075	19.565	0.4075	0.0254	0.4075	26.33	0.4075	0.0724	0.4075	25.2216	0.4075	0.02427	0.4075	24.895	0.4075	0.03359
0.4085	19.57	0.4085	0.02535	0.4085	26.31	0.4085	0.0724	0.4085	25.2216	0.4085	0.02415	0.4085	24.895	0.4085	0.03353
0.4095	19.57	0.4095	0.02543	0.4095	26.385	0.4095	0.07235	0.4095	25.2273	0.4095	0.02417	0.4095	24.885	0.4095	0.03354
0.4105	19.56	0.4105	0.02535	0.4105	26.49	0.4105	0.07235	0.4105	25.2273	0.4105	0.02411	0.4105	24.895	0.4105	0.03359
0.4115	19.555	0.4115	0.02544	0.4115	26.515	0.4115	0.0723	0.4115	25.2329	0.4115	0.02407	0.4115	24.9	0.4115	0.0336
0.4125	19.56	0.4125	0.02538	0.4125	26.46	0.4125	0.0723	0.4125	25.2329	0.4125	0.02407	0.4125	24.905	0.4125	0.03354
0.4135	19.565	0.4135	0.02545	0.4135	26.385	0.4135	0.0722	0.4135	25.2329	0.4135	0.02402	0.4135	24.905	0.4135	0.03353
0.4145	19.575	0.4145	0.02546	0.4145	26.355	0.4145	0.0722	0.4145	25.2386	0.4145	0.02411	0.4145	24.91	0.4145	0.0335
0.4155	19.565	0.4155	0.02542	0.4155	26.405	0.4155	0.0721	0.4155	25.2329	0.4155	0.02413	0.4155	24.915	0.4155	0.03347
0.4165	19.56	0.4165	0.02541	0.4165	26.51	0.4165	0.0722	0.4165	25.2442	0.4165	0.0241	0.4165	24.92	0.4165	0.03349
0.4175	19.56	0.4175	0.02539	0.4175	26.55	0.4175	0.0721	0.4175	25.2498	0.4175	0.02417	0.4175	24.92	0.4175	0.03346
0.4185	19.575	0.4185	0.02533	0.4185	26.525	0.4185	0.0721	0.4185	25.2498	0.4185	0.0241	0.4185	24.915	0.4185	0.03347
0.4195	19.57	0.4195	0.02528	0.4195	26.43	0.4195	0.0722	0.4195	25.2442	0.4195	0.02411	0.4195	24.92	0.4195	0.03351
0.4205	19.6	0.4205	0.02533	0.4205	26.395	0.4205	0.07225	0.4205	25.2498	0.4205	0.024	0.4205	24.92	0.4205	0.03353
0.4215	19.615	0.4215	0.02528	0.4215	26.435	0.4215	0.07225	0.4215	25.2442	0.4215	0.02409	0.4215	24.92	0.4215	0.03358
0.4225	19.605	0.4225	0.02528	0.4225	26.52	0.4225	0.7445	0.4225	25.2442	0.4225	0.02406	0.4225	24.93	0.4225	0.03365
0.4235	19.595	0.4235	0.02519	0.4235	26.575	0.4235	23.69	0.4235	25.2498	0.4235	0.02401	0.4235	24.93	0.4235	0.03365
0.4245	19.59	0.4245	0.02526	0.4245	26.545	0.4245	26.21	0.4245	25.2555	0.4245	0.02406	0.4245	24.93	0.4245	0.03361
0.4255	19.595	0.4255	1.241	0.4255	26.45	0.4255	26.21	0.4255	25.2555	0.4255	0.02405	0.4255	24.93	0.4255	0.03361
0.4265	19.585	0.4265	18.555	0.4265	26.415	0.4265	26.235	0.4265	25.2612	0.4265	0.02525	0.4265	24.935	0.4265	0.03355
0.4275	19.6	0.4275	19.62	0.4275	26.445	0.4275	26.245	0.4275	25.2612	0.4275	18.289	0.4275	24.935	0.4275	7.555
0.4285	19.605	0.4285	19.635	0.4285	26.575	0.4285	26.245	0.4285	25.2668	0.4285	25.6849	0.4285	24.935	0.4285	25.335
0.4295	19.585	0.4295	19.64	0.4295	26.62	0.4295	26.24	0.4295	25.2612	0.4295	25.4984	0.4295	24.94	0.4295	25.385
0.4305	19.59	0.4305	19.625	0.4305	26.595	0.4305	26.25	0.4305	25.2668	0.4305	25.521	0.4305	24.945	0.4305	25.445
0.4315	19.595	0.4315	19.64	0.4315	26.49	0.4315	26.255	0.4315	25.2668	0.4315	25.5267	0.4315	24.945	0.4315	25.435
0.4325	19.59	0.4325	19.645	0.4325	26.45	0.4325	26.25	0.4325	25.2781	0.4325	25.5663	0.4325	24.95	0.4325	25.465
0.4335	19.585	0.4335	19.65	0.4335	26.48	0.4335	26.26	0.4335	25.2838	0.4335	25.5041	0.4335	24.95	0.4335	25.45
0.4345	19.585	0.4345	19.635	0.4345	26.575	0.4345	26.2	0.4345	25.2781	0.4345	25.5041	0.4345	24.955	0.4345	25.425
0.4355	19.575	0.4355	19.64	0.4355	26.625	0.4355	26.08	0.4355	25.2838	0.4355	25.5098	0.4355	24.95	0.4355	25.465
0.4365	19.595	0.4365	19.645	0.4365	26.545	0.4365	26.025	0.4365	25.2838	0.4365	25.5098	0.4365	24.955	0.4365	25.45
0.4375	19.6	0.4375	19.65	0.4375	26.48	0.4375	26.025	0.4375	25.2838	0.4375	25.5041	0.4375	24.96	0.4375	25.465
0.4385	19.59	0.4385	19.65	0.4385	26.45	0.4385	26.01	0.4385	25.2894	0.4385	25.5154	0.4385	24.955	0.4385	25.45
0.4395	19.585	0.4395	19.655	0.4395	26.485	0.4395	26.05	0.4395	25.2894	0.4395	25.5267	0.4395	24.96	0.4395	25.45
0.4405	19.61	0.4405	19.665	0.4405	26.6	0.4405	26.075	0.4405	25.2894	0.4405	25.5267	0.4405	24.965	0.4405	25.465
0.4415	19.605	0.4415	19.67	0.4415	26.665	0.4415	26.07	0.4415	25.2894	0.4415	25.521	0.4415	24.97	0.4415	25.465
0.4425	19.6	0.4425	19.66	0.4425	26.63	0.4425	26.09	0.4425	25.2894	0.4425	25.5267	0.4425	24.97	0.4425	25.46
0.4435	19.59	0.4435	19.665	0.4435	26.54	0.4435	26.07	0.4435	25.295	0.4435	25.5324	0.4435	24.97	0.4435	25.445
0.4445	19.59	0.4445	19.675	0.4445	26.5	0.4445	26.045	0.4445	25.295	0.4445	25.5267	0.4445	24.975	0.4445	25.46
0.4455	19.6	0.4455	19.675	0.4455	26.515	0.4455	26.06	0.4455	25.295	0.4455	25.5324	0.4455	24.97	0.4455	25.47
0.4465	19.62	0.4465	19.675	0.4465	26.62	0.4465	26.135	0.4465	25.3007	0.4465	25.5324	0.4465	24.975	0.4465	25.47
0.4475	19.625	0.4475	19.68	0.4475	26.675	0.4475	26.19	0.4475	25.3007	0.4475	25.5324	0.4475	24.98	0.4475	25.465
0.4485	19.625	0.4485	19.675	0.4485	26.685	0.4485	26.225	0.4485	25.3063	0.4485	25.5324	0.4485	24.985	0.4485	25.47
0.4495	19.62	0.4495	19.68	0.4495	26.59	0.4495	26.245	0.4495	25.312	0.4495	25.5436	0.4495	24.98	0.4495	25.47
0.4505	19.615	0.4505	19.68	0.4505	26.52	0.4505	26.25	0.4505	25.312	0.4505	25.5436	0.4505	24.975	0.4505	25.48
0.4515	19.605	0.4515	19.68	0.4515	26.51	0.4515	26.245	0.4515	25.312	0.4515	25.5436	0.4515	24.96	0.4515	25.485
0.4525	19.61	0.4525	19.685	0.4525	26.55	0.4525	26.245	0.4525	25.3177	0.4525	25.555	0.4525	24.97	0.4525	25.485
0.4535	19.62	0.4535	19.68	0.4535	26.635	0.4535	26.24	0.4535	25.312	0.4535	25.555	0.4535	24.98	0.4535	25.485
0.4545	19.62	0.4545	19.675	0.4545	26.69	0.4545	26.265	0.4545	25.3177	0.4545	25.5493	0.4545	24.99	0.4545	25.485
0.4555	19.625	0.4555	19.685	0.4555	26.635	0.4555	26.285	0.4555	25.3233	0.4555	25.5606	0.4555	24.99	0.4555	25.485
0.4565	19.615	0.4565	19.685	0.4565	26.555	0.4565	26.3	0.4565	25.3177	0.4565	25.5606	0.4565	24.99	0.4565	25.49
0.4575	19.62	0.4575	19.68	0.4575	26.515	0.4575	26.315	0.4575	25.3233	0.4575	25.5606	0.4575	24.99	0.4575	25.49
0.4585	19.62	0.4585	19.695	0.4585	26.59	0.4585	26.305	0.4585	25.3233	0.4585	25.5663	0.4585	24.99	0.4585	25.495
0.4595	19.615	0.4595	19.7	0.4595	26.67	0.4595	26.28	0.4595	25.3233	0.4595	25.5663	0.4595	24.995	0.4595	25.49
0.4605	19.62	0.4605	19.7	0.4605	26.69	0.4605	26.21	0.4605	25.3233	0.4605	25.5606	0.4605	24.99	0.4605	25.49
0.4615	19.61	0.4615	19.71	0.4615	26.605	0.4615	26.135	0.4615	25.3289	0.4615	25.5663	0.4615	24.995	0.4615	25.495
0.4625	19.615	0.4625	19.71	0.4625	26.545	0.4625	26.1	0.4625	25.3289	0.4625	25.5606	0.4625	24.995	0.4625	25.495
0.4635	19.615	0.4635	19.705	0.4635	26.535	0.4635	19.525	0.4635	25.3233	0.4635	25.5719	0.4635	24.995	0.4635	25.5
0.4645	19.62	0.4645	19.705	0.4645	26.625	0.4645	0.635	0.4645	25.3233	0.4645	25.5775	0.4645	25	0.4645	25.5
0.4655	19.635	0.4655	19.7	0.4655	26.69	0.4655	0.11595	0.4655	25.3289	0.4655	25.5832	0.4655	25	0.4655	25.5
0.4665	19.635	0.4665	17.765	0.4665	26.72	0.4665	0.0806	0.4665	25.3346	0.4665	25.5832	0.4665	25.005	0.4665	25.505
0.4675	19.63	0.4675	0.839	0.4675	26.645	0.4675	0.07705	0.4675	25.3403	0.4675	25.5267	0.4675	25.005	0.4675	25.5
0.4685	19.63	0.4685	0.0745	0.4685	26.56	0.4685	0.07665	0.4685	25.3403	0.4685	4.84148	0.4685	25.015	0.4685	14.005
0.4695	19.645	0.4695	0.03092	0.4695	26.545	0.4695	0.07665	0.4695	25.3403	0.4695	0.0943	0.4695	25.01	0.4695	0.1579
0.4705	19.645	0.4705	0.0286	0.4705	26.625	0.4705	0.07545	0.4705	25.3403	0.4705	0.0315	0.4705	25.015	0.4705	0.04604
0.4715	19.665	0.4715	0.02849	0.4715	26.685	0.4715	0.07485	0.4715	25.3459	0.4715	0.02849	0.4715	25.015	0.4715	0.03979
0.4725	19.66	0.4725	0.02759	0.4725	26.71	0.4725	0.075	0.4725	25.3459	0.4725	0.02804	0.4725	25.015	0.4725	0.03848
0.4735	19.645	0.4735	0.02662	0.4735	26.64	0.4735	0.07505	0.4735	25.3459	0.4735	0.02692	0.4735	25.015	0.4735	0.03823
0.4745	19.635	0.4745	0.02646	0.4745	26.56	0.4745	0.07475	0.4745	25.3515	0.4745	0.02587	0.4745	25.02	0.4745	0.03781
0.4755	19.63	0.4755	0.02653	0.4755	26.535	0.4755	0.0744	0.4755	25.3572	0.4755	0.0257	0.4755	25.02	0.4755	0.03728
0.4765	19.635	0.4765	0.0265	0.4765	26.595	0.4765	0.07425	0.4765	25.3572	0.4765	0.02566	0.4765	25.02	0.4765	0.03697
0.4775	19.645	0.4775	0.02635	0.4775	26.68	0.4775	0.0743	0.4775	25.3572	0.4775	0.02552	0.4775	25.02	0.4775	0.03687
0.4785	19.67	0.4785	0.02608	0.4785	26.73	0.4785	0.0743	0.4785	25.3572	0.4785	0.02511	0.4785	25.02	0.4785	0.03684
0.4795	19.655	0.4795	0.02608	0.4795	26.72	0.4795	0.0741	0.4795	25.3629	0.4795	0.02496	0.4795	25.025	0.4795	0.03669
0.4805	19.66	0.4805	0.02619	0.4805	26.62	0.4805	0.07395	0.4805	25.3685	0.4805	0.02494	0.4805	25.025	0.4805	0.03657
0.4815	19.67	0.4815	0.02608	0.4815	26.57	0.4815	0.074	0.4815	25.3685	0.4815	0.02494	0.4815	25.03	0.4815	0.03647
0.4825	19.655	0.4825	0.02596	0.4825	26.585	0.4825	0.07405	0.4825	25.3685	0.4825	0.02473	0.4825	25.03	0.4825	0.03643
0.4835	19.655	0.4835	0.02586	0.4835	26.685	0.4835	0.07395	0.4835	25.3742	0.4835	0.02458	0.4835	25.03	0.4835	0.0364
0.4845	19.65	0.4845	0.0258	0.4845	26.735	0.4845	0.07385	0.4845	25.3742	0.4845	0.02468	0.4845	25.035	0.4845	0.03633
0.4855	19.645	0.4855	0.02586	0.4855	26.75	0.4855	0.0738	0.4855	25.3742	0.4855	0.02466	0.4855	25.035	0.4855	0.03627
0.4865	19.635	0.4865	0.02582	0.4865	26.655	0.4865	0.0739	0.4865	25.3798	0.4865	0.02453	0.4865	25.035	0.4865	0.03625
0.4875	19.635	0.4875	0.02575	0.4875	26.59	0.4875	0.07385	0.4875	25.3742	0.4875	0.02444	0.4875	25.035	0.4875	0.03622
0.4885	19.64	0.4885	0.02577	0.4885	26.57	0.4885	0.07375	0.4885	25.3854	0.4885	0.02443	0.4885	25.04	0.4885	0.03631
0.4895	19.65	0.4895	0.02586	0.4895	26.64	0.4895	0.07375	0.4895	25.3798	0.4895	0.02443	0.4895	25.04	0.4895	0.03626
0.4905	19.655	0.4905	0.0258	0.4905	26.725	0.4905	0.0737	0.4905	25.3798	0.4905	0.02439	0.4905	25.045	0.4905	0.03619
0.4915	19.665	0.4915	0.02573	0.4915	26.75	0.4915	0.07375	0.4915	25.3798	0.4915	0.02437	0.4915	25.05	0.4915	0.03622
0.4925	19.665	0.4925	0.02568	0.4925	26.67	0.4925	0.07365	0.4925	25.3854	0.4925	0.02433	0.4925	25.045	0.4925	0.03624
0.4935	19.655	0.4935	0.02571	0.4935	26.6	0.4935	0.07365	0.4935	25.3854	0.4935	0.02435	0.4935	25.035	0.4935	0.03614
0.4945	19.66	0.4945	0.02568	0.4945	26.57	0.4945	0.07365	0.4945	25.3911	0.4945	0.02435	0.4945	25.045	0.4945	0.03607
0.4955	19.655	0.4955	0.02573	0.4955	26.655	0.4955	0.07365	0.4955	25.3911	0.4955	0.02424	0.4955	25.055	0.4955	0.03609
0.4965	19.645	0.4965	0.02572	0.4965	26.735	0.4965	0.07365	0.4965	25.3854	0.4965	0.02426	0.4965	25.055	0.4965	0.03607
0.4975	19.655	0.4975	0.02562	0.4975	26.765	0.4975	0.07355	0.4975	25.3911	0.4975	0.02428	0.4975	25.055	0.4975	0.03615
0.4985	19.66	0.4985	0.02568	0.4985	26.73	0.4985	0.0736	0.4985	25.3854	0.4985	0.02411	0.4985	25.06	0.4985	0.03616
0.4995	19.66	0.4995	0.02573	0.4995	26.63	0.4995	0.07365	0.4995	25.3911	0.4995	0.02403	0.4995	25.055	0.4995	0.03621
0.5005	19.66	0.5005	0.02573	0.5005	26.58	0.5005	0.0736	0.5005	25.3968	0.5005	0.02407	0.5005	25.06	0.5005	0.03623
0.5015	19.665	0.5015	0.02569	0.5015	26.61	0.5015	0.0736	0.5015	25.4024	0.5015	0.02405	0.5015	25.06	0.5015	0.03621
0.5025	19.67	0.5025	0.02575	0.5025	26.71	0.5025	15.325	0.5025	25.4024	0.5025	0.02402	0.5025	25.055	0.5025	0.03619
0.5035	19.675	0.5035	0.02577	0.5035	26.765	0.5035	26.395	0.5035	25.3968	0.5035	0.0241	0.5035	25.06	0.5035	0.03621
0.5045	19.67	0.5045	0.02579	0.5045	26.695	0.5045	26.405	0.5045	25.4024	0.5045	0.02407	0.5045	25.065	0.5045	0.0362
0.5055	19.675	0.5055	1.295	0.5055	26.615	0.5055	26.405	0.5055	25.3968	0.5055	0.02397	0.5055	25.065	0.5055	0.03631
0.5065	19.685	0.5065	18.7	0.5065	26.58	0.5065	26.41	0.5065	25.3968	0.5065	3.06512	0.5065	25.065	0.5065	0.03628
0.5075	19.69	0.5075	19.72	0.5075	26.595	0.5075	26.415	0.5075	25.408	0.5075	24.99	0.5075	25.065	0.5075	7.29
0.5085	19.68	0.5085	19.725	0.5085	26.69	0.5085	26.42	0.5085	25.408	0.5085	25.8487	0.5085	25.065	0.5085	25.445
0.5095	19.685	0.5095	19.73	0.5095	26.76	0.5095	26.37	0.5095	25.408	0.5095	25.6736	0.5095	25.065	0.5095	25.505
0.5105	19.685	0.5105	19.725	0.5105	26.745	0.5105	26.29	0.5105	25.4194	0.5105	25.634	0.5105	25.065	0.5105	25.565
0.5115	19.69	0.5115	19.74	0.5115	26.65	0.5115	26.235	0.5115	25.4137	0.5115	25.668	0.5115	25.07	0.5115	25.505
0.5125	19.685	0.5125	19.74	0.5125	26.61	0.5125	26.2	0.5125	25.4194	0.5125	25.634	0.5125	25.07	0.5125	25.6
0.5135	19.69	0.5135	19.735	0.5135	26.6	0.5135	26.185	0.5135	25.4194	0.5135	25.6171	0.5135	25.07	0.5135	25.565
0.5145	19.68	0.5145	19.73	0.5145	26.69	0.5145	26.165	0.5145	25.4137	0.5145	25.6623	0.5145	25.07	0.5145	25.545
0.5155	19.68	0.5155	19.75	0.5155	26.755	0.5155	26.165	0.5155	25.4137	0.5155	25.6454	0.5155	25.07	0.5155	25.58
0.5165	19.68	0.5165	19.74	0.5165	26.775	0.5165	26.165	0.5165	25.4194	0.5165	25.651	0.5165	25.08	0.5165	25.55
0.5175	19.685	0.5175	19.745	0.5175	26.705	0.5175	26.175	0.5175	25.4194	0.5175	25.651	0.5175	25.075	0.5175	25.585
0.5185	19.68	0.5185	19.735	0.5185	26.625	0.5185	26.23	0.5185	25.4306	0.5185	25.6566	0.5185	25.08	0.5185	25.575
0.5195	19.685	0.5195	19.735	0.5195	26.59	0.5195	26.245	0.5195	25.425	0.5195	25.651	0.5195	25.075	0.5195	25.57
0.5205	19.695	0.5205	19.755	0.5205	26.64	0.5205	26.24	0.5205	25.4306	0.5205	25.6566	0.5205	25.085	0.5205	25.59
0.5215	19.69	0.5215	19.76	0.5215	26.735	0.5215	26.285	0.5215	25.4306	0.5215	25.6623	0.5215	25.085	0.5215	25.57
0.5225	19.69	0.5225	19.75	0.5225	26.775	0.5225	26.31	0.5225	25.4363	0.5225	25.668	0.5225	25.085	0.5225	25.585
0.5235	19.695	0.5235	19.75	0.5235	26.72	0.5235	26.345	0.5235	25.4363	0.5235	25.6623	0.5235	25.09	0.5235	25.575
0.5245	19.695	0.5245	19.755	0.5245	26.63	0.5245	26.365	0.5245	25.4306	0.5245	25.6736	0.5245	25.09	0.5245	25.58
0.5255	19.7	0.5255	19.755	0.5255	26.59	0.5255	26.37	0.5255	25.4419	0.5255	25.6792	0.5255	25.1	0.5255	25.585
0.5265	19.705	0.5265	19.76	0.5265	26.6	0.5265	26.375	0.5265	25.4363	0.5265	25.6792	0.5265	25.095	0.5265	25.575
0.5275	19.695	0.5275	19.8	0.5275	26.705	0.5275	26.385	0.5275	25.4363	0.5275	25.6849	0.5275	25.095	0.5275	25.575
0.5285	19.69	0.5285	19.775	0.5285	26.765	0.5285	26.4	0.5285	25.4363	0.5285	25.6849	0.5285	25.1	0.5285	25.585
0.5295	19.695	0.5295	19.765	0.5295	26.765	0.5295	26.42	0.5295	25.4363	0.5295	25.6792	0.5295	25.1	0.5295	25.58
0.5305	19.7	0.5305	19.76	0.5305	26.66	0.5305	26.46	0.5305	25.4419	0.5305	25.6792	0.5305	25.1	0.5305	25.585
0.5315	19.7	0.5315	19.755	0.5315	26.62	0.5315	26.455	0.5315	25.4363	0.5315	25.6849	0.5315	25.105	0.5315	25.58
0.5325	19.695	0.5325	19.755	0.5325	26.62	0.5325	26.445	0.5325	25.4419	0.5325	25.6849	0.5325	25.1	0.5325	25.585
0.5335	19.695	0.5335	19.76	0.5335	26.66	0.5335	26.44	0.5335	25.4419	0.5335	25.6906	0.5335	25.1	0.5335	25.595
0.5345	19.685	0.5345	19.75	0.5345	26.755	0.5345	26.365	0.5345	25.4419	0.5345	25.6906	0.5345	25.105	0.5345	25.59
0.5355	19.695	0.5355	19.76	0.5355	26.775	0.5355	26.295	0.5355	25.4419	0.5355	25.6849	0.5355	25.09	0.5355	25.59
0.5365	19.7	0.5365	19.77	0.5365	26.7	0.5365	26.27	0.5365	25.4476	0.5365	25.6962	0.5365	25.1	0.5365	25.59
0.5375	19.7	0.5375	19.77	0.5375	26.64	0.5375	26.28	0.5375	25.4476	0.5375	25.7019	0.5375	25.1	0.5375	25.59
0.5385	19.7	0.5385	19.765	0.5385	26.635	0.5385	26.28	0.5385	25.4533	0.5385	25.6962	0.5385	25.11	0.5385	25.6
0.5395	19.71	0.5395	19.765	0.5395	26.71	0.5395	26.275	0.5395	25.4533	0.5395	25.7019	0.5395	25.115	0.5395	25.6
0.5405	19.715	0.5405	19.775	0.5405	26.805	0.5405	26.275	0.5405	25.4476	0.5405	25.7019	0.5405	25.115	0.5405	25.605
0.5415	19.69	0.5415	19.785	0.5415	26.845	0.5415	26.28	0.5415	25.4589	0.5415	25.7075	0.5415	25.115	0.5415	25.605
0.5425	19.69	0.5425	19.79	0.5425	26.77	0.5425	26.05	0.5425	25.4589	0.5425	25.7131	0.5425	25.115	0.5425	25.605
0.5435	19.7	0.5435	19.79	0.5435	26.7	0.5435	3.769	0.5435	25.4589	0.5435	25.7131	0.5435	25.115	0.5435	25.605
0.5445	19.7	0.5445	19.79	0.5445	26.665	0.5445	0.3941	0.5445	25.4589	0.5445	25.7075	0.5445	25.12	0.5445	25.605
0.5455	19.7	0.5455	19.795	0.5455	26.695	0.5455	0.0838	0.5455	25.4533	0.5455	25.7019	0.5455	25.12	0.5455	25.61
0.5465	19.71	0.5465	14.275	0.5465	26.8	0.5465	0.07925	0.5465	25.4589	0.5465	25.7019	0.5465	25.12	0.5465	25.615
0.5475	19.71	0.5475	0.579	0.5475	26.855	0.5475	0.07935	0.5475	25.4589	0.5475	20.9502	0.5475	25.125	0.5475	25.61
0.5485	19.71	0.5485	0.06105	0.5485	26.845	0.5485	0.078	0.5485	25.4589	0.5485	0.56895	0.5485	25.12	0.5485	15.705
0.5495	19.71	0.5495	0.03164	0.5495	26.745	0.5495	0.07595	0.5495	25.4645	0.5495	0.07108	0.5495	25.125	0.5495	0.23915
0.5505	19.715	0.5505	0.02944	0.5505	26.695	0.5505	0.07535	0.5505	25.4702	0.5505	0.03061	0.5505	25.125	0.5505	0.0508
0.5515	19.715	0.5515	0.02895	0.5515	26.685	0.5515	0.07565	0.5515	25.4702	0.5515	0.02872	0.5515	25.125	0.5515	0.04228
0.5525	19.72	0.5525	0.02781	0.5525	26.78	0.5525	0.07555	0.5525	25.4645	0.5525	0.02826	0.5525	25.125	0.5525	0.04084
0.5535	19.73	0.5535	0.02703	0.5535	26.85	0.5535	0.0751	0.5535	25.4702	0.5535	0.02729	0.5535	25.125	0.5535	0.04018
0.5545	19.74	0.5545	0.02689	0.5545	26.84	0.5545	0.075	0.5545	25.4759	0.5545	0.02654	0.5545	25.135	0.5545	0.03914
0.5555	19.745	0.5555	0.02696	0.5555	26.755	0.5555	0.07505	0.5555	25.4759	0.5555	0.02624	0.5555	25.14	0.5555	0.03866
0.5565	19.74	0.5565	0.02679	0.5565	26.715	0.5565	0.0748	0.5565	25.4759	0.5565	0.02615	0.5565	25.145	0.5565	0.03855
0.5575	19.72	0.5575	0.02656	0.5575	26.735	0.5575	0.0746	0.5575	25.4759	0.5575	0.02596	0.5575	25.14	0.5575	0.03854
0.5585	19.72	0.5585	0.02655	0.5585	26.84	0.5585	0.07465	0.5585	25.4759	0.5585	0.02572	0.5585	25.14	0.5585	0.0384
0.5595	19.72	0.5595	0.02647	0.5595	26.915	0.5595	0.0746	0.5595	25.4759	0.5595	0.02566	0.5595	25.14	0.5595	0.03825
0.5605	19.715	0.5605	0.02635	0.5605	26.955	0.5605	0.07445	0.5605	25.4702	0.5605	0.0255	0.5605	25.135	0.5605	0.03822
0.5615	19.725	0.5615	0.02635	0.5615	26.89	0.5615	0.0744	0.5615	25.4759	0.5615	0.02535	0.5615	25.14	0.5615	0.0382
0.5625	19.73	0.5625	0.02639	0.5625	26.805	0.5625	0.0744	0.5625	25.4759	0.5625	0.02542	0.5625	25.14	0.5625	0.03813
0.5635	19.725	0.5635	0.02622	0.5635	26.77	0.5635	0.07435	0.5635	25.4815	0.5635	0.02524	0.5635	25.145	0.5635	0.03809
0.5645	19.735	0.5645	0.02624	0.5645	26.78	0.5645	0.0743	0.5645	25.4871	0.5645	0.02515	0.5645	25.145	0.5645	0.03806
0.5655	19.735	0.5655	0.0262	0.5655	26.865	0.5655	0.07425	0.5655	25.4871	0.5655	0.02529	0.5655	25.145	0.5655	0.03807
0.5665	19.72	0.5665	0.02622	0.5665	26.965	0.5665	0.0742	0.5665	25.4871	0.5665	0.02515	0.5665	25.145	0.5665	0.03803
0.5675	19.725	0.5675	0.0262	0.5675	26.925	0.5675	0.0743	0.5675	25.4871	0.5675	0.02506	0.5675	25.15	0.5675	0.03796
0.5685	19.74	0.5685	0.02619	0.5685	26.83	0.5685	0.07425	0.5685	25.4928	0.5685	0.02501	0.5685	25.145	0.5685	0.03791
0.5695	19.735	0.5695	0.0262	0.5695	26.78	0.5695	0.0742	0.5695	25.4871	0.5695	0.025	0.5695	25.15	0.5695	0.03795
0.5705	19.73	0.5705	0.02617	0.5705	26.805	0.5705	0.0742	0.5705	25.4871	0.5705	0.02499	0.5705	25.155	0.5705	0.0379
0.5715	19.73	0.5715	0.02619	0.5715	26.905	0.5715	0.0741	0.5715	25.4928	0.5715	0.02488	0.5715	25.155	0.5715	0.03791
0.5725	19.72	0.5725	0.02615	0.5725	26.95	0.5725	0.0741	0.5725	25.4984	0.5725	0.02507	0.5725	25.155	0.5725	0.0379
0.5735	19.735	0.5735	0.02614	0.5735	26.905	0.5735	0.0741	0.5735	25.4928	0.5735	0.025	0.5735	25.155	0.5735	0.03793
0.5745	19.735	0.5745	0.02612	0.5745	26.815	0.5745	0.074	0.5745	25.4984	0.5745	0.02488	0.5745	25.155	0.5745	0.03793
0.5755	19.735	0.5755	0.0261	0.5755	26.775	0.5755	0.074	0.5755	25.4984	0.5755	0.02488	0.5755	25.15	0.5755	0.03789
0.5765	19.735	0.5765	0.0261	0.5765	26.775	0.5765	0.07405	0.5765	25.4984	0.5765	0.02502	0.5765	25.145	0.5765	0.03788
0.5775	19.74	0.5775	0.02613	0.5775	26.85	0.5775	0.074	0.5775	25.5041	0.5775	0.0251	0.5775	25.14	0.5775	0.03788
0.5785	19.745	0.5785	0.02619	0.5785	26.925	0.5785	0.074	0.5785	25.5041	0.5785	0.02509	0.5785	25.155	0.5785	0.03787
0.5795	19.73	0.5795	0.02616	0.5795	26.94	0.5795	0.07405	0.5795	25.5098	0.5795	0.02504	0.5795	25.16	0.5795	0.03793
0.5805	19.735	0.5805	0.02616	0.5805	26.84	0.5805	0.07405	0.5805	25.5041	0.5805	0.02502	0.5805	25.165	0.5805	0.03792
0.5815	19.74	0.5815	0.02612	0.5815	26.78	0.5815	6.065	0.5815	25.5041	0.5815	0.02497	0.5815	25.165	0.5815	0.03791
0.5825	19.74	0.5825	0.02612	0.5825	26.76	0.5825	26.325	0.5825	25.5041	0.5825	0.02497	0.5825	25.165	0.5825	0.03793
0.5835	19.75	0.5835	0.02609	0.5835	26.81	0.5835	26.49	0.5835	25.5098	0.5835	0.02507	0.5835	25.17	0.5835	0.03794
0.5845	19.75	0.5845	0.02626	0.5845	26.915	0.5845	26.415	0.5845	25.5154	0.5845	0.02502	0.5845	25.165	0.5845	0.03795
0.5855	19.75	0.5855	13.595	0.5855	26.955	0.5855	26.365	0.5855	25.5154	0.5855	0.02508	0.5855	25.165	0.5855	0.03795
0.5865	19.745	0.5865	19.81	0.5865	26.87	0.5865	26.335	0.5865	25.5154	0.5865	10.9215	0.5865	25.165	0.5865	0.03793
0.5875	19.76	0.5875	19.84	0.5875	26.81	0.5875	26.335	0.5875	25.5154	0.5875	25.8092	0.5875	25.17	0.5875	15.075
0.5885	19.75	0.5885	19.85	0.5885	26.785	0.5885	26.325	0.5885	25.5154	0.5885	25.9561	0.5885	25.175	0.5885	24.665
0.5895	19.745	0.5895	19.835	0.5895	26.865	0.5895	26.32	0.5895	25.5154	0.5895	25.7696	0.5895	25.17	0.5895	25.705
0.5905	19.75	0.5905	19.805	0.5905	26.955	0.5905	26.32	0.5905	25.5098	0.5905	25.7753	0.5905	25.17	0.5905	25.75
0.5915	19.75	0.5915	19.815	0.5915	26.995	0.5915	26.37	0.5915	25.5154	0.5915	25.8092	0.5915	25.175	0.5915	25.745
0.5925	19.755	0.5925	19.81	0.5925	26.935	0.5925	26.36	0.5925	25.5154	0.5925	25.7527	0.5925	25.18	0.5925	25.67
0.5935	19.77	0.5935	19.805	0.5935	26.845	0.5935	26.335	0.5935	25.5154	0.5935	25.7922	0.5935	25.175	0.5935	25.76
0.5945	19.765	0.5945	19.825	0.5945	26.805	0.5945	26.405	0.5945	25.5154	0.5945	25.781	0.5945	25.18	0.5945	25.78
0.5955	19.76	0.5955	19.83	0.5955	26.84	0.5955	26.485	0.5955	25.5154	0.5955	25.7753	0.5955	25.18	0.5955	25.75
0.5965	19.755	0.5965	19.82	0.5965	26.945	0.5965	26.52	0.5965	25.521	0.5965	25.7866	0.5965	25.185	0.5965	25.755
0.5975	19.745	0.5975	19.825	0.5975	26.985	0.5975	26.545	0.5975	25.521	0.5975	25.7866	0.5975	25.18	0.5975	25.74
0.5985	19.75	0.5985	19.835	0.5985	26.915	0.5985	26.555	0.5985	25.521	0.5985	25.7866	0.5985	25.185	0.5985	25.765
0.5995	19.75	0.5995	19.825	0.5995	26.835	0.5995	26.57	0.5995	25.5267	0.5995	25.8036	0.5995	25.185	0.5995	25.765
0.6005	19.745	0.6005	19.815	0.6005	26.79	0.6005	26.605	0.6005	25.5267	0.6005	25.7922	0.6005	25.185	0.6005	25.76
0.6015	19.75	0.6015	19.825	0.6015	26.78	0.6015	26.6	0.6015	25.5267	0.6015	25.7866	0.6015	25.185	0.6015	25.77
0.6025	19.77	0.6025	19.83	0.6025	26.875	0.6025	26.6	0.6025	25.521	0.6025	25.8036	0.6025	25.18	0.6025	25.76
0.6035	19.775	0.6035	19.82	0.6035	26.94	0.6035	26.635	0.6035	25.5267	0.6035	25.8036	0.6035	25.175	0.6035	25.765
0.6045	19.77	0.6045	19.82	0.6045	26.92	0.6045	26.65	0.6045	25.538	0.6045	25.8092	0.6045	25.18	0.6045	25.76
0.6055	19.77	0.6055	19.825	0.6055	26.83	0.6055	26.57	0.6055	25.5267	0.6055	25.8036	0.6055	25.185	0.6055	25.76
0.6065	19.775	0.6065	19.84	0.6065	26.785	0.6065	26.495	0.6065	25.5324	0.6065	25.8148	0.6065	25.19	0.6065	25.77
0.6075	19.77	0.6075	19.84	0.6075	26.775	0.6075	26.435	0.6075	25.5324	0.6075	25.7979	0.6075	25.19	0.6075	25.765
0.6085	19.76	0.6085	19.845	0.6085	26.86	0.6085	26.41	0.6085	25.538	0.6085	25.7979	0.6085	25.19	0.6085	25.77
0.6095	19.775	0.6095	19.84	0.6095	26.945	0.6095	26.405	0.6095	25.5436	0.6095	25.8148	0.6095	25.195	0.6095	25.77
0.6105	19.77	0.6105	19.84	0.6105	26.905	0.6105	26.4	0.6105	25.5436	0.6105	25.8092	0.6105	25.195	0.6105	25.755
0.6115	19.77	0.6115	19.86	0.6115	26.81	0.6115	26.39	0.6115	25.5436	0.6115	25.8148	0.6115	25.19	0.6115	25.755
0.6125	19.77	0.6125	19.865	0.6125	26.785	0.6125	26.38	0.6125	25.538	0.6125	25.8205	0.6125	25.195	0.6125	25.765
0.6135	19.785	0.6135	19.85	0.6135	26.78	0.6135	26.38	0.6135	25.538	0.6135	25.8205	0.6135	25.2	0.6135	25.765
0.6145	19.77	0.6145	19.86	0.6145	26.855	0.6145	26.37	0.6145	25.538	0.6145	25.8092	0.6145	25.2	0.6145	25.775
0.6155	19.77	0.6155	19.865	0.6155	26.95	0.6155	26.38	0.6155	25.538	0.6155	25.8148	0.6155	25.2	0.6155	25.775
0.6165	19.765	0.6165	19.86	0.6165	26.98	0.6165	26.43	0.6165	25.5324	0.6165	25.8205	0.6165	25.195	0.6165	25.78
0.6175	19.765	0.6175	19.855	0.6175	26.905	0.6175	26.385	0.6175	25.5324	0.6175	25.8205	0.6175	25.2	0.6175	25.78
0.6185	19.77	0.6185	19.86	0.6185	26.83	0.6185	26.395	0.6185	25.5436	0.6185	25.8261	0.6185	25.195	0.6185	25.785
0.6195	19.78	0.6195	19.865	0.6195	26.79	0.6195	26.47	0.6195	25.5436	0.6195	25.8375	0.6195	25.185	0.6195	25.78
0.6205	19.785	0.6205	19.865	0.6205	26.825	0.6205	26.555	0.6205	25.538	0.6205	25.8261	0.6205	25.2	0.6205	25.78
0.6215	19.79	0.6215	19.855	0.6215	26.925	0.6215	26.6	0.6215	25.5436	0.6215	25.8261	0.6215	25.205	0.6215	25.78
0.6225	19.79	0.6225	19.87	0.6225	26.96	0.6225	8.45	0.6225	25.5493	0.6225	25.8375	0.6225	25.205	0.6225	25.775
0.6235	19.78	0.6235	19.895	0.6235	26.86	0.6235	0.5415	0.6235	25.5493	0.6235	25.8431	0.6235	25.2	0.6235	25.785
0.6245	19.79	0.6245	19.88	0.6245	26.795	0.6245	0.0869	0.6245	25.5493	0.6245	25.8375	0.6245	25.205	0.6245	25.785
0.6255	19.8	0.6255	19.855	0.6255	26.77	0.6255	0.08005	0.6255	25.555	0.6255	25.8375	0.6255	25.21	0.6255	25.785
0.6265	19.8	0.6265	5.285	0.6265	26.77	0.6265	0.079	0.6265	25.5606	0.6265	25.8431	0.6265	25.21	0.6265	25.78
0.6275	19.785	0.6275	0.2842	0.6275	26.84	0.6275	0.0785	0.6275	25.5606	0.6275	12.1983	0.6275	25.21	0.6275	25.775
0.6285	19.785	0.6285	0.03438	0.6285	26.925	0.6285	0.0769	0.6285	25.5606	0.6285	0.24905	0.6285	25.215	0.6285	6.225
0.6295	19.795	0.6295	0.03035	0.6295	26.935	0.6295	0.0759	0.6295	25.5606	0.6295	0.03661	0.6295	25.22	0.6295	0.08625
0.6305	19.795	0.6305	0.02925	0.6305	26.86	0.6305	0.0759	0.6305	25.5606	0.6305	0.03026	0.6305	25.215	0.6305	0.04684
0.6315	19.8	0.6315	0.02883	0.6315	26.82	0.6315	0.076	0.6315	25.555	0.6315	0.0292	0.6315	25.215	0.6315	0.04326
0.6325	19.8	0.6325	0.02806	0.6325	26.825	0.6325	0.07565	0.6325	25.5606	0.6325	0.0287	0.6325	25.21	0.6325	0.04202
0.6335	19.795	0.6335	0.02752	0.6335	26.9	0.6335	0.0755	0.6335	25.555	0.6335	0.0279	0.6335	25.215	0.6335	0.04136
0.6345	19.78	0.6345	0.02734	0.6345	27.015	0.6345	0.0754	0.6345	25.555	0.6345	0.02731	0.6345	25.22	0.6345	0.04066
0.6355	19.785	0.6355	0.02728	0.6355	27.005	0.6355	0.0752	0.6355	25.5663	0.6355	0.02722	0.6355	25.225	0.6355	0.04016
0.6365	19.795	0.6365	0.02712	0.6365	26.925	0.6365	0.0752	0.6365	25.5719	0.6365	0.02719	0.6365	25.22	0.6365	0.03993
0.6375	19.79	0.6375	0.02699	0.6375	26.875	0.6375	0.07505	0.6375	25.5775	0.6375	0.02688	0.6375	25.225	0.6375	0.03968
0.6385	19.8	0.6385	0.02694	0.6385	26.855	0.6385	0.0751	0.6385	25.5775	0.6385	0.02661	0.6385	25.23	0.6385	0.03968
0.6395	19.805	0.6395	0.02689	0.6395	26.885	0.6395	0.07505	0.6395	25.5775	0.6395	0.02656	0.6395	25.225	0.6395	0.03955
0.6405	19.805	0.6405	0.02686	0.6405	26.995	0.6405	0.075	0.6405	25.5775	0.6405	0.02664	0.6405	25.23	0.6405	0.03949
0.6415	19.81	0.6415	0.02691	0.6415	27.03	0.6415	0.07495	0.6415	25.5775	0.6415	0.02651	0.6415	25.23	0.6415	0.03941
0.6425	19.805	0.6425	0.02686	0.6425	26.945	0.6425	0.0749	0.6425	25.5832	0.6425	0.02633	0.6425	25.225	0.6425	0.03934
0.6435	19.81	0.6435	0.02683	0.6435	26.885	0.6435	0.07485	0.6435	25.5832	0.6435	0.02624	0.6435	25.225	0.6435	0.03931
0.6445	19.8	0.6445	0.02681	0.6445	26.865	0.6445	0.07485	0.6445	25.5889	0.6445	0.02628	0.6445	25.225	0.6445	0.03927
0.6455	19.8	0.6455	0.02679	0.6455	26.86	0.6455	0.0748	0.6455	25.5889	0.6455	0.02619	0.6455	25.22	0.6455	0.03921
0.6465	19.805	0.6465	0.02682	0.6465	26.955	0.6465	0.0748	0.6465	25.5832	0.6465	0.02618	0.6465	25.225	0.6465	0.03924
0.6475	19.815	0.6475	0.02674	0.6475	27.035	0.6475	0.0748	0.6475	25.5889	0.6475	0.02611	0.6475	25.23	0.6475	0.03918
0.6485	19.81	0.6485	0.02675	0.6485	27.035	0.6485	0.07475	0.6485	25.5889	0.6485	0.02594	0.6485	25.235	0.6485	0.03916
0.6495	19.805	0.6495	0.02672	0.6495	26.95	0.6495	0.07485	0.6495	25.5889	0.6495	0.02591	0.6495	25.235	0.6495	0.03916
0.6505	19.81	0.6505	0.0267	0.6505	26.89	0.6505	0.0747	0.6505	25.5889	0.6505	0.0259	0.6505	25.235	0.6505	0.03914
0.6515	19.815	0.6515	0.02676	0.6515	26.865	0.6515	0.0747	0.6515	25.5889	0.6515	0.02578	0.6515	25.235	0.6515	0.03912
0.6525	19.83	0.6525	0.0267	0.6525	26.925	0.6525	0.0747	0.6525	25.5889	0.6525	0.02577	0.6525	25.235	0.6525	0.0391
0.6535	19.825	0.6535	0.02672	0.6535	27.015	0.6535	0.07465	0.6535	25.5889	0.6535	0.02574	0.6535	25.24	0.6535	0.03905
0.6545	19.825	0.6545	0.02667	0.6545	26.98	0.6545	0.0746	0.6545	25.5945	0.6545	0.02575	0.6545	25.235	0.6545	0.03911
0.6555	19.82	0.6555	0.02664	0.6555	26.915	0.6555	0.07465	0.6555	25.5945	0.6555	0.02574	0.6555	25.235	0.6555	0.0391
0.6565	19.82	0.6565	0.0267	0.6565	26.895	0.6565	0.07465	0.6565	25.5945	0.6565	0.02569	0.6565	25.24	0.6565	0.03905
0.6575	19.825	0.6575	0.02663	0.6575	26.875	0.6575	0.0746	0.6575	25.5889	0.6575	0.02578	0.6575	25.25	0.6575	0.03906
0.6585	19.825	0.6585	0.02661	0.6585	26.955	0.6585	0.0747	0.6585	25.5889	0.6585	0.02579	0.6585	25.25	0.6585	0.03913
0.6595	19.82	0.6595	0.0266	0.6595	27.04	0.6595	0.0747	0.6595	25.5945	0.6595	0.02572	0.6595	25.25	0.6595	0.03916
0.6605	19.825	0.6605	0.0266	0.6605	27.065	0.6605	0.2516	0.6605	25.6001	0.6605	0.02576	0.6605	25.235	0.6605	0.03917
0.6615	19.825	0.6615	0.02654	0.6615	26.975	0.6615	22.35	0.6615	25.6001	0.6615	0.0256	0.6615	25.23	0.6615	0.03916
0.6625	19.82	0.6625	0.02662	0.6625	26.91	0.6625	26.425	0.6625	25.6001	0.6625	0.02569	0.6625	25.25	0.6625	0.03915
0.6635	19.83	0.6635	0.02661	0.6635	26.885	0.6635	26.455	0.6635	25.6058	0.6635	0.0257	0.6635	25.255	0.6635	0.03915
0.6645	19.825	0.6645	0.02672	0.6645	26.89	0.6645	26.49	0.6645	25.6001	0.6645	0.02574	0.6645	25.255	0.6645	0.03912
0.6655	19.835	0.6655	13.555	0.6655	26.94	0.6655	26.475	0.6655	25.5945	0.6655	0.04851	0.6655	25.255	0.6655	0.03918
0.6665	19.83	0.6665	19.875	0.6665	26.995	0.6665	26.5	0.6665	25.6058	0.6665	20.1366	0.6665	25.255	0.6665	0.03925
0.6675	19.825	0.6675	19.87	0.6675	27.015	0.6675	26.525	0.6675	25.6115	0.6675	25.9674	0.6675	25.255	0.6675	15.235
0.6685	19.82	0.6685	19.89	0.6685	26.94	0.6685	26.61	0.6685	25.6171	0.6685	25.9448	0.6685	25.255	0.6685	25.8
0.6695	19.825	0.6695	19.91	0.6695	26.905	0.6695	26.655	0.6695	25.6171	0.6695	25.9335	0.6695	25.255	0.6695	25.835
0.6705	19.84	0.6705	19.895	0.6705	26.89	0.6705	26.67	0.6705	25.6171	0.6705	25.9278	0.6705	25.255	0.6705	25.84
0.6715	19.845	0.6715	19.895	0.6715	26.95	0.6715	26.685	0.6715	25.6171	0.6715	25.8996	0.6715	25.26	0.6715	25.835
0.6725	19.845	0.6725	19.895	0.6725	27.03	0.6725	26.685	0.6725	25.6171	0.6725	25.8996	0.6725	25.255	0.6725	25.865
0.6735	19.85	0.6735	19.895	0.6735	26.97	0.6735	26.68	0.6735	25.6001	0.6735	25.8996	0.6735	25.26	0.6735	25.855
0.6745	19.85	0.6745	19.9	0.6745	26.91	0.6745	26.68	0.6745	25.6115	0.6745	25.9109	0.6745	25.26	0.6745	25.865
0.6755	19.845	0.6755	19.91	0.6755	26.89	0.6755	26.68	0.6755	25.6115	0.6755	25.9109	0.6755	25.26	0.6755	25.865
0.6765	19.855	0.6765	19.905	0.6765	26.895	0.6765	26.67	0.6765	25.6171	0.6765	25.9052	0.6765	25.265	0.6765	25.875
0.6775	19.855	0.6775	19.9	0.6775	26.91	0.6775	26.675	0.6775	25.6171	0.6775	25.9052	0.6775	25.265	0.6775	25.87
0.6785	19.85	0.6785	19.92	0.6785	27.005	0.6785	26.67	0.6785	25.6227	0.6785	25.9222	0.6785	25.26	0.6785	25.86
0.6795	19.85	0.6795	19.915	0.6795	27.05	0.6795	26.645	0.6795	25.6227	0.6795	25.9222	0.6795	25.265	0.6795	25.865
0.6805	19.865	0.6805	19.9	0.6805	26.985	0.6805	26.575	0.6805	25.6284	0.6805	25.9166	0.6805	25.27	0.6805	25.875
0.6815	19.87	0.6815	19.91	0.6815	26.925	0.6815	26.5	0.6815	25.6284	0.6815	25.9335	0.6815	25.265	0.6815	25.88
0.6825	19.86	0.6825	19.905	0.6825	26.89	0.6825	26.455	0.6825	25.6284	0.6825	25.9278	0.6825	25.27	0.6825	25.885
0.6835	19.865	0.6835	19.93	0.6835	26.895	0.6835	26.425	0.6835	25.6284	0.6835	25.9278	0.6835	25.275	0.6835	25.88
0.6845	19.86	0.6845	19.92	0.6845	26.955	0.6845	26.405	0.6845	25.6284	0.6845	25.9278	0.6845	25.275	0.6845	25.88
0.6855	19.85	0.6855	19.925	0.6855	27.045	0.6855	26.39	0.6855	25.6284	0.6855	25.9222	0.6855	25.275	0.6855	25.875
0.6865	19.855	0.6865	19.915	0.6865	27.03	0.6865	26.395	0.6865	25.6284	0.6865	25.9278	0.6865	25.27	0.6865	25.885
0.6875	19.86	0.6875	19.905	0.6875	26.95	0.6875	26.415	0.6875	25.6284	0.6875	25.9335	0.6875	25.265	0.6875	25.88
0.6885	19.85	0.6885	19.9	0.6885	26.89	0.6885	26.465	0.6885	25.634	0.6885	25.9448	0.6885	25.27	0.6885	25.885
0.6895	19.855	0.6895	19.92	0.6895	26.87	0.6895	26.445	0.6895	25.6284	0.6895	25.9392	0.6895	25.275	0.6895	25.885
0.6905	19.855	0.6905	19.93	0.6905	26.915	0.6905	26.46	0.6905	25.6284	0.6905	25.9392	0.6905	25.275	0.6905	25.885
0.6915	19.85	0.6915	19.935	0.6915	27.015	0.6915	26.53	0.6915	25.634	0.6915	25.9448	0.6915	25.28	0.6915	25.88
0.6925	19.85	0.6925	19.935	0.6925	27.08	0.6925	26.59	0.6925	25.6397	0.6925	25.9505	0.6925	25.28	0.6925	25.88
0.6935	19.865	0.6935	19.93	0.6935	27.03	0.6935	26.625	0.6935	25.634	0.6935	25.9448	0.6935	25.285	0.6935	25.885
0.6945	19.85	0.6945	19.93	0.6945	26.955	0.6945	26.64	0.6945	25.634	0.6945	25.9561	0.6945	25.285	0.6945	25.87
0.6955	19.85	0.6955	19.925	0.6955	26.92	0.6955	26.645	0.6955	25.6454	0.6955	25.9617	0.6955	25.28	0.6955	25.875
0.6965	19.85	0.6965	19.92	0.6965	26.94	0.6965	26.645	0.6965	25.6454	0.6965	25.9505	0.6965	25.28	0.6965	25.88
0.6975	19.85	0.6975	19.915	0.6975	27	0.6975	26.645	0.6975	25.651	0.6975	25.9505	0.6975	25.275	0.6975	25.885
0.6985	19.86	0.6985	19.94	0.6985	27.055	0.6985	26.645	0.6985	25.6454	0.6985	25.9561	0.6985	25.275	0.6985	25.89
0.6995	19.875	0.6995	19.935	0.6995	26.995	0.6995	26.64	0.6995	25.6454	0.6995	25.9617	0.6995	25.285	0.6995	25.895
0.7005	19.875	0.7005	19.935	0.7005	26.935	0.7005	26.625	0.7005	25.6454	0.7005	25.9505	0.7005	25.285	0.7005	25.895
0.7015	19.86	0.7015	19.935	0.7015	26.91	0.7015	19.705	0.7015	25.651	0.7015	25.9957	0.7015	25.29	0.7015	25.895
0.7025	19.865	0.7025	19.96	0.7025	26.955	0.7025	0.523	0.7025	25.6566	0.7025	25.9166	0.7025	25.275	0.7025	25.895
0.7035	19.86	0.7035	19.955	0.7035	27.05	0.7035	0.1036	0.7035	25.651	0.7035	25.9957	0.7035	25.27	0.7035	25.895
0.7045	19.865	0.7045	19.95	0.7045	27.09	0.7045	0.0824	0.7045	25.6566	0.7045	25.9109	0.7045	25.28	0.7045	25.89
0.7055	19.87	0.7055	19.93	0.7055	27.05	0.7055	0.08025	0.7055	25.6566	0.7055	25.9787	0.7055	25.29	0.7055	25.89
0.7065	19.875	0.7065	4.637	0.7065	26.975	0.7065	0.0804	0.7065	25.651	0.7065	25.4928	0.7065	25.285	0.7065	25.89
0.7075	19.87	0.7075	0.3747	0.7075	26.935	0.7075	0.079	0.7075	25.6566	0.7075	2.81257	0.7075	25.28	0.7075	25.895
0.7085	19.875	0.7085	0.03553	0.7085	26.94	0.7085	0.077	0.7085	25.651	0.7085	0.11792	0.7085	25.285	0.7085	7.365
0.7095	19.875	0.7095	0.03136	0.7095	26.975	0.7095	0.0766	0.7095	25.6566	0.7095	0.033	0.7095	25.29	0.7095	0.0836
0.7105	19.87	0.7105	0.03029	0.7105	27.08	0.7105	0.07705	0.7105	25.6623	0.7105	0.03001	0.7105	25.29	0.7105	0.04831
0.7115	19.87	0.7115	0.02973	0.7115	27.105	0.7115	0.07695	0.7115	25.6623	0.7115	0.02962	0.7115	25.29	0.7115	0.04525
0.7125	19.87	0.7125	0.02904	0.7125	27.03	0.7125	0.07615	0.7125	25.6566	0.7125	0.02876	0.7125	25.29	0.7125	0.04462
0.7135	19.865	0.7135	0.02855	0.7135	26.965	0.7135	0.0757	0.7135	25.6623	0.7135	0.02769	0.7135	25.29	0.7135	0.04402
0.7145	19.86	0.7145	0.02832	0.7145	26.94	0.7145	0.076	0.7145	25.6566	0.7145	0.02736	0.7145	25.29	0.7145	0.04296
0.7155	19.86	0.7155	0.02822	0.7155	27	0.7155	0.07615	0.7155	25.6566	0.7155	0.02736	0.7155	25.285	0.7155	0.04222
0.7165	19.86	0.7165	0.02811	0.7165	27.08	0.7165	0.0758	0.7165	25.6623	0.7165	0.02745	0.7165	25.295	0.7165	0.04206
0.7175	19.865	0.7175	0.02796	0.7175	27.095	0.7175	0.0756	0.7175	25.6566	0.7175	0.02735	0.7175	25.295	0.7175	0.04181
0.7185	19.855	0.7185	0.02783	0.7185	27.03	0.7185	0.0755	0.7185	25.6623	0.7185	0.02739	0.7185	25.295	0.7185	0.04153
0.7195	19.86	0.7195	0.02779	0.7195	27.045	0.7195	0.07565	0.7195	25.6623	0.7195	0.02733	0.7195	25.3	0.7195	0.04138
0.7205	19.88	0.7205	0.02773	0.7205	27.125	0.7205	0.0756	0.7205	25.6566	0.7205	0.02723	0.7205	25.3	0.7205	0.04126
0.7215	19.89	0.7215	0.02768	0.7215	27.125	0.7215	0.0754	0.7215	25.6736	0.7215	0.02718	0.7215	25.305	0.7215	0.04114
0.7225	19.885	0.7225	0.02762	0.7225	27.21	0.7225	0.07535	0.7225	25.668	0.7225	0.02707	0.7225	25.3	0.7225	0.04104
0.7235	19.88	0.7235	0.02759	0.7235	27.27	0.7235	0.07545	0.7235	25.6736	0.7235	0.02696	0.7235	25.305	0.7235	0.04095
0.7245	19.885	0.7245	0.02759	0.7245	27.21	0.7245	0.0754	0.7245	25.6736	0.7245	0.02696	0.7245	25.305	0.7245	0.04085
0.7255	19.88	0.7255	0.02753	0.7255	27.155	0.7255	0.07545	0.7255	25.6736	0.7255	0.02686	0.7255	25.31	0.7255	0.0409
0.7265	19.875	0.7265	0.02752	0.7265	27.13	0.7265	0.0753	0.7265	25.6792	0.7265	0.02685	0.7265	25.305	0.7265	0.04081
0.7275	19.875	0.7275	0.02748	0.7275	27.115	0.7275	0.0753	0.7275	25.6792	0.7275	0.02667	0.7275	25.3	0.7275	0.04078
0.7285	19.895	0.7285	0.02741	0.7285	27.19	0.7285	0.0753	0.7285	25.6792	0.7285	0.02663	0.7285	25.305	0.7285	0.04069
0.7295	19.89	0.7295	0.02745	0.7295	27.275	0.7295	0.0753	0.7295	25.6792	0.7295	0.02671	0.7295	25.3	0.7295	0.04068
0.7305	19.89	0.7305	0.02748	0.7305	27.315	0.7305	0.0753	0.7305	25.6792	0.7305	0.02676	0.7305	25.305	0.7305	0.04078
0.7315	19.895	0.7315	0.02743	0.7315	27.26	0.7315	0.07525	0.7315	25.6792	0.7315	0.02688	0.7315	25.31	0.7315	0.04072
0.7325	19.9	0.7325	0.02743	0.7325	27.16	0.7325	0.07525	0.7325	25.6792	0.7325	0.02681	0.7325	25.315	0.7325	0.04064
0.7335	19.885	0.7335	0.02737	0.7335	27.11	0.7335	0.0753	0.7335	25.6792	0.7335	0.02679	0.7335	25.315	0.7335	0.04068
0.7345	19.885	0.7345	0.02739	0.7345	27.1	0.7345	0.0752	0.7345	25.6849	0.7345	0.0268	0.7345	25.315	0.7345	0.04072
0.7355	19.89	0.7355	0.02739	0.7355	27.19	0.7355	0.0753	0.7355	25.6906	0.7355	0.02675	0.7355	25.31	0.7355	0.04068
0.7365	19.89	0.7365	0.0273	0.7365	27.26	0.7365	0.0753	0.7365	25.6906	0.7365	0.02667	0.7365	25.315	0.7365	0.04067
0.7375	19.885	0.7375	0.02736	0.7375	27.24	0.7375	0.07525	0.7375	25.6906	0.7375	0.02659	0.7375	25.32	0.7375	0.04071
0.7385	19.88	0.7385	0.0274	0.7385	27.175	0.7385	0.07525	0.7385	25.6849	0.7385	0.02659	0.7385	25.325	0.7385	0.04066
0.7395	19.885	0.7395	0.02731	0.7395	27.125	0.7395	0.0753	0.7395	25.6906	0.7395	0.02651	0.7395	25.32	0.7395	0.04063
0.7405	19.895	0.7405	0.02731	0.7405	27.105	0.7405	13.78	0.7405	25.6849	0.7405	0.0265	0.7405	25.32	0.7405	0.0406
0.7415	19.895	0.7415	0.02728	0.7415	27.155	0.7415	26.715	0.7415	25.6906	0.7415	0.02653	0.7415	25.32	0.7415	0.04054
0.7425	19.9	0.7425	0.02721	0.7425	27.225	0.7425	26.73	0.7425	25.6962	0.7425	0.02659	0.7425	25.32	0.7425	0.04058
0.7435	19.89	0.7435	0.02733	0.7435	27.27	0.7435	26.74	0.7435	25.6962	0.7435	0.02663	0.7435	25.315	0.7435	0.04058
0.7445	19.9	0.7445	0.02751	0.7445	27.185	0.7445	26.74	0.7445	25.6962	0.7445	0.02666	0.7445	25.315	0.7445	0.04062
0.7455	19.895	0.7455	13.65	0.7455	27.12	0.7455	26.745	0.7455	25.7019	0.7455	0.08441	0.7455	25.31	0.7455	0.04059
0.7465	19.895	0.7465	19.95	0.7465	27.085	0.7465	26.72	0.7465	25.7019	0.7465	21.0349	0.7465	25.315	0.7465	0.0406
0.7475	19.89	0.7475	19.94	0.7475	27.085	0.7475	26.665	0.7475	25.7019	0.7475	26.2047	0.7475	25.32	0.7475	13.25
0.7485	19.895	0.7485	19.96	0.7485	27.19	0.7485	26.585	0.7485	25.6962	0.7485	26.0804	0.7485	25.325	0.7485	25.905
0.7495	19.905	0.7495	19.965	0.7495	27.235	0.7495	26.57	0.7495	25.6962	0.7495	26.0634	0.7495	25.33	0.7495	25.905
0.7505	19.915	0.7505	19.95	0.7505	27.19	0.7505	26.555	0.7505	25.7019	0.7505	26.0296	0.7505	25.33	0.7505	25.955
0.7515	19.9	0.7515	19.955	0.7515	27.125	0.7515	26.55	0.7515	25.7075	0.7515	26.0691	0.7515	25.335	0.7515	25.93
0.7525	19.9	0.7525	19.96	0.7525	27.11	0.7525	26.555	0.7525	25.7075	0.7525	26.0239	0.7525	25.33	0.7525	25.98
0.7535	19.895	0.7535	19.95	0.7535	27.095	0.7535	26.56	0.7535	25.7131	0.7535	26.0296	0.7535	25.33	0.7535	25.95
0.7545	19.905	0.7545	19.955	0.7545	27.115	0.7545	26.635	0.7545	25.7131	0.7545	26.0182	0.7545	25.335	0.7545	25.94
0.7555	19.9	0.7555	19.96	0.7555	27.215	0.7555	26.655	0.7555	25.7019	0.7555	26.0182	0.7555	25.34	0.7555	25.97
0.7565	19.9	0.7565	19.975	0.7565	27.195	0.7565	26.655	0.7565	25.7131	0.7565	26.0182	0.7565	25.34	0.7565	25.955
0.7575	19.9	0.7575	19.97	0.7575	27.125	0.7575	26.685	0.7575	25.7019	0.7575	26.0239	0.7575	25.345	0.7575	25.97
0.7585	19.895	0.7585	19.98	0.7585	27.1	0.7585	26.785	0.7585	25.7075	0.7585	26.0408	0.7585	25.335	0.7585	25.96
0.7595	19.905	0.7595	19.96	0.7595	27.085	0.7595	26.84	0.7595	25.7075	0.7595	26.0352	0.7595	25.34	0.7595	25.95
0.7605	19.91	0.7605	19.95	0.7605	27.16	0.7605	26.87	0.7605	25.7131	0.7605	26.0296	0.7605	25.34	0.7605	25.975
0.7615	19.915	0.7615	19.955	0.7615	27.255	0.7615	26.88	0.7615	25.7131	0.7615	26.0352	0.7615	25.34	0.7615	25.965
0.7625	19.92	0.7625	19.97	0.7625	27.32	0.7625	26.885	0.7625	25.7188	0.7625	26.0408	0.7625	25.345	0.7625	25.965
0.7635	19.91	0.7635	19.975	0.7635	27.245	0.7635	26.875	0.7635	25.7188	0.7635	26.0239	0.7635	25.35	0.7635	25.965
0.7645	19.915	0.7645	19.995	0.7645	27.175	0.7645	26.885	0.7645	25.7188	0.7645	26.0465	0.7645	25.35	0.7645	25.96
0.7655	19.925	0.7655	19.98	0.7655	27.145	0.7655	26.885	0.7655	25.7188	0.7655	26.0408	0.7655	25.345	0.7655	25.975
0.7665	19.93	0.7665	19.97	0.7665	27.155	0.7665	26.875	0.7665	25.7245	0.7665	26.0408	0.7665	25.35	0.7665	25.97
0.7675	19.915	0.7675	19.975	0.7675	27.245	0.7675	26.88	0.7675	25.7301	0.7675	26.0465	0.7675	25.35	0.7675	25.975
0.7685	19.915	0.7685	19.985	0.7685	27.335	0.7685	26.835	0.7685	25.7357	0.7685	26.0522	0.7685	25.35	0.7685	25.975
0.7695	19.93	0.7695	19.975	0.7695	27.34	0.7695	26.715	0.7695	25.7301	0.7695	26.0465	0.7695	25.355	0.7695	25.97
0.7705	19.93	0.7705	19.98	0.7705	27.245	0.7705	26.685	0.7705	25.7301	0.7705	26.0522	0.7705	25.35	0.7705	25.975
0.7715	19.92	0.7715	19.98	0.7715	27.19	0.7715	26.655	0.7715	25.7301	0.7715	26.0522	0.7715	25.35	0.7715	25.97
0.7725	19.91	0.7725	19.99	0.7725	27.16	0.7725	26.625	0.7725	25.7301	0.7725	26.0522	0.7725	25.35	0.7725	25.965
0.7735	19.92	0.7735	19.995	0.7735	27.2	0.7735	26.61	0.7735	25.7357	0.7735	26.0578	0.7735	25.35	0.7735	25.97
0.7745	19.92	0.7745	19.995	0.7745	27.315	0.7745	26.605	0.7745	25.7357	0.7745	26.0578	0.7745	25.35	0.7745	25.975
0.7755	19.92	0.7755	19.995	0.7755	27.335	0.7755	26.605	0.7755	25.7357	0.7755	26.0578	0.7755	25.36	0.7755	25.965
0.7765	19.925	0.7765	19.995	0.7765	27.255	0.7765	26.65	0.7765	25.7357	0.7765	26.0634	0.7765	25.355	0.7765	25.975
0.7775	19.91	0.7775	20	0.7775	27.205	0.7775	26.625	0.7775	25.7357	0.7775	26.0691	0.7775	25.355	0.7775	25.975
0.7785	19.92	0.7785	19.995	0.7785	27.18	0.7785	26.675	0.7785	25.7301	0.7785	26.0691	0.7785	25.36	0.7785	25.97
0.7795	19.925	0.7795	19.995	0.7795	27.205	0.7795	26.76	0.7795	25.7414	0.7795	26.0578	0.7795	25.36	0.7795	25.965
0.7805	19.93	0.7805	19.995	0.7805	27.275	0.7805	26.685	0.7805	25.7357	0.7805	26.0691	0.7805	25.36	0.7805	25.97
0.7815	19.93	0.7815	19.995	0.7815	27.335	0.7815	4.825	0.7815	25.7414	0.7815	26.0748	0.7815	25.36	0.7815	25.97
0.7825	19.94	0.7825	19.995	0.7825	27.26	0.7825	0.4642	0.7825	25.7414	0.7825	26.0691	0.7825	25.36	0.7825	25.98
0.7835	19.93	0.7835	19.995	0.7835	27.17	0.7835	0.08705	0.7835	25.7471	0.7835	26.0691	0.7835	25.36	0.7835	25.98
0.7845	19.925	0.7845	20.005	0.7845	27.16	0.7845	0.08085	0.7845	25.7414	0.7845	26.0634	0.7845	25.36	0.7845	25.985
0.7855	19.93	0.7855	19.985	0.7855	27.175	0.7855	0.0802	0.7855	25.7414	0.7855	26.0634	0.7855	25.365	0.7855	25.985
0.7865	19.945	0.7865	4.1645	0.7865	27.285	0.7865	0.0797	0.7865	25.7414	0.7865	25.1594	0.7865	25.355	0.7865	25.985
0.7875	19.935	0.7875	0.31415	0.7875	27.35	0.7875	0.0784	0.7875	25.7414	0.7875	2.14756	0.7875	25.355	0.7875	25.985
0.7885	19.94	0.7885	0.03587	0.7885	27.245	0.7885	0.07725	0.7885	25.7527	0.7885	0.10904	0.7885	25.36	0.7885	7.445
0.7895	19.94	0.7895	0.03225	0.7895	27.17	0.7895	0.07725	0.7895	25.7584	0.7895	0.03403	0.7895	25.365	0.7895	0.1747
0.7905	19.95	0.7905	0.03182	0.7905	27.195	0.7905	0.0773	0.7905	25.7584	0.7905	0.03139	0.7905	25.37	0.7905	0.051
0.7915	19.945	0.7915	0.03102	0.7915	27.205	0.7915	0.0768	0.7915	25.7527	0.7915	0.03117	0.7915	25.37	0.7915	0.047
0.7925	19.935	0.7925	0.02998	0.7925	27.26	0.7925	0.0764	0.7925	25.7527	0.7925	0.0299	0.7925	25.37	0.7925	0.04604
0.7935	19.93	0.7935	0.02947	0.7935	27.3	0.7935	0.0765	0.7935	25.7471	0.7935	0.02887	0.7935	25.375	0.7935	0.04548
0.7945	19.94	0.7945	0.0296	0.7945	27.26	0.7945	0.0764	0.7945	25.7527	0.7945	0.02874	0.7945	25.375	0.7945	0.04469
0.7955	19.94	0.7955	0.02944	0.7955	27.2	0.7955	0.0761	0.7955	25.7584	0.7955	0.029	0.7955	25.38	0.7955	0.04428
0.7965	19.945	0.7965	0.02906	0.7965	27.175	0.7965	0.0762	0.7965	25.7584	0.7965	0.02885	0.7965	25.385	0.7965	0.04423
0.7975	19.96	0.7975	0.02893	0.7975	27.16	0.7975	0.0762	0.7975	25.7584	0.7975	0.02836	0.7975	25.38	0.7975	0.0439
0.7985	19.95	0.7985	0.02883	0.7985	27.185	0.7985	0.07595	0.7985	25.764	0.7985	0.02794	0.7985	25.38	0.7985	0.04368
0.7995	19.945	0.7995	0.02882	0.7995	27.3	0.7995	0.076	0.7995	25.7527	0.7995	0.02798	0.7995	25.385	0.7995	0.04359
0.8005	19.945	0.8005	0.02871	0.8005	27.35	0.8005	0.07605	0.8005	25.7584	0.8005	0.02819	0.8005	25.385	0.8005	0.04344
0.8015	19.95	0.8015	0.02846	0.8015	27.28	0.8015	0.07595	0.8015	25.764	0.8015	0.02823	0.8015	25.38	0.8015	0.0433
0.8025	19.945	0.8025	0.02846	0.8025	27.205	0.8025	0.07585	0.8025	25.764	0.8025	0.02794	0.8025	25.38	0.8025	0.04328
0.8035	19.95	0.8035	0.02836	0.8035	27.165	0.8035	0.0759	0.8035	25.7584	0.8035	0.02787	0.8035	25.38	0.8035	0.04327
0.8045	19.935	0.8045	0.02817	0.8045	27.145	0.8045	0.07585	0.8045	25.7584	0.8045	0.0278	0.8045	25.385	0.8045	0.04325
0.8055	19.93	0.8055	0.0283	0.8055	27.22	0.8055	0.0758	0.8055	25.7696	0.8055	0.02791	0.8055	25.39	0.8055	0.04317
0.8065	19.93	0.8065	0.02821	0.8065	27.27	0.8065	0.0759	0.8065	25.7753	0.8065	0.02787	0.8065	25.39	0.8065	0.04319
0.8075	19.935	0.8075	0.02817	0.8075	27.2	0.8075	0.0758	0.8075	25.7753	0.8075	0.02759	0.8075	25.39	0.8075	0.04321
0.8085	19.93	0.8085	0.02819	0.8085	27.165	0.8085	0.07575	0.8085	25.7753	0.8085	0.02756	0.8085	25.39	0.8085	0.04323
0.8095	19.94	0.8095	0.02824	0.8095	27.165	0.8095	0.07575	0.8095	25.7753	0.8095	0.02761	0.8095	25.39	0.8095	0.04316
0.8105	19.95	0.8105	0.02824	0.8105	27.195	0.8105	0.0757	0.8105	25.781	0.8105	0.02767	0.8105	25.39	0.8105	0.04307
0.8115	19.96	0.8115	0.02829	0.8115	27.235	0.8115	0.07565	0.8115	25.7753	0.8115	0.02765	0.8115	25.39	0.8115	0.04307
0.8125	19.95	0.8125	0.02824	0.8125	27.36	0.8125	0.0756	0.8125	25.7753	0.8125	0.02768	0.8125	25.395	0.8125	0.04303
0.8135	19.945	0.8135	0.02829	0.8135	27.4	0.8135	0.07565	0.8135	25.7696	0.8135	0.02761	0.8135	25.385	0.8135	0.04302
0.8145	19.95	0.8145	0.02829	0.8145	27.315	0.8145	0.07565	0.8145	25.7696	0.8145	0.02761	0.8145	25.39	0.8145	0.04298
0.8155	19.955	0.8155	0.02822	0.8155	27.285	0.8155	0.0755	0.8155	25.7753	0.8155	0.02761	0.8155	25.395	0.8155	0.04298
0.8165	19.945	0.8165	0.02826	0.8165	27.265	0.8165	0.0755	0.8165	25.781	0.8165	0.02759	0.8165	25.395	0.8165	0.04295
0.8175	19.94	0.8175	0.02836	0.8175	27.275	0.8175	0.0755	0.8175	25.781	0.8175	0.02756	0.8175	25.395	0.8175	0.04302
0.8185	19.96	0.8185	0.02833	0.8185	27.335	0.8185	0.07555	0.8185	25.7866	0.8185	0.02761	0.8185	25.395	0.8185	0.04306
0.8195	19.96	0.8195	0.02829	0.8195	27.43	0.8195	5.735	0.8195	25.7866	0.8195	0.02763	0.8195	25.4	0.8195	0.04303
0.8205	19.96	0.8205	0.02821	0.8205	27.405	0.8205	26.535	0.8205	25.7866	0.8205	0.0277	0.8205	25.39	0.8205	0.04303
0.8215	19.96	0.8215	0.02814	0.8215	27.32	0.8215	26.87	0.8215	25.781	0.8215	0.02757	0.8215	25.395	0.8215	0.04293
0.8225	20.005	0.8225	0.0282	0.8225	27.285	0.8225	26.94	0.8225	25.7753	0.8225	0.02763	0.8225	25.4	0.8225	0.04302
0.8235	19.975	0.8235	0.02819	0.8235	27.265	0.8235	26.985	0.8235	25.7866	0.8235	0.02757	0.8235	25.395	0.8235	0.04294
0.8245	19.97	0.8245	0.02831	0.8245	27.35	0.8245	26.965	0.8245	25.7866	0.8245	0.02756	0.8245	25.405	0.8245	0.04307
0.8255	19.965	0.8255	13.565	0.8255	27.43	0.8255	26.965	0.8255	25.7866	0.8255	4.58102	0.8255	25.41	0.8255	0.04303
0.8265	19.98	0.8265	19.99	0.8265	27.415	0.8265	26.965	0.8265	25.7866	0.8265	25.7584	0.8265	25.415	0.8265	0.17345
0.8275	19.975	0.8275	19.975	0.8275	27.335	0.8275	26.96	0.8275	25.7866	0.8275	26.3177	0.8275	25.41	0.8275	21.875
0.8285	19.97	0.8285	20.01	0.8285	27.29	0.8285	26.96	0.8285	25.7866	0.8285	26.1821	0.8285	25.395	0.8285	25.98
0.8295	19.97	0.8295	19.995	0.8295	27.27	0.8295	26.96	0.8295	25.7922	0.8295	26.0917	0.8295	25.39	0.8295	26.03
0.8305	19.98	0.8305	20	0.8305	27.26	0.8305	26.955	0.8305	25.7922	0.8305	26.1595	0.8305	25.405	0.8305	26.005
0.8315	19.98	0.8315	20.015	0.8315	27.32	0.8315	26.9	0.8315	25.7922	0.8315	26.1087	0.8315	25.41	0.8315	26
0.8325	19.985	0.8325	20.01	0.8325	27.425	0.8325	26.83	0.8325	25.7922	0.8325	26.103	0.8325	25.41	0.8325	26.04
0.8335	19.975	0.8335	20	0.8335	27.445	0.8335	26.755	0.8335	25.7922	0.8335	26.1369	0.8335	25.415	0.8335	26.005
0.8345	19.97	0.8345	20.005	0.8345	27.35	0.8345	26.71	0.8345	25.7979	0.8345	26.1313	0.8345	25.41	0.8345	26.035
0.8355	19.965	0.8355	20.01	0.8355	27.295	0.8355	26.7	0.8355	25.8036	0.8355	26.1313	0.8355	25.42	0.8355	26.03
0.8365	19.975	0.8365	20.005	0.8365	27.275	0.8365	26.685	0.8365	25.8036	0.8365	26.1369	0.8365	25.42	0.8365	26.02
0.8375	19.98	0.8375	20.005	0.8375	27.315	0.8375	26.7	0.8375	25.7979	0.8375	26.1369	0.8375	25.42	0.8375	26.03
0.8385	19.985	0.8385	20.045	0.8385	27.425	0.8385	26.745	0.8385	25.8036	0.8385	26.1313	0.8385	25.42	0.8385	26.02
0.8395	19.98	0.8395	20.045	0.8395	27.415	0.8395	26.735	0.8395	25.8092	0.8395	26.1313	0.8395	25.415	0.8395	26.035
0.8405	19.97	0.8405	20.045	0.8405	27.345	0.8405	26.805	0.8405	25.8092	0.8405	26.1313	0.8405	25.42	0.8405	26.03
0.8415	19.975	0.8415	20.045	0.8415	27.295	0.8415	26.875	0.8415	25.7979	0.8415	26.1313	0.8415	25.425	0.8415	26.03
0.8425	19.99	0.8425	20.03	0.8425	27.28	0.8425	26.915	0.8425	25.7979	0.8425	26.1313	0.8425	25.42	0.8425	26.035
0.8435	19.985	0.8435	20.03	0.8435	27.265	0.8435	26.945	0.8435	25.8092	0.8435	26.1425	0.8435	25.425	0.8435	26.03
0.8445	19.99	0.8445	20.045	0.8445	27.305	0.8445	26.965	0.8445	25.8148	0.8445	26.1369	0.8445	25.425	0.8445	26.035
0.8455	19.985	0.8455	20.05	0.8455	27.4	0.8455	26.965	0.8455	25.8092	0.8455	26.1425	0.8455	25.415	0.8455	26.035
0.8465	19.995	0.8465	20.04	0.8465	27.415	0.8465	26.965	0.8465	25.8092	0.8465	26.1482	0.8465	25.42	0.8465	26.03
0.8475	19.99	0.8475	20.05	0.8475	27.36	0.8475	26.96	0.8475	25.8036	0.8475	26.1425	0.8475	25.43	0.8475	26.035
0.8485	19.995	0.8485	20.05	0.8485	27.29	0.8485	26.96	0.8485	25.8036	0.8485	26.1482	0.8485	25.43	0.8485	26.03
0.8495	19.995	0.8495	20.035	0.8495	27.26	0.8495	26.955	0.8495	25.8092	0.8495	26.1482	0.8495	25.425	0.8495	26.04
0.8505	20	0.8505	20.04	0.8505	27.28	0.8505	26.95	0.8505	25.8148	0.8505	26.1538	0.8505	25.425	0.8505	26.04
0.8515	19.995	0.8515	20.045	0.8515	27.34	0.8515	26.935	0.8515	25.8148	0.8515	26.1538	0.8515	25.425	0.8515	26.04
0.8525	19.985	0.8525	20.045	0.8525	27.415	0.8525	26.83	0.8525	25.8205	0.8525	26.1595	0.8525	25.435	0.8525	26.05
0.8535	19.985	0.8535	20.055	0.8535	27.34	0.8535	26.76	0.8535	25.8205	0.8535	26.1538	0.8535	25.43	0.8535	26.04
0.8545	19.985	0.8545	20.055	0.8545	27.275	0.8545	26.73	0.8545	25.8148	0.8545	26.1538	0.8545	25.425	0.8545	26.04
0.8555	19.98	0.8555	20.06	0.8555	27.245	0.8555	26.685	0.8555	25.8205	0.8555	26.1595	0.8555	25.425	0.8555	26.04
0.8565	19.985	0.8565	20.07	0.8565	27.225	0.8565	26.665	0.8565	25.8148	0.8565	26.1595	0.8565	25.43	0.8565	26.04
0.8575	19.985	0.8575	20.09	0.8575	27.27	0.8575	26.67	0.8575	25.8148	0.8575	26.1595	0.8575	25.435	0.8575	26.045
0.8585	19.98	0.8585	20.075	0.8585	27.295	0.8585	26.7	0.8585	25.8148	0.8585	26.1708	0.8585	25.435	0.8585	26.045
0.8595	19.98	0.8595	20.07	0.8595	27.305	0.8595	26.695	0.8595	25.8205	0.8595	26.1708	0.8595	25.435	0.8595	26.045
0.8605	19.98	0.8605	20.07	0.8605	27.28	0.8605	13.14	0.8605	25.8261	0.8605	26.1652	0.8605	25.435	0.8605	26.05
0.8615	20.005	0.8615	20.06	0.8615	27.235	0.8615	0.4856	0.8615	25.8318	0.8615	26.1708	0.8615	25.43	0.8615	26.05
0.8625	19.995	0.8625	20.055	0.8625	27.23	0.8625	0.0923	0.8625	25.8261	0.8625	26.1764	0.8625	25.435	0.8625	26.035
0.8635	19.99	0.8635	20.07	0.8635	27.295	0.8635	0.0826	0.8635	25.8318	0.8635	26.1708	0.8635	25.435	0.8635	26.045
0.8645	20	0.8645	20.08	0.8645	27.345	0.8645	0.08215	0.8645	25.8375	0.8645	26.1764	0.8645	25.44	0.8645	26.05
0.8655	20.005	0.8655	20.055	0.8655	27.41	0.8655	0.08145	0.8655	25.8318	0.8655	26.1764	0.8655	25.445	0.8655	26.05
0.8665	20.02	0.8665	4.515	0.8665	27.345	0.8665	0.07945	0.8665	25.8318	0.8665	18.5715	0.8665	25.45	0.8665	26.05
0.8675	20.01	0.8675	0.3027	0.8675	27.27	0.8675	0.07845	0.8675	25.8261	0.8675	0.40228	0.8675	25.44	0.8675	23.89
0.8685	20	0.8685	0.03653	0.8685	27.235	0.8685	0.07865	0.8685	25.8261	0.8685	0.05409	0.8685	25.445	0.8685	1.1385
0.8695	20.005	0.8695	0.03282	0.8695	27.215	0.8695	0.0785	0.8695	25.8318	0.8695	0.03346	0.8695	25.445	0.8695	0.0867
0.8705	20.015	0.8705	0.03217	0.8705	27.23	0.8705	0.07775	0.8705	25.8375	0.8705	0.03094	0.8705	25.425	0.8705	0.0501
0.8715	20.01	0.8715	0.03179	0.8715	27.3	0.8715	0.0774	0.8715	25.8375	0.8715	0.0303	0.8715	25.43	0.8715	0.04822
0.8725	20	0.8725	0.03097	0.8725	27.365	0.8725	0.07755	0.8725	25.8375	0.8725	0.02958	0.8725	25.445	0.8725	0.04802
0.8735	19.995	0.8735	0.03055	0.8735	27.29	0.8735	0.0774	0.8735	25.8375	0.8735	0.02906	0.8735	25.45	0.8735	0.04681
0.8745	19.995	0.8745	0.0306	0.8745	27.245	0.8745	0.077	0.8745	25.8375	0.8745	0.02889	0.8745	25.45	0.8745	0.04556
0.8755	20	0.8755	0.03036	0.8755	27.235	0.8755	0.07685	0.8755	25.8431	0.8755	0.02883	0.8755	25.45	0.8755	0.04542
0.8765	19.995	0.8765	0.03023	0.8765	27.25	0.8765	0.0769	0.8765	25.8487	0.8765	0.02871	0.8765	25.45	0.8765	0.04557
0.8775	20	0.8775	0.03013	0.8775	27.335	0.8775	0.0768	0.8775	25.8544	0.8775	0.02854	0.8775	25.45	0.8775	0.04535
0.8785	19.99	0.8785	0.02991	0.8785	27.405	0.8785	0.0766	0.8785	25.8544	0.8785	0.02844	0.8785	25.45	0.8785	0.04507
0.8795	19.995	0.8795	0.02989	0.8795	27.33	0.8795	0.0765	0.8795	25.8544	0.8795	0.02836	0.8795	25.45	0.8795	0.04507
0.8805	19.995	0.8805	0.02981	0.8805	27.26	0.8805	0.07655	0.8805	25.8544	0.8805	0.02832	0.8805	25.455	0.8805	0.04497
0.8815	20	0.8815	0.02967	0.8815	27.23	0.8815	0.0766	0.8815	25.8601	0.8815	0.02827	0.8815	25.455	0.8815	0.04482
0.8825	19.995	0.8825	0.0297	0.8825	27.25	0.8825	0.0765	0.8825	25.8544	0.8825	0.02824	0.8825	25.46	0.8825	0.04477
0.8835	20.005	0.8835	0.02968	0.8835	27.365	0.8835	0.07635	0.8835	25.8431	0.8835	0.0281	0.8835	25.455	0.8835	0.04473
0.8845	20.02	0.8845	0.02958	0.8845	27.41	0.8845	0.0762	0.8845	25.8431	0.8845	0.02812	0.8845	25.455	0.8845	0.04467
0.8855	20.02	0.8855	0.02955	0.8855	27.41	0.8855	0.0762	0.8855	25.8487	0.8855	0.0281	0.8855	25.455	0.8855	0.04462
0.8865	20.025	0.8865	0.02962	0.8865	27.315	0.8865	0.07615	0.8865	25.8544	0.8865	0.02798	0.8865	25.46	0.8865	0.04457
0.8875	20.025	0.8875	0.02961	0.8875	27.25	0.8875	0.07605	0.8875	25.8601	0.8875	0.02795	0.8875	25.455	0.8875	0.04466
0.8885	20.025	0.8885	0.02961	0.8885	27.22	0.8885	0.076	0.8885	25.8601	0.8885	0.02785	0.8885	25.455	0.8885	0.04466
0.8895	20.025	0.8895	0.02965	0.8895	27.26	0.8895	0.0761	0.8895	25.8601	0.8895	0.02787	0.8895	25.455	0.8895	0.04467
0.8905	20.03	0.8905	0.02952	0.8905	27.36	0.8905	0.076	0.8905	25.8601	0.8905	0.02793	0.8905	25.46	0.8905	0.04464
0.8915	20.03	0.8915	0.02948	0.8915	27.405	0.8915	0.07595	0.8915	25.8601	0.8915	0.02792	0.8915	25.46	0.8915	0.04462
0.8925	20.03	0.8925	0.02937	0.8925	27.335	0.8925	0.0759	0.8925	25.8544	0.8925	0.02781	0.8925	25.46	0.8925	0.04464
0.8935	20.02	0.8935	0.02938	0.8935	27.28	0.8935	0.07595	0.8935	25.8601	0.8935	0.02788	0.8935	25.46	0.8935	0.04469
0.8945	20.025	0.8945	0.02935	0.8945	27.245	0.8945	0.0759	0.8945	25.8657	0.8945	0.02785	0.8945	25.465	0.8945	0.04462
0.8955	20.035	0.8955	0.02939	0.8955	27.215	0.8955	0.0759	0.8955	25.8657	0.8955	0.02783	0.8955	25.465	0.8955	0.04457
0.8965	20.035	0.8965	0.02935	0.8965	27.275	0.8965	0.07595	0.8965	25.8657	0.8965	0.02788	0.8965	25.46	0.8965	0.04459
0.8975	20.025	0.8975	0.02939	0.8975	27.38	0.8975	0.07585	0.8975	25.8657	0.8975	0.0279	0.8975	25.455	0.8975	0.04459
0.8985	20.015	0.8985	0.0294	0.8985	27.385	0.8985	0.32485	0.8985	25.8657	0.8985	0.02799	0.8985	25.46	0.8985	0.04462
0.8995	20.02	0.8995	0.02947	0.8995	27.29	0.8995	23.08	0.8995	25.8657	0.8995	0.02797	0.8995	25.465	0.8995	0.04458
0.9005	20.03	0.9005	0.02944	0.9005	27.235	0.9005	26.94	0.9005	25.8657	0.9005	0.02796	0.9005	25.465	0.9005	0.0446
0.9015	20.035	0.9015	0.02939	0.9015	27.22	0.9015	26.905	0.9015	25.877	0.9015	0.02802	0.9015	25.46	0.9015	0.04459
0.9025	20.035	0.9025	0.02943	0.9025	27.24	0.9025	26.96	0.9025	25.8713	0.9025	0.02806	0.9025	25.47	0.9025	0.04459
0.9035	20.045	0.9035	0.02942	0.9035	27.345	0.9035	27.045	0.9035	25.8713	0.9035	0.02796	0.9035	25.47	0.9035	0.04452
0.9045	20.045	0.9045	0.02946	0.9045	27.385	0.9045	27.075	0.9045	25.877	0.9045	0.02796	0.9045	25.47	0.9045	0.04457
0.9055	20.04	0.9055	13.51	0.9055	27.36	0.9055	27.1	0.9055	25.8713	0.9055	12.7068	0.9055	25.475	0.9055	0.04458
0.9065	20.04	0.9065	20.06	0.9065	27.285	0.9065	27.115	0.9065	25.877	0.9065	26.3234	0.9065	25.475	0.9065	0.16775
0.9075	20.03	0.9075	20.055	0.9075	27.32	0.9075	27.11	0.9075	25.8713	0.9075	26.4476	0.9075	25.47	0.9075	21.85
0.9085	20.035	0.9085	20.07	0.9085	27.305	0.9085	27.105	0.9085	25.8713	0.9085	26.2555	0.9085	25.485	0.9085	26.02
0.9095	20.04	0.9095	20.065	0.9095	27.355	0.9095	27.12	0.9095	25.8657	0.9095	26.2047	0.9095	25.485	0.9095	26.08
0.9105	20.04	0.9105	20.055	0.9105	27.45	0.9105	27.12	0.9105	25.8657	0.9105	26.2386	0.9105	25.48	0.9105	26.075
0.9115	20.035	0.9115	20.065	0.9115	27.445	0.9115	27.12	0.9115	25.8713	0.9115	26.2103	0.9115	25.48	0.9115	26.075
0.9125	20.04	0.9125	20.075	0.9125	27.355	0.9125	27.11	0.9125	25.877	0.9125	26.199	0.9125	25.465	0.9125	26.1
0.9135	20.04	0.9135	20.08	0.9135	27.305	0.9135	27.03	0.9135	25.8827	0.9135	26.2217	0.9135	25.47	0.9135	26.065
0.9145	20.05	0.9145	20.1	0.9145	27.28	0.9145	26.945	0.9145	25.8827	0.9145	26.2047	0.9145	25.48	0.9145	26.085
0.9155	20.055	0.9155	20.105	0.9155	27.29	0.9155	26.9	0.9155	25.8827	0.9155	26.2217	0.9155	25.48	0.9155	26.095
0.9165	20.045	0.9165	20.08	0.9165	27.4	0.9165	26.88	0.9165	25.877	0.9165	26.2217	0.9165	25.475	0.9165	26.08
0.9175	20.065	0.9175	20.08	0.9175	27.465	0.9175	26.855	0.9175	25.8883	0.9175	26.2103	0.9175	25.48	0.9175	26.09
0.9185	20.08	0.9185	20.09	0.9185	27.48	0.9185	26.85	0.9185	25.8883	0.9185	26.2273	0.9185	25.48	0.9185	26.09
0.9195	20.07	0.9195	20.085	0.9195	27.44	0.9195	26.855	0.9195	25.8996	0.9195	26.2217	0.9195	25.475	0.9195	26.095
0.9205	20.07	0.9205	20.075	0.9205	27.33	0.9205	26.91	0.9205	25.894	0.9205	26.2103	0.9205	25.48	0.9205	26.095
0.9215	20.07	0.9215	20.09	0.9215	27.28	0.9215	26.885	0.9215	25.8883	0.9215	26.2273	0.9215	25.485	0.9215	26.09
0.9225	20.065	0.9225	20.1	0.9225	27.365	0.9225	26.92	0.9225	25.894	0.9225	26.2329	0.9225	25.485	0.9225	26.09
0.9235	20.05	0.9235	20.09	0.9235	27.43	0.9235	26.975	0.9235	25.9052	0.9235	26.216	0.9235	25.485	0.9235	26.095
0.9245	20.055	0.9245	20.095	0.9245	27.455	0.9245	27.025	0.9245	25.8996	0.9245	26.2217	0.9245	25.485	0.9245	26.1
0.9255	20.055	0.9255	20.09	0.9255	27.385	0.9255	27.05	0.9255	25.894	0.9255	26.2273	0.9255	25.485	0.9255	26.1
0.9265	20.055	0.9265	20.095	0.9265	27.305	0.9265	27.055	0.9265	25.894	0.9265	26.2217	0.9265	25.485	0.9265	26.09
0.9275	20.05	0.9275	20.085	0.9275	27.275	0.9275	27.055	0.9275	25.9052	0.9275	26.2329	0.9275	25.49	0.9275	26.09
0.9285	20.055	0.9285	20.085	0.9285	27.265	0.9285	27.065	0.9285	25.9052	0.9285	26.2386	0.9285	25.49	0.9285	26.095
0.9295	20.055	0.9295	20.085	0.9295	27.345	0.9295	27.02	0.9295	25.9052	0.9295	26.2329	0.9295	25.485	0.9295	26.095
0.9305	20.055	0.9305	20.095	0.9305	27.42	0.9305	27.03	0.9305	25.9109	0.9305	26.2329	0.9305	25.49	0.9305	26.1
0.9315	20.065	0.9315	20.105	0.9315	27.41	0.9315	27.04	0.9315	25.9109	0.9315	26.2443	0.9315	25.49	0.9315	26.095
0.9325	20.065	0.9325	20.1	0.9325	27.315	0.9325	27.055	0.9325	25.9109	0.9325	26.2329	0.9325	25.49	0.9325	26.1
0.9335	20.05	0.9335	20.105	0.9335	27.27	0.9335	27.055	0.9335	25.9109	0.9335	26.2443	0.9335	25.49	0.9335	26.105
0.9345	20.05	0.9345	20.11	0.9345	27.26	0.9345	27.01	0.9345	25.9109	0.9345	26.2499	0.9345	25.495	0.9345	26.105
0.9355	20.055	0.9355	20.13	0.9355	27.3	0.9355	26.935	0.9355	25.9109	0.9355	26.2499	0.9355	25.495	0.9355	26.11
0.9365	20.05	0.9365	20.12	0.9365	27.4	0.9365	26.86	0.9365	25.9109	0.9365	26.2555	0.9365	25.495	0.9365	26.105
0.9375	20.05	0.9375	20.12	0.9375	27.46	0.9375	26.82	0.9375	25.9052	0.9375	26.2555	0.9375	25.495	0.9375	26.11
0.9385	20.06	0.9385	20.105	0.9385	27.47	0.9385	26.805	0.9385	25.9052	0.9385	26.2555	0.9385	25.49	0.9385	26.115
0.9395	20.055	0.9395	20.085	0.9395	27.37	0.9395	22.015	0.9395	25.9109	0.9395	26.2555	0.9395	25.49	0.9395	26.115
0.9405	20.05	0.9405	20.09	0.9405	27.315	0.9405	0.847	0.9405	25.9109	0.9405	26.2499	0.9405	25.5	0.9405	26.105
0.9415	20.05	0.9415	20.115	0.9415	27.325	0.9415	0.1521	0.9415	25.9166	0.9415	26.2555	0.9415	25.5	0.9415	26.105
0.9425	20.05	0.9425	20.11	0.9425	27.375	0.9425	0.08515	0.9425	25.9166	0.9425	26.2612	0.9425	25.5	0.9425	26.105
0.9435	20.065	0.9435	20.11	0.9435	27.45	0.9435	0.0818	0.9435	25.9109	0.9435	26.2669	0.9435	25.5	0.9435	26.115
0.9445	20.06	0.9445	20.11	0.9445	27.465	0.9445	0.08145	0.9445	25.9166	0.9445	26.2612	0.9445	25.5	0.9445	26.11
0.9455	20.07	0.9455	20.115	0.9455	27.43	0.9455	0.0805	0.9455	25.9166	0.9455	26.2612	0.9455	25.5	0.9455	26.105
0.9465	20.07	0.9465	5.175	0.9465	27.34	0.9465	0.07915	0.9465	25.9166	0.9465	10.3565	0.9465	25.505	0.9465	26.095
0.9475	20.08	0.9475	0.5175	0.9475	27.315	0.9475	0.07885	0.9475	25.9222	0.9475	0.23832	0.9475	25.505	0.9475	24.785
0.9485	20.08	0.9485	0.03855	0.9485	27.38	0.9485	0.079	0.9485	25.9222	0.9485	0.0384	0.9485	25.505	0.9485	1.684
0.9495	20.085	0.9495	0.03429	0.9495	27.44	0.9495	0.0786	0.9495	25.9278	0.9495	0.0333	0.9495	25.505	0.9495	0.10365
0.9505	20.085	0.9505	0.03309	0.9505	27.485	0.9505	0.0783	0.9505	25.9278	0.9505	0.03189	0.9505	25.505	0.9505	0.052
0.9515	20.07	0.9515	0.03275	0.9515	27.465	0.9515	0.0782	0.9515	25.9222	0.9515	0.0311	0.9515	25.505	0.9515	0.04982
0.9525	20.065	0.9525	0.03224	0.9525	27.36	0.9525	0.0781	0.9525	25.9222	0.9525	0.03023	0.9525	25.505	0.9525	0.04968
0.9535	20.1	0.9535	0.03179	0.9535	27.3	0.9535	0.07795	0.9535	25.9335	0.9535	0.02986	0.9535	25.51	0.9535	0.04881
0.9545	20.09	0.9545	0.03165	0.9545	27.275	0.9545	0.07775	0.9545	25.9278	0.9545	0.0297	0.9545	25.495	0.9545	0.04769
0.9555	20.08	0.9555	0.03154	0.9555	27.34	0.9555	0.0777	0.9555	25.9335	0.9555	0.02957	0.9555	25.495	0.9555	0.04759
0.9565	20.075	0.9565	0.03132	0.9565	27.43	0.9565	0.07765	0.9565	25.9222	0.9565	0.02945	0.9565	25.5	0.9565	0.04769
0.9575	20.065	0.9575	0.03131	0.9575	27.455	0.9575	0.0777	0.9575	25.9335	0.9575	0.02939	0.9575	25.51	0.9575	0.04718
0.9585	20.06	0.9585	0.03108	0.9585	27.35	0.9585	0.07755	0.9585	25.9392	0.9585	0.02939	0.9585	25.515	0.9585	0.04692
0.9595	20.065	0.9595	0.03102	0.9595	27.285	0.9595	0.07755	0.9595	25.9392	0.9595	0.02933	0.9595	25.52	0.9595	0.04689
0.9605	20.07	0.9605	0.03093	0.9605	27.26	0.9605	0.07755	0.9605	25.9392	0.9605	0.02924	0.9605	25.525	0.9605	0.04683
0.9615	20.085	0.9615	0.03091	0.9615	27.325	0.9615	0.07755	0.9615	25.9448	0.9615	0.02913	0.9615	25.52	0.9615	0.04675
0.9625	20.075	0.9625	0.03082	0.9625	27.395	0.9625	0.0776	0.9625	25.9448	0.9625	0.02905	0.9625	25.52	0.9625	0.04668
0.9635	20.07	0.9635	0.03072	0.9635	27.45	0.9635	0.0776	0.9635	25.9392	0.9635	0.02907	0.9635	25.515	0.9635	0.0466
0.9645	20.075	0.9645	0.03074	0.9645	27.44	0.9645	0.07755	0.9645	25.9505	0.9645	0.02914	0.9645	25.515	0.9645	0.04655
0.9655	20.075	0.9655	0.03069	0.9655	27.335	0.9655	0.07755	0.9655	25.9448	0.9655	0.02913	0.9655	25.515	0.9655	0.04657
0.9665	20.065	0.9665	0.03073	0.9665	27.28	0.9665	0.07755	0.9665	25.9505	0.9665	0.02902	0.9665	25.52	0.9665	0.04657
0.9675	20.07	0.9675	0.03067	0.9675	27.265	0.9675	0.0775	0.9675	25.9335	0.9675	0.02898	0.9675	25.515	0.9675	0.04641
0.9685	20.065	0.9685	0.03062	0.9685	27.34	0.9685	0.07745	0.9685	25.9505	0.9685	0.02896	0.9685	25.52	0.9685	0.04642
0.9695	20.07	0.9695	0.03061	0.9695	27.425	0.9695	0.0775	0.9695	25.9561	0.9695	0.02896	0.9695	25.53	0.9695	0.04643
0.9705	20.08	0.9705	0.03055	0.9705	27.465	0.9705	0.0774	0.9705	25.9505	0.9705	0.02901	0.9705	25.525	0.9705	0.04635
0.9715	20.075	0.9715	0.03051	0.9715	27.41	0.9715	0.07735	0.9715	25.9505	0.9715	0.02904	0.9715	25.53	0.9715	0.04625
0.9725	20.075	0.9725	0.03055	0.9725	27.31	0.9725	0.07735	0.9725	25.9448	0.9725	0.02902	0.9725	25.525	0.9725	0.04628
0.9735	20.075	0.9735	0.03054	0.9735	27.26	0.9735	0.07745	0.9735	25.9448	0.9735	0.02905	0.9735	25.525	0.9735	0.04622
0.9745	20.08	0.9745	0.03057	0.9745	27.26	0.9745	0.07745	0.9745	25.9505	0.9745	0.02906	0.9745	25.525	0.9745	0.04626
0.9755	20.085	0.9755	0.03054	0.9755	27.32	0.9755	0.07745	0.9755	25.9505	0.9755	0.02904	0.9755	25.525	0.9755	0.04629
0.9765	20.08	0.9765	0.03067	0.9765	27.405	0.9765	0.07745	0.9765	25.9561	0.9765	0.02905	0.9765	25.53	0.9765	0.04625
0.9775	20.08	0.9775	0.03064	0.9775	27.41	0.9775	0.07745	0.9775	25.9561	0.9775	0.02909	0.9775	25.535	0.9775	0.04622
0.9785	20.08	0.9785	0.03067	0.9785	27.345	0.9785	14.74	0.9785	25.9505	0.9785	0.02905	0.9785	25.535	0.9785	0.04635
0.9795	20.085	0.9795	0.03065	0.9795	27.265	0.9795	27.16	0.9795	25.9505	0.9795	0.02909	0.9795	25.535	0.9795	0.04634
0.9805	20.085	0.9805	0.03057	0.9805	27.235	0.9805	27.19	0.9805	25.9617	0.9805	0.02906	0.9805	25.525	0.9805	0.04639
0.9815	20.085	0.9815	0.03055	0.9815	27.295	0.9815	27.21	0.9815	25.9617	0.9815	0.02907	0.9815	25.525	0.9815	0.04646
0.9825	20.085	0.9825	0.03059	0.9825	27.39	0.9825	27.21	0.9825	25.9617	0.9825	0.02905	0.9825	25.52	0.9825	0.04638
0.9835	20.095	0.9835	0.03065	0.9835	27.42	0.9835	27.22	0.9835	25.9617	0.9835	0.02904	0.9835	25.53	0.9835	0.04639
0.9845	20.095	0.9845	0.03076	0.9845	27.335	0.9845	27.23	0.9845	25.9617	0.9845	0.12837	0.9845	25.53	0.9845	0.04635
0.9855	20.095	0.9855	13.445	0.9855	27.28	0.9855	27.235	0.9855	25.9674	0.9855	21.7412	0.9855	25.54	0.9855	0.04641
0.9865	20.085	0.9865	20.12	0.9865	27.27	0.9865	27.23	0.9865	25.9674	0.9865	26.3573	0.9865	25.54	0.9865	0.15935
0.9875	20.09	0.9875	20.115	0.9875	27.33	0.9875	27.215	0.9875	25.9674	0.9875	26.3685	0.9875	25.535	0.9875	21.785
0.9885	20.105	0.9885	20.125	0.9885	27.435	0.9885	27.16	0.9885	25.9674	0.9885	26.312	0.9885	25.54	0.9885	26.04
0.9895	20.11	0.9895	20.13	0.9895	27.48	0.9895	27.065	0.9895	25.9674	0.9895	26.3064	0.9895	25.535	0.9895	26.1
0.9905	20.11	0.9905	20.125	0.9905	27.495	0.9905	27.025	0.9905	25.9674	0.9905	26.2894	0.9905	25.535	0.9905	26.085
0.9915	20.11	0.9915	20.135	0.9915	27.46	0.9915	27	0.9915	25.9674	0.9915	26.2894	0.9915	25.54	0.9915	26.12
0.9925	20.11	0.9925	20.135	0.9925	27.365	0.9925	26.98	0.9925	25.9674	0.9925	26.3177	0.9925	25.54	0.9925	26.11
0.9935	20.105	0.9935	20.13	0.9935	27.3	0.9935	27	0.9935	25.9674	0.9935	26.2894	0.9935	25.54	0.9935	26.095
0.9945	20.11	0.9945	20.135	0.9945	27.315	0.9945	27.01	0.9945	25.9731	0.9945	26.312	0.9945	25.545	0.9945	26.115
0.9955	20.11	0.9955	20.14	0.9955	27.44	0.9955	26.98	0.9955	25.9787	0.9955	26.3008	0.9955	25.545	0.9955	26.115
0.9965	20.11	0.9965	20.13	0.9965	27.505	0.9965	27.04	0.9965	25.9787	0.9965	26.3064	0.9965	25.52	0.9965	26.115
0.9975	20.115	0.9975	20.135	0.9975	27.535	0.9975	27.125	0.9975	25.9787	0.9975	26.3064	0.9975	25.525	0.9975	26.115
0.9985	20.115	0.9985	20.14	0.9985	27.495	0.9985	27.165	0.9985	25.9787	0.9985	26.312	0.9985	25.535	0.9985	26.11
0.9995	20.12	0.9995	20.14	0.9995	27.39	0.9995	27.19	0.9995	25.9843	0.9995	26.312	0.9995	25.545	0.9995	26.115
1.0005	20.12	1.0005	20.15	1.0005	27.335	1.0005	27.225	1.0005	25.9843	1.0005	26.3177	1.0005	25.55	1.0005	26.125
1.0015	20.125	1.0015	20.16	1.0015	27.325	1.0015	27.205	1.0015	25.9787	1.0015	26.312	1.0015	25.55	1.0015	26.12
1.0025	20.12	1.0025	20.16	1.0025	27.38	1.0025	27.245	1.0025	25.9787	1.0025	26.3177	1.0025	25.55	1.0025	26.12
1.0035	20.135	1.0035	20.16	1.0035	27.465	1.0035	27.27	1.0035	25.9787	1.0035	26.3234	1.0035	25.555	1.0035	26.11
1.0045	20.135	1.0045	20.17	1.0045	27.48	1.0045	27.27	1.0045	25.9843	1.0045	26.3234	1.0045	25.555	1.0045	26.12
1.0055	20.13	1.0055	20.165	1.0055	27.4	1.0055	27.265	1.0055	25.9843	1.0055	26.3234	1.0055	25.55	1.0055	26.125
1.0065	20.13	1.0065	20.155	1.0065	27.34	1.0065	27.245	1.0065	25.9843	1.0065	26.3346	1.0065	25.55	1.0065	26.125
1.0075	20.125	1.0075	20.165	1.0075	27.305	1.0075	27.175	1.0075	25.99	1.0075	26.312	1.0075	25.55	1.0075	26.125
1.0085	20.115	1.0085	20.17	1.0085	27.33	1.0085	27.085	1.0085	25.9843	1.0085	26.3177	1.0085	25.55	1.0085	26.125
1.0095	20.115	1.0095	20.165	1.0095	27.425	1.0095	27.05	1.0095	25.9843	1.0095	26.3234	1.0095	25.555	1.0095	26.13
1.0105	20.115	1.0105	20.165	1.0105	27.48	1.0105	27.025	1.0105	25.99	1.0105	26.329	1.0105	25.555	1.0105	26.13
1.0115	20.11	1.0115	20.155	1.0115	27.505	1.0115	27.01	1.0115	25.99	1.0115	26.3234	1.0115	25.555	1.0115	26.125
1.0125	20.12	1.0125	20.155	1.0125	27.415	1.0125	27.07	1.0125	25.9957	1.0125	26.3346	1.0125	25.555	1.0125	26.125
1.0135	20.135	1.0135	20.155	1.0135	27.34	1.0135	27.055	1.0135	25.9957	1.0135	26.329	1.0135	25.56	1.0135	26.125
1.0145	20.17	1.0145	20.165	1.0145	27.31	1.0145	27.06	1.0145	25.99	1.0145	26.329	1.0145	25.555	1.0145	26.125
1.0155	20.15	1.0155	20.17	1.0155	27.375	1.0155	27.125	1.0155	25.9957	1.0155	26.3346	1.0155	25.55	1.0155	26.125
1.0165	20.14	1.0165	20.17	1.0165	27.465	1.0165	27.19	1.0165	25.9957	1.0165	26.3403	1.0165	25.56	1.0165	26.13
1.0175	20.125	1.0175	20.18	1.0175	27.51	1.0175	27.205	1.0175	25.9957	1.0175	26.3346	1.0175	25.555	1.0175	26.135
1.0185	20.125	1.0185	20.19	1.0185	27.475	1.0185	27.06	1.0185	25.9957	1.0185	26.3403	1.0185	25.565	1.0185	26.13
1.0195	20.125	1.0195	20.185	1.0195	27.39	1.0195	4.5675	1.0195	26.0013	1.0195	26.3346	1.0195	25.565	1.0195	26.14
1.0205	20.12	1.0205	20.18	1.0205	27.33	1.0205	0.3999	1.0205	25.9957	1.0205	26.3346	1.0205	25.56	1.0205	26.14
1.0215	20.12	1.0215	20.17	1.0215	27.335	1.0215	0.089	1.0215	25.9957	1.0215	26.329	1.0215	25.56	1.0215	26.14
1.0225	20.125	1.0225	20.155	1.0225	27.39	1.0225	0.08325	1.0225	26.0069	1.0225	26.3346	1.0225	25.555	1.0225	26.135
1.0235	20.13	1.0235	20.165	1.0235	27.47	1.0235	0.0831	1.0235	26.0069	1.0235	26.3346	1.0235	25.56	1.0235	26.14
1.0245	20.13	1.0245	20.18	1.0245	27.51	1.0245	0.08245	1.0245	26.0013	1.0245	26.3346	1.0245	25.56	1.0245	26.135
1.0255	20.135	1.0255	20.17	1.0255	27.435	1.0255	0.0808	1.0255	26.0069	1.0255	25.2047	1.0255	25.565	1.0255	26.14
1.0265	20.125	1.0265	4.48	1.0265	27.35	1.0265	0.08	1.0265	26.0126	1.0265	1.95207	1.0265	25.57	1.0265	26.14
1.0275	20.145	1.0275	0.3407	1.0275	27.305	1.0275	0.0802	1.0275	26.0126	1.0275	0.13746	1.0275	25.57	1.0275	25.215
1.0285	20.135	1.0285	0.03914	1.0285	27.35	1.0285	0.08015	1.0285	26.0069	1.0285	0.037	1.0285	25.57	1.0285	2.0875
1.0295	20.135	1.0295	0.03549	1.0295	27.405	1.0295	0.07965	1.0295	26.0126	1.0295	0.0344	1.0295	25.565	1.0295	0.1082
1.0305	20.135	1.0305	0.03487	1.0305	27.485	1.0305	0.07925	1.0305	26.0126	1.0305	0.03335	1.0305	25.575	1.0305	0.05395
1.0315	20.13	1.0315	0.03407	1.0315	27.49	1.0315	0.07935	1.0315	26.0126	1.0315	0.03216	1.0315	25.57	1.0315	0.0519
1.0325	20.13	1.0325	0.03313	1.0325	27.39	1.0325	0.07925	1.0325	26.0126	1.0325	0.03137	1.0325	25.57	1.0325	0.05225
1.0335	20.135	1.0335	0.0328	1.0335	27.32	1.0335	0.0789	1.0335	26.0126	1.0335	0.03112	1.0335	25.57	1.0335	0.0512
1.0345	20.14	1.0345	0.03295	1.0345	27.31	1.0345	0.07885	1.0345	26.0126	1.0345	0.03102	1.0345	25.565	1.0345	0.04962
1.0355	20.145	1.0355	0.03273	1.0355	27.36	1.0355	0.0789	1.0355	26.0126	1.0355	0.03077	1.0355	25.57	1.0355	0.04943
1.0365	20.14	1.0365	0.03249	1.0365	27.45	1.0365	0.0789	1.0365	26.0182	1.0365	0.03054	1.0365	25.57	1.0365	0.0497
1.0375	20.145	1.0375	0.03243	1.0375	27.49	1.0375	0.07875	1.0375	26.0239	1.0375	0.03044	1.0375	25.575	1.0375	0.04927
1.0385	20.14	1.0385	0.03234	1.0385	27.5	1.0385	0.07875	1.0385	26.0296	1.0385	0.03039	1.0385	25.56	1.0385	0.04881
1.0395	20.135	1.0395	0.03236	1.0395	27.405	1.0395	0.07885	1.0395	26.0239	1.0395	0.03027	1.0395	25.57	1.0395	0.04888
1.0405	20.135	1.0405	0.03233	1.0405	27.335	1.0405	0.0787	1.0405	26.0239	1.0405	0.03028	1.0405	25.575	1.0405	0.04864
1.0415	20.135	1.0415	0.03223	1.0415	27.365	1.0415	0.07865	1.0415	26.0239	1.0415	0.03031	1.0415	25.585	1.0415	0.04856
1.0425	20.145	1.0425	0.0322	1.0425	27.45	1.0425	0.0786	1.0425	26.0239	1.0425	0.03018	1.0425	25.585	1.0425	0.04844
1.0435	20.135	1.0435	0.03219	1.0435	27.51	1.0435	0.07855	1.0435	26.0296	1.0435	0.0301	1.0435	25.585	1.0435	0.0484
1.0445	20.125	1.0445	0.03212	1.0445	27.52	1.0445	0.0786	1.0445	26.0352	1.0445	0.03011	1.0445	25.585	1.0445	0.04827
1.0455	20.135	1.0455	0.03207	1.0455	27.43	1.0455	0.0784	1.0455	26.0296	1.0455	0.02993	1.0455	25.58	1.0455	0.04824
1.0465	20.155	1.0465	0.03205	1.0465	27.355	1.0465	0.07845	1.0465	26.0352	1.0465	0.03002	1.0465	25.58	1.0465	0.04819
1.0475	20.145	1.0475	0.03203	1.0475	27.335	1.0475	0.07855	1.0475	26.0296	1.0475	0.02996	1.0475	25.58	1.0475	0.04818
1.0485	20.15	1.0485	0.03202	1.0485	27.37	1.0485	0.0785	1.0485	26.0296	1.0485	0.02997	1.0485	25.58	1.0485	0.04819
1.0495	20.15	1.0495	0.03202	1.0495	27.455	1.0495	0.0785	1.0495	26.0296	1.0495	0.02991	1.0495	25.585	1.0495	0.04822
1.0505	20.15	1.0505	0.032	1.0505	27.51	1.0505	0.0785	1.0505	26.0296	1.0505	0.02991	1.0505	25.585	1.0505	0.04824
1.0515	20.15	1.0515	0.03202	1.0515	27.505	1.0515	0.0785	1.0515	26.0239	1.0515	0.02993	1.0515	25.58	1.0515	0.04819
1.0525	20.155	1.0525	0.03199	1.0525	27.395	1.0525	0.0785	1.0525	26.0239	1.0525	0.02994	1.0525	25.585	1.0525	0.04812
1.0535	20.155	1.0535	0.03199	1.0535	27.34	1.0535	0.07845	1.0535	26.0296	1.0535	0.02991	1.0535	25.585	1.0535	0.04803
1.0545	20.16	1.0545	0.03202	1.0545	27.3	1.0545	0.07845	1.0545	26.0352	1.0545	0.02989	1.0545	25.59	1.0545	0.04812
1.0555	20.165	1.0555	0.03206	1.0555	27.38	1.0555	0.07845	1.0555	26.0352	1.0555	0.02994	1.0555	25.59	1.0555	0.04815
1.0565	20.175	1.0565	0.03203	1.0565	27.465	1.0565	0.0785	1.0565	26.0352	1.0565	0.0299	1.0565	25.585	1.0565	0.04819
1.0575	20.17	1.0575	0.03203	1.0575	27.505	1.0575	6.035	1.0575	26.0408	1.0575	0.02991	1.0575	25.59	1.0575	0.04817
1.0585	20.175	1.0585	0.03207	1.0585	27.505	1.0585	27.01	1.0585	26.0296	1.0585	0.02994	1.0585	25.595	1.0585	0.04823
1.0595	20.17	1.0595	0.03203	1.0595	27.435	1.0595	27.275	1.0595	26.0296	1.0595	0.02998	1.0595	25.6	1.0595	0.04823
1.0605	20.17	1.0605	0.03206	1.0605	27.35	1.0605	27.285	1.0605	26.0352	1.0605	0.02991	1.0605	25.595	1.0605	0.04823
1.0615	20.165	1.0615	0.03206	1.0615	27.315	1.0615	27.245	1.0615	26.0352	1.0615	0.03	1.0615	25.59	1.0615	0.04821
1.0625	20.165	1.0625	0.03202	1.0625	27.345	1.0625	27.155	1.0625	26.0408	1.0625	0.03004	1.0625	25.59	1.0625	0.04826
1.0635	20.165	1.0635	0.03196	1.0635	27.465	1.0635	27.145	1.0635	26.0408	1.0635	0.02996	1.0635	25.59	1.0635	0.04821
1.0645	20.175	1.0645	0.03214	1.0645	27.515	1.0645	27.09	1.0645	26.0408	1.0645	0.43104	1.0645	25.595	1.0645	0.04819
1.0655	20.175	1.0655	13.545	1.0655	27.54	1.0655	27.055	1.0655	26.0408	1.0655	23.2497	1.0655	25.6	1.0655	0.04828
1.0665	20.165	1.0665	20.18	1.0665	27.49	1.0665	27.04	1.0665	26.0408	1.0665	26.4929	1.0665	25.605	1.0665	0.1773
1.0675	20.155	1.0675	20.17	1.0675	27.4	1.0675	27.03	1.0675	26.0408	1.0675	26.4759	1.0675	25.605	1.0675	22.01
1.0685	20.17	1.0685	20.19	1.0685	27.415	1.0685	27.04	1.0685	26.0465	1.0685	26.3629	1.0685	25.6	1.0685	26.115
1.0695	20.165	1.0695	20.205	1.0695	27.52	1.0695	27.035	1.0695	26.0408	1.0695	26.4081	1.0695	25.6	1.0695	26.145
1.0705	20.165	1.0705	20.18	1.0705	27.55	1.0705	27.04	1.0705	26.0522	1.0705	26.3799	1.0705	25.6	1.0705	26.15
1.0715	20.17	1.0715	20.2	1.0715	27.62	1.0715	27.125	1.0715	26.0465	1.0715	26.3742	1.0715	25.6	1.0715	26.15
1.0725	20.165	1.0725	20.2	1.0725	27.66	1.0725	27.195	1.0725	26.0465	1.0725	26.3911	1.0725	25.605	1.0725	26.13
1.0735	20.16	1.0735	20.175	1.0735	27.645	1.0735	27.235	1.0735	26.0522	1.0735	26.3799	1.0735	25.605	1.0735	26.135
1.0745	20.175	1.0745	20.18	1.0745	27.535	1.0745	27.25	1.0745	26.0578	1.0745	26.3799	1.0745	25.6	1.0745	26.145
1.0755	20.185	1.0755	20.21	1.0755	27.47	1.0755	27.255	1.0755	26.0522	1.0755	26.3855	1.0755	25.6	1.0755	26.15
1.0765	20.19	1.0765	20.205	1.0765	27.485	1.0765	27.275	1.0765	26.0578	1.0765	26.3855	1.0765	25.6	1.0765	26.145
1.0775	20.19	1.0775	20.2	1.0775	27.555	1.0775	27.275	1.0775	26.0465	1.0775	26.3911	1.0775	25.605	1.0775	26.155
1.0785	20.195	1.0785	20.21	1.0785	27.6	1.0785	27.27	1.0785	26.0465	1.0785	26.3911	1.0785	25.61	1.0785	26.15
1.0795	20.185	1.0795	20.21	1.0795	27.625	1.0795	27.275	1.0795	26.0522	1.0795	26.4025	1.0795	25.615	1.0795	26.155
1.0805	20.185	1.0805	20.205	1.0805	27.525	1.0805	27.27	1.0805	26.0578	1.0805	26.3968	1.0805	25.59	1.0805	26.16
1.0815	20.19	1.0815	20.205	1.0815	27.45	1.0815	27.25	1.0815	26.0578	1.0815	26.3968	1.0815	25.605	1.0815	26.16
1.0825	20.195	1.0825	20.21	1.0825	27.41	1.0825	27.14	1.0825	26.0578	1.0825	26.4025	1.0825	25.615	1.0825	26.16
1.0835	20.195	1.0835	20.2	1.0835	27.45	1.0835	27.075	1.0835	26.0634	1.0835	26.4025	1.0835	25.61	1.0835	26.15
1.0845	20.195	1.0845	20.215	1.0845	27.555	1.0845	27.05	1.0845	26.0691	1.0845	26.3968	1.0845	25.615	1.0845	26.155
1.0855	20.195	1.0855	20.205	1.0855	27.605	1.0855	27.04	1.0855	26.0691	1.0855	26.4025	1.0855	25.62	1.0855	26.16
1.0865	20.185	1.0865	20.2	1.0865	27.615	1.0865	27.055	1.0865	26.0634	1.0865	26.4025	1.0865	25.615	1.0865	26.16
1.0875	20.185	1.0875	20.21	1.0875	27.515	1.0875	27.055	1.0875	26.0691	1.0875	26.4025	1.0875	25.61	1.0875	26.165
1.0885	20.185	1.0885	20.235	1.0885	27.455	1.0885	27.125	1.0885	26.0634	1.0885	26.4138	1.0885	25.61	1.0885	26.16
1.0895	20.185	1.0895	20.215	1.0895	27.435	1.0895	27.2	1.0895	26.0634	1.0895	26.4138	1.0895	25.615	1.0895	26.16
1.0905	20.19	1.0905	20.23	1.0905	27.495	1.0905	27.24	1.0905	26.0634	1.0905	26.4081	1.0905	25.62	1.0905	26.165
1.0915	20.19	1.0915	20.235	1.0915	27.58	1.0915	27.27	1.0915	26.0634	1.0915	26.4025	1.0915	25.62	1.0915	26.165
1.0925	20.18	1.0925	20.22	1.0925	27.6	1.0925	27.275	1.0925	26.0634	1.0925	26.4081	1.0925	25.62	1.0925	26.165
1.0935	20.185	1.0935	20.23	1.0935	27.635	1.0935	27.29	1.0935	26.0578	1.0935	26.4081	1.0935	25.62	1.0935	26.17
1.0945	20.195	1.0945	20.235	1.0945	27.62	1.0945	27.29	1.0945	26.0691	1.0945	26.4138	1.0945	25.615	1.0945	26.175
1.0955	20.19	1.0955	20.225	1.0955	27.525	1.0955	27.29	1.0955	26.0691	1.0955	26.425	1.0955	25.615	1.0955	26.17
1.0965	20.185	1.0965	20.215	1.0965	27.48	1.0965	27.295	1.0965	26.0634	1.0965	26.425	1.0965	25.62	1.0965	26.175
1.0975	20.175	1.0975	20.235	1.0975	27.49	1.0975	27.305	1.0975	26.0691	1.0975	26.425	1.0975	25.625	1.0975	26.165
1.0985	20.175	1.0985	20.225	1.0985	27.58	1.0985	13.35	1.0985	26.0748	1.0985	26.4307	1.0985	25.625	1.0985	26.165
1.0995	20.195	1.0995	20.22	1.0995	27.645	1.0995	0.5515	1.0995	26.0804	1.0995	26.425	1.0995	25.615	1.0995	26.16
1.1005	20.195	1.1005	20.235	1.1005	27.675	1.1005	0.096	1.1005	26.0748	1.1005	26.425	1.1005	25.62	1.1005	26.175
1.1015	20.19	1.1015	20.245	1.1015	27.655	1.1015	0.0856	1.1015	26.0804	1.1015	26.4364	1.1015	25.625	1.1015	26.17
1.1025	20.185	1.1025	20.22	1.1025	27.535	1.1025	0.08365	1.1025	26.0804	1.1025	26.442	1.1025	25.63	1.1025	26.175
1.1035	20.2	1.1035	20.22	1.1035	27.48	1.1035	0.08295	1.1035	26.0748	1.1035	26.442	1.1035	25.63	1.1035	26.17
1.1045	20.2	1.1045	20.24	1.1045	27.515	1.1045	0.0816	1.1045	26.0748	1.1045	26.4364	1.1045	25.63	1.1045	26.175
1.1055	20.21	1.1055	20.24	1.1055	27.595	1.1055	0.08095	1.1055	26.0691	1.1055	19.6733	1.1055	25.63	1.1055	26.175
1.1065	20.21	1.1065	4.836	1.1065	27.655	1.1065	0.081	1.1065	26.0748	1.1065	0.51285	1.1065	25.625	1.1065	26.175
1.1075	20.215	1.1075	0.3929	1.1075	27.675	1.1075	0.08095	1.1075	26.0804	1.1075	0.06949	1.1075	25.63	1.1075	24.88
1.1085	20.205	1.1085	0.04043	1.1085	27.64	1.1085	0.0804	1.1085	26.0804	1.1085	0.03769	1.1085	25.64	1.1085	1.706
1.1095	20.205	1.1095	0.03729	1.1095	27.515	1.1095	0.0804	1.1095	26.0748	1.1095	0.03587	1.1095	25.64	1.1095	0.09915
1.1105	20.2	1.1105	0.03669	1.1105	27.47	1.1105	0.08035	1.1105	26.0804	1.1105	0.03492	1.1105	25.645	1.1105	0.0556
1.1115	20.2	1.1115	0.03611	1.1115	27.465	1.1115	0.08005	1.1115	26.0804	1.1115	0.03347	1.1115	25.645	1.1115	0.05355
1.1125	20.2	1.1125	0.03502	1.1125	27.565	1.1125	0.08005	1.1125	26.0804	1.1125	0.03283	1.1125	25.64	1.1125	0.05355
1.1135	20.205	1.1135	0.0345	1.1135	27.635	1.1135	0.07995	1.1135	26.0804	1.1135	0.03252	1.1135	25.645	1.1135	0.05225
1.1145	20.195	1.1145	0.03452	1.1145	27.69	1.1145	0.0798	1.1145	26.0861	1.1145	0.03229	1.1145	25.645	1.1145	0.0509
1.1155	20.195	1.1155	0.03455	1.1155	27.65	1.1155	0.07975	1.1155	26.0861	1.1155	0.03197	1.1155	25.65	1.1155	0.05095
1.1165	20.19	1.1165	0.03429	1.1165	27.545	1.1165	0.0797	1.1165	26.0917	1.1165	0.03186	1.1165	25.65	1.1165	0.05105
1.1175	20.185	1.1175	0.03408	1.1175	27.495	1.1175	0.0797	1.1175	26.0861	1.1175	0.03171	1.1175	25.65	1.1175	0.05045
1.1185	20.2	1.1185	0.03403	1.1185	27.48	1.1185	0.0796	1.1185	26.0861	1.1185	0.0314	1.1185	25.655	1.1185	0.05025
1.1195	20.205	1.1195	0.0339	1.1195	27.545	1.1195	0.07965	1.1195	26.0804	1.1195	0.03139	1.1195	25.65	1.1195	0.0504
1.1205	20.205	1.1205	0.03382	1.1205	27.62	1.1205	0.07965	1.1205	26.0917	1.1205	0.03137	1.1205	25.65	1.1205	0.0501
1.1215	20.2	1.1215	0.03376	1.1215	27.685	1.1215	0.07955	1.1215	26.0973	1.1215	0.03133	1.1215	25.655	1.1215	0.05015
1.1225	20.21	1.1225	0.03368	1.1225	27.705	1.1225	0.0795	1.1225	26.0973	1.1225	0.03136	1.1225	25.635	1.1225	0.0501
1.1235	20.21	1.1235	0.03365	1.1235	27.615	1.1235	0.07955	1.1235	26.0917	1.1235	0.0315	1.1235	25.65	1.1235	0.05005
1.1245	20.21	1.1245	0.03362	1.1245	27.53	1.1245	0.0795	1.1245	26.0917	1.1245	0.03144	1.1245	25.66	1.1245	0.04994
1.1255	20.2	1.1255	0.03349	1.1255	27.53	1.1255	0.07965	1.1255	26.0917	1.1255	0.03136	1.1255	25.66	1.1255	0.04993
1.1265	20.19	1.1265	0.03353	1.1265	27.625	1.1265	0.07955	1.1265	26.0973	1.1265	0.03133	1.1265	25.66	1.1265	0.04981
1.1275	20.2	1.1275	0.03357	1.1275	27.67	1.1275	0.0795	1.1275	26.0973	1.1275	0.03142	1.1275	25.67	1.1275	0.04981
1.1285	20.215	1.1285	0.0335	1.1285	27.685	1.1285	0.07955	1.1285	26.0973	1.1285	0.03128	1.1285	25.67	1.1285	0.04984
1.1295	20.215	1.1295	0.03357	1.1295	27.615	1.1295	0.07945	1.1295	26.0973	1.1295	0.03124	1.1295	25.675	1.1295	0.04983
1.1305	20.215	1.1305	0.03357	1.1305	27.52	1.1305	0.0795	1.1305	26.103	1.1305	0.03112	1.1305	25.68	1.1305	0.0499
1.1315	20.22	1.1315	0.03358	1.1315	27.465	1.1315	0.0795	1.1315	26.103	1.1315	0.03124	1.1315	25.68	1.1315	0.0498
1.1325	20.225	1.1325	0.0336	1.1325	27.49	1.1325	0.07945	1.1325	26.103	1.1325	0.03123	1.1325	25.68	1.1325	0.0498
1.1335	20.22	1.1335	0.03352	1.1335	27.595	1.1335	0.0795	1.1335	26.0973	1.1335	0.0311	1.1335	25.68	1.1335	0.04981
1.1345	20.22	1.1345	0.03349	1.1345	27.645	1.1345	0.07955	1.1345	26.0973	1.1345	0.0312	1.1345	25.685	1.1345	0.04983
1.1355	20.21	1.1355	0.03342	1.1355	27.66	1.1355	0.07965	1.1355	26.0861	1.1355	0.03107	1.1355	25.685	1.1355	0.04986
1.1365	20.21	1.1365	0.03344	1.1365	27.645	1.1365	0.4014	1.1365	26.0973	1.1365	0.03122	1.1365	25.69	1.1365	0.04985
1.1375	20.22	1.1375	0.03349	1.1375	27.53	1.1375	23.485	1.1375	26.0973	1.1375	0.03122	1.1375	25.685	1.1375	0.04986
1.1385	20.21	1.1385	0.03345	1.1385	27.455	1.1385	27.1	1.1385	26.0973	1.1385	0.03113	1.1385	25.685	1.1385	0.04987
1.1395	20.205	1.1395	0.03347	1.1395	27.475	1.1395	27.1	1.1395	26.103	1.1395	0.03117	1.1395	25.69	1.1395	0.04989
1.1405	20.21	1.1405	0.03354	1.1405	27.51	1.1405	27.115	1.1405	26.0973	1.1405	0.03124	1.1405	25.695	1.1405	0.04991
1.1415	20.225	1.1415	0.03353	1.1415	27.585	1.1415	27.19	1.1415	26.1087	1.1415	0.03123	1.1415	25.695	1.1415	0.04997
1.1425	20.205	1.1425	0.03363	1.1425	27.63	1.1425	27.25	1.1425	26.1087	1.1425	0.03119	1.1425	25.695	1.1425	0.04994
1.1435	20.2	1.1435	0.03354	1.1435	27.605	1.1435	27.275	1.1435	26.1199	1.1435	0.03128	1.1435	25.695	1.1435	0.04998
1.1445	20.205	1.1445	0.03363	1.1445	27.49	1.1445	27.29	1.1445	26.1143	1.1445	15.2155	1.1445	25.695	1.1445	0.05
1.1455	20.2	1.1455	13.385	1.1455	27.43	1.1455	27.29	1.1455	26.1143	1.1455	26.6228	1.1455	25.695	1.1455	0.05
1.1465	20.21	1.1465	20.235	1.1465	27.465	1.1465	27.29	1.1465	26.1087	1.1465	26.572	1.1465	25.7	1.1465	0.1122
1.1475	20.225	1.1475	20.225	1.1475	27.57	1.1475	27.295	1.1475	26.1143	1.1475	26.5098	1.1475	25.705	1.1475	21.34
1.1485	20.225	1.1485	20.25	1.1485	27.64	1.1485	27.3	1.1485	26.1143	1.1485	26.4872	1.1485	25.7	1.1485	26.17
1.1495	20.215	1.1495	20.255	1.1495	27.665	1.1495	27.29	1.1495	26.1199	1.1495	26.5041	1.1495	25.7	1.1495	26.21
1.1505	20.215	1.1505	20.245	1.1505	27.645	1.1505	27.29	1.1505	26.1143	1.1505	26.4929	1.1505	25.71	1.1505	26.205
1.1515	20.225	1.1515	20.25	1.1515	27.535	1.1515	27.29	1.1515	26.1143	1.1515	26.5211	1.1515	25.715	1.1515	26.22
1.1525	20.22	1.1525	20.24	1.1525	27.475	1.1525	27.22	1.1525	26.1143	1.1525	26.4929	1.1525	25.72	1.1525	26.22
1.1535	20.215	1.1535	20.225	1.1535	27.445	1.1535	27.145	1.1535	26.1199	1.1535	26.4985	1.1535	25.715	1.1535	26.21
1.1545	20.215	1.1545	20.235	1.1545	27.565	1.1545	27.11	1.1545	26.1256	1.1545	26.4872	1.1545	25.725	1.1545	26.22
1.1555	20.25	1.1555	20.255	1.1555	27.655	1.1555	27.155	1.1555	26.1256	1.1555	26.4985	1.1555	25.72	1.1555	26.225
1.1565	20.24	1.1565	20.245	1.1565	27.685	1.1565	27.125	1.1565	26.1256	1.1565	26.5098	1.1565	25.725	1.1565	26.21
1.1575	20.22	1.1575	20.23	1.1575	27.655	1.1575	27.14	1.1575	26.1256	1.1575	26.5211	1.1575	25.72	1.1575	26.22
1.1585	20.225	1.1585	20.255	1.1585	27.555	1.1585	27.225	1.1585	26.1256	1.1585	26.4985	1.1585	25.725	1.1585	26.22
1.1595	20.235	1.1595	20.27	1.1595	27.51	1.1595	27.28	1.1595	26.1313	1.1595	26.5041	1.1595	25.72	1.1595	26.225
1.1605	20.23	1.1605	20.26	1.1605	27.515	1.1605	27.325	1.1605	26.1313	1.1605	26.5155	1.1605	25.715	1.1605	26.23
1.1615	20.23	1.1615	20.275	1.1615	27.57	1.1615	27.35	1.1615	26.1256	1.1615	26.5098	1.1615	25.72	1.1615	26.225
1.1625	20.215	1.1625	20.255	1.1625	27.645	1.1625	27.345	1.1625	26.1256	1.1625	26.5155	1.1625	25.725	1.1625	26.225
1.1635	20.225	1.1635	20.26	1.1635	27.65	1.1635	27.345	1.1635	26.1313	1.1635	26.5211	1.1635	25.725	1.1635	26.22
1.1645	20.23	1.1645	20.27	1.1645	27.66	1.1645	27.345	1.1645	26.1313	1.1645	26.5211	1.1645	25.705	1.1645	26.23
1.1655	20.235	1.1655	20.27	1.1655	27.57	1.1655	27.345	1.1655	26.1369	1.1655	26.5211	1.1655	25.72	1.1655	26.23
1.1665	20.24	1.1665	20.26	1.1665	27.48	1.1665	27.36	1.1665	26.1313	1.1665	26.5267	1.1665	25.72	1.1665	26.225
1.1675	20.24	1.1675	20.265	1.1675	27.445	1.1675	27.38	1.1675	26.1369	1.1675	26.5211	1.1675	25.725	1.1675	26.225
1.1685	20.245	1.1685	20.265	1.1685	27.515	1.1685	27.32	1.1685	26.1369	1.1685	26.5267	1.1685	25.73	1.1685	26.225
1.1695	20.25	1.1695	20.25	1.1695	27.6	1.1695	27.22	1.1695	26.1369	1.1695	26.5267	1.1695	25.73	1.1695	26.24
1.1705	20.225	1.1705	20.25	1.1705	27.64	1.1705	27.17	1.1705	26.1425	1.1705	26.5211	1.1705	25.73	1.1705	26.24
1.1715	20.25	1.1715	20.27	1.1715	27.655	1.1715	27.14	1.1715	26.1369	1.1715	26.5267	1.1715	25.73	1.1715	26.24
1.1725	20.22	1.1725	20.265	1.1725	27.565	1.1725	27.13	1.1725	26.1313	1.1725	26.5324	1.1725	25.74	1.1725	26.24
1.1735	20.255	1.1735	20.26	1.1735	27.48	1.1735	27.18	1.1735	26.1425	1.1735	26.5211	1.1735	25.74	1.1735	26.24
1.1745	20.24	1.1745	20.27	1.1745	27.46	1.1745	27.175	1.1745	26.1425	1.1745	26.5211	1.1745	25.74	1.1745	26.245
1.1755	20.24	1.1755	20.265	1.1755	27.535	1.1755	27.17	1.1755	26.1425	1.1755	26.5211	1.1755	25.735	1.1755	26.24
1.1765	20.23	1.1765	20.28	1.1765	27.6	1.1765	27.235	1.1765	26.1369	1.1765	26.5267	1.1765	25.735	1.1765	26.24
1.1775	20.255	1.1775	20.28	1.1775	27.63	1.1775	21.855	1.1775	26.1313	1.1775	26.5324	1.1775	25.74	1.1775	26.24
1.1785	20.25	1.1785	20.275	1.1785	27.635	1.1785	0.6685	1.1785	26.1425	1.1785	26.538	1.1785	25.745	1.1785	26.245
1.1795	20.24	1.1795	20.265	1.1795	27.545	1.1795	0.12135	1.1795	26.1425	1.1795	26.538	1.1795	25.75	1.1795	26.245
1.1805	20.23	1.1805	20.27	1.1805	27.465	1.1805	0.08735	1.1805	26.1425	1.1805	26.538	1.1805	25.755	1.1805	26.25
1.1815	20.235	1.1815	20.265	1.1815	27.435	1.1815	0.08515	1.1815	26.1482	1.1815	26.5324	1.1815	25.75	1.1815	26.245
1.1825	20.245	1.1825	20.26	1.1825	27.47	1.1825	0.0844	1.1825	26.1482	1.1825	26.538	1.1825	25.75	1.1825	26.235
1.1835	20.25	1.1835	20.26	1.1835	27.57	1.1835	0.08305	1.1835	26.1482	1.1835	26.5437	1.1835	25.75	1.1835	26.24
1.1845	20.255	1.1845	20.285	1.1845	27.615	1.1845	0.082	1.1845	26.1482	1.1845	26.5437	1.1845	25.75	1.1845	26.245
1.1855	20.25	1.1855	20.16	1.1855	27.635	1.1855	0.0819	1.1855	26.1538	1.1855	8.927	1.1855	25.76	1.1855	26.25
1.1865	20.255	1.1865	3.139	1.1865	27.635	1.1865	0.0819	1.1865	26.1595	1.1865	0.28295	1.1865	25.76	1.1865	26.255
1.1875	20.27	1.1875	0.16975	1.1875	27.515	1.1875	0.08155	1.1875	26.1538	1.1875	0.04333	1.1875	25.76	1.1875	25.83
1.1885	20.26	1.1885	0.04161	1.1885	27.45	1.1885	0.08135	1.1885	26.1595	1.1885	0.03839	1.1885	25.765	1.1885	3.011
1.1895	20.25	1.1895	0.0383	1.1895	27.485	1.1895	0.08125	1.1895	26.1595	1.1895	0.03722	1.1895	25.76	1.1895	0.17025
1.1905	20.245	1.1905	0.03817	1.1905	27.575	1.1905	0.0811	1.1905	26.1595	1.1905	0.03655	1.1905	25.755	1.1905	0.0585
1.1915	20.255	1.1915	0.03784	1.1915	27.62	1.1915	0.08105	1.1915	26.1538	1.1915	0.03548	1.1915	25.76	1.1915	0.05575
1.1925	20.25	1.1925	0.0368	1.1925	27.65	1.1925	0.0809	1.1925	26.1538	1.1925	0.03507	1.1925	25.76	1.1925	0.0556
1.1935	20.265	1.1935	0.03626	1.1935	27.64	1.1935	0.0809	1.1935	26.1538	1.1935	0.03483	1.1935	25.76	1.1935	0.05535
1.1945	20.285	1.1945	0.03636	1.1945	27.525	1.1945	0.08085	1.1945	26.1595	1.1945	0.03465	1.1945	25.765	1.1945	0.05385
1.1955	20.285	1.1955	0.0364	1.1955	27.45	1.1955	0.0808	1.1955	26.1595	1.1955	0.03441	1.1955	25.765	1.1955	0.05315
1.1965	20.275	1.1965	0.036	1.1965	27.48	1.1965	0.08075	1.1965	26.1652	1.1965	0.0344	1.1965	25.765	1.1965	0.0534
1.1975	20.27	1.1975	0.03582	1.1975	27.575	1.1975	0.0807	1.1975	26.1595	1.1975	0.03409	1.1975	25.765	1.1975	0.053
1.1985	20.27	1.1985	0.03587	1.1985	27.615	1.1985	0.08065	1.1985	26.1595	1.1985	0.03398	1.1985	25.77	1.1985	0.0528
1.1995	20.265	1.1995	0.03582	1.1995	27.64	1.1995	0.0806	1.1995	26.1652	1.1995	0.03382	1.1995	25.77	1.1995	0.05255
1.2005	20.265	1.2005	0.03569	1.2005	27.65	1.2005	0.0806	1.2005	26.1708	1.2005	0.03347	1.2005	25.775	1.2005	0.05245
1.2015	20.265	1.2015	0.03579	1.2015	27.57	1.2015	0.0806	1.2015	26.1708	1.2015	0.03348	1.2015	25.77	1.2015	0.05245
1.2025	20.255	1.2025	0.03571	1.2025	27.48	1.2025	0.0806	1.2025	26.1652	1.2025	0.03328	1.2025	25.77	1.2025	0.0525
1.2035	20.27	1.2035	0.0356	1.2035	27.45	1.2035	0.08055	1.2035	26.1652	1.2035	0.0333	1.2035	25.775	1.2035	0.05245
1.2045	20.28	1.2045	0.03567	1.2045	27.54	1.2045	0.08055	1.2045	26.1708	1.2045	0.03322	1.2045	25.78	1.2045	0.05225
1.2055	20.28	1.2055	0.0356	1.2055	27.6	1.2055	0.0805	1.2055	26.1708	1.2055	0.03332	1.2055	25.78	1.2055	0.05225
1.2065	20.275	1.2065	0.03562	1.2065	27.63	1.2065	0.08045	1.2065	26.1708	1.2065	0.0332	1.2065	25.76	1.2065	0.05225
1.2075	20.285	1.2075	0.03562	1.2075	27.615	1.2075	0.08045	1.2075	26.1708	1.2075	0.03318	1.2075	25.77	1.2075	0.05215
1.2085	20.27	1.2085	0.03553	1.2085	27.51	1.2085	0.0804	1.2085	26.1764	1.2085	0.03311	1.2085	25.77	1.2085	0.05225
1.2095	20.265	1.2095	0.03546	1.2095	27.445	1.2095	0.08055	1.2095	26.1708	1.2095	0.03308	1.2095	25.77	1.2095	0.05225
1.2105	20.26	1.2105	0.03551	1.2105	27.48	1.2105	0.08055	1.2105	26.1764	1.2105	0.03302	1.2105	25.775	1.2105	0.0523
1.2115	20.27	1.2115	0.03555	1.2115	27.58	1.2115	0.08045	1.2115	26.1821	1.2115	0.03321	1.2115	25.77	1.2115	0.05235
1.2125	20.255	1.2125	0.03558	1.2125	27.635	1.2125	0.0804	1.2125	26.1821	1.2125	0.03308	1.2125	25.78	1.2125	0.0523
1.2135	20.27	1.2135	0.03567	1.2135	27.66	1.2135	0.0805	1.2135	26.1821	1.2135	0.03321	1.2135	25.78	1.2135	0.05235
1.2145	20.27	1.2145	0.03564	1.2145	27.68	1.2145	0.08055	1.2145	26.1821	1.2145	0.03323	1.2145	25.775	1.2145	0.0523
1.2155	20.265	1.2155	0.03564	1.2155	27.635	1.2155	0.08055	1.2155	26.1821	1.2155	0.03326	1.2155	25.775	1.2155	0.0522
1.2165	20.275	1.2165	0.03564	1.2165	27.52	1.2165	15.345	1.2165	26.1821	1.2165	0.03317	1.2165	25.775	1.2165	0.05225
1.2175	20.285	1.2175	0.03563	1.2175	27.475	1.2175	27.41	1.2175	26.1878	1.2175	0.03343	1.2175	25.78	1.2175	0.0523
1.2185	20.29	1.2185	0.03566	1.2185	27.515	1.2185	27.42	1.2185	26.1821	1.2185	0.03367	1.2185	25.78	1.2185	0.05225
1.2195	20.285	1.2195	0.03568	1.2195	27.585	1.2195	27.415	1.2195	26.1764	1.2195	0.03327	1.2195	25.78	1.2195	0.0523
1.2205	20.28	1.2205	0.03574	1.2205	27.645	1.2205	27.425	1.2205	26.1821	1.2205	0.03317	1.2205	25.78	1.2205	0.05225
1.2215	20.27	1.2215	0.03572	1.2215	27.67	1.2215	27.425	1.2215	26.1821	1.2215	0.03338	1.2215	25.78	1.2215	0.0523
1.2225	20.27	1.2225	0.03565	1.2225	27.63	1.2225	27.385	1.2225	26.1878	1.2225	0.0333	1.2225	25.775	1.2225	0.05225
1.2235	20.265	1.2235	0.03569	1.2235	27.53	1.2235	27.29	1.2235	26.1878	1.2235	0.03327	1.2235	25.78	1.2235	0.05235
1.2245	20.27	1.2245	1.126	1.2245	27.475	1.2245	27.225	1.2245	26.1878	1.2245	15.9669	1.2245	25.78	1.2245	0.05235
1.2255	20.275	1.2255	19.055	1.2255	27.5	1.2255	27.205	1.2255	26.1934	1.2255	26.7415	1.2255	25.78	1.2255	0.05245
1.2265	20.28	1.2265	20.295	1.2265	27.605	1.2265	27.215	1.2265	26.1934	1.2265	26.6511	1.2265	25.78	1.2265	0.08505
1.2275	20.275	1.2275	20.29	1.2275	27.66	1.2275	27.24	1.2275	26.1934	1.2275	26.572	1.2275	25.785	1.2275	20.73
1.2285	20.275	1.2285	20.29	1.2285	27.685	1.2285	27.23	1.2285	26.1934	1.2285	26.6002	1.2285	25.785	1.2285	26.175
1.2295	20.285	1.2295	20.3	1.2295	27.69	1.2295	27.265	1.2295	26.199	1.2295	26.5946	1.2295	25.79	1.2295	26.215
1.2305	20.285	1.2305	20.325	1.2305	27.63	1.2305	27.35	1.2305	26.199	1.2305	26.5606	1.2305	25.785	1.2305	26.19
1.2315	20.29	1.2315	20.3	1.2315	27.515	1.2315	27.39	1.2315	26.199	1.2315	26.5776	1.2315	25.785	1.2315	26.21
1.2325	20.3	1.2325	20.305	1.2325	27.47	1.2325	27.405	1.2325	26.199	1.2325	26.5776	1.2325	25.78	1.2325	26.195
1.2335	20.295	1.2335	20.31	1.2335	27.535	1.2335	27.415	1.2335	26.199	1.2335	26.5832	1.2335	25.78	1.2335	26.205
1.2345	20.295	1.2345	20.305	1.2345	27.615	1.2345	27.43	1.2345	26.2047	1.2345	26.5776	1.2345	25.785	1.2345	26.215
1.2355	20.3	1.2355	20.31	1.2355	27.645	1.2355	27.435	1.2355	26.2047	1.2355	26.5663	1.2355	25.785	1.2355	26.215
1.2365	20.285	1.2365	20.325	1.2365	27.66	1.2365	27.44	1.2365	26.2047	1.2365	26.5832	1.2365	25.785	1.2365	26.215
1.2375	20.285	1.2375	20.33	1.2375	27.57	1.2375	27.44	1.2375	26.199	1.2375	26.5832	1.2375	25.785	1.2375	26.215
1.2385	20.29	1.2385	20.325	1.2385	27.475	1.2385	27.45	1.2385	26.2047	1.2385	26.572	1.2385	25.79	1.2385	26.21
1.2395	20.29	1.2395	20.325	1.2395	27.43	1.2395	27.405	1.2395	26.199	1.2395	26.5832	1.2395	25.795	1.2395	26.205
1.2405	20.295	1.2405	20.335	1.2405	27.5	1.2405	27.345	1.2405	26.199	1.2405	26.5946	1.2405	25.79	1.2405	26.195
1.2415	20.295	1.2415	20.33	1.2415	27.595	1.2415	27.275	1.2415	26.199	1.2415	26.5832	1.2415	25.79	1.2415	26.205
1.2425	20.295	1.2425	20.345	1.2425	27.63	1.2425	27.23	1.2425	26.199	1.2425	26.5889	1.2425	25.795	1.2425	26.21
1.2435	20.3	1.2435	20.345	1.2435	27.65	1.2435	27.22	1.2435	26.2047	1.2435	26.5889	1.2435	25.795	1.2435	26.21
1.2445	20.305	1.2445	20.325	1.2445	27.595	1.2445	27.25	1.2445	26.2047	1.2445	26.5832	1.2445	25.795	1.2445	26.215
1.2455	20.31	1.2455	20.335	1.2455	27.535	1.2455	27.26	1.2455	26.2047	1.2455	26.5889	1.2455	25.79	1.2455	26.215
1.2465	20.305	1.2465	20.345	1.2465	27.475	1.2465	27.26	1.2465	26.2047	1.2465	26.6002	1.2465	25.79	1.2465	26.215
1.2475	20.295	1.2475	20.34	1.2475	27.53	1.2475	27.355	1.2475	26.2047	1.2475	26.5946	1.2475	25.785	1.2475	26.215
1.2485	20.295	1.2485	20.335	1.2485	27.635	1.2485	27.41	1.2485	26.216	1.2485	26.5946	1.2485	25.77	1.2485	26.215
1.2495	20.29	1.2495	20.35	1.2495	27.665	1.2495	27.44	1.2495	26.199	1.2495	26.6002	1.2495	25.785	1.2495	26.215
1.2505	20.29	1.2505	20.34	1.2505	27.685	1.2505	27.455	1.2505	26.2103	1.2505	26.5946	1.2505	25.795	1.2505	26.22
1.2515	20.32	1.2515	20.335	1.2515	27.675	1.2515	27.475	1.2515	26.2103	1.2515	26.5946	1.2515	25.795	1.2515	26.22
1.2525	20.32	1.2525	20.355	1.2525	27.57	1.2525	27.46	1.2525	26.216	1.2525	26.6002	1.2525	25.8	1.2525	26.225
1.2535	20.325	1.2535	20.345	1.2535	27.49	1.2535	27.455	1.2535	26.2103	1.2535	26.5946	1.2535	25.805	1.2535	26.22
1.2545	20.32	1.2545	20.345	1.2545	27.545	1.2545	27.445	1.2545	26.216	1.2545	26.6002	1.2545	25.8	1.2545	26.225
1.2555	20.315	1.2555	20.345	1.2555	27.625	1.2555	27.44	1.2555	26.2103	1.2555	26.6059	1.2555	25.8	1.2555	26.225
1.2565	20.31	1.2565	20.34	1.2565	27.66	1.2565	27.39	1.2565	26.216	1.2565	26.6002	1.2565	25.795	1.2565	26.225
1.2575	20.31	1.2575	20.335	1.2575	27.675	1.2575	8.41	1.2575	26.2217	1.2575	26.6002	1.2575	25.795	1.2575	26.225
1.2585	20.31	1.2585	20.355	1.2585	27.67	1.2585	0.3705	1.2585	26.216	1.2585	26.6002	1.2585	25.79	1.2585	26.23
1.2595	20.305	1.2595	20.345	1.2595	27.56	1.2595	0.09235	1.2595	26.216	1.2595	26.5946	1.2595	25.795	1.2595	26.23
1.2605	20.3	1.2605	20.335	1.2605	27.475	1.2605	0.0867	1.2605	26.2103	1.2605	26.6059	1.2605	25.8	1.2605	26.23
1.2615	20.31	1.2615	20.34	1.2615	27.47	1.2615	0.086	1.2615	26.2103	1.2615	26.6115	1.2615	25.8	1.2615	26.23
1.2625	20.3	1.2625	20.36	1.2625	27.57	1.2625	0.08505	1.2625	26.216	1.2625	26.6059	1.2625	25.8	1.2625	26.23
1.2635	20.3	1.2635	20.36	1.2635	27.655	1.2635	0.0834	1.2635	26.2217	1.2635	26.6059	1.2635	25.795	1.2635	26.23
1.2645	20.305	1.2645	20.35	1.2645	27.705	1.2645	0.08285	1.2645	26.2273	1.2645	25.8205	1.2645	25.805	1.2645	26.23
1.2655	20.32	1.2655	16.285	1.2655	27.725	1.2655	0.0829	1.2655	26.2217	1.2655	2.4295	1.2655	25.8	1.2655	26.23
1.2665	20.32	1.2665	0.561	1.2665	27.64	1.2665	0.08285	1.2665	26.2273	1.2665	0.16978	1.2665	25.8	1.2665	26.22
1.2675	20.315	1.2675	0.0723	1.2675	27.555	1.2675	0.0824	1.2675	26.2217	1.2675	0.04237	1.2675	25.805	1.2675	25.395
1.2685	20.315	1.2685	0.04222	1.2685	27.55	1.2685	0.08235	1.2685	26.2217	1.2685	0.03913	1.2685	25.805	1.2685	2.2295
1.2695	20.315	1.2695	0.04013	1.2695	27.64	1.2695	0.08215	1.2695	26.2217	1.2695	0.03841	1.2695	25.805	1.2695	0.11605
1.2705	20.31	1.2705	0.03983	1.2705	27.69	1.2705	0.0821	1.2705	26.2273	1.2705	0.03756	1.2705	25.815	1.2705	0.0604
1.2715	20.305	1.2715	0.03896	1.2715	27.705	1.2715	0.08195	1.2715	26.2273	1.2715	0.03675	1.2715	25.815	1.2715	0.0578
1.2725	20.295	1.2725	0.0383	1.2725	27.72	1.2725	0.08175	1.2725	26.2273	1.2725	0.03637	1.2725	25.81	1.2725	0.05755
1.2735	20.31	1.2735	0.03831	1.2735	27.685	1.2735	0.0818	1.2735	26.2329	1.2735	0.03619	1.2735	25.81	1.2735	0.05655
1.2745	20.325	1.2745	0.0385	1.2745	27.565	1.2745	0.0818	1.2745	26.2329	1.2745	0.036	1.2745	25.8	1.2745	0.0556
1.2755	20.33	1.2755	0.03832	1.2755	27.5	1.2755	0.0817	1.2755	26.2329	1.2755	0.03587	1.2755	25.805	1.2755	0.05565
1.2765	20.315	1.2765	0.03793	1.2765	27.54	1.2765	0.08165	1.2765	26.2329	1.2765	0.03575	1.2765	25.8	1.2765	0.0557
1.2775	20.31	1.2775	0.03786	1.2775	27.62	1.2775	0.0816	1.2775	26.2329	1.2775	0.03557	1.2775	25.805	1.2775	0.0551
1.2785	20.315	1.2785	0.03802	1.2785	27.675	1.2785	0.0817	1.2785	26.2329	1.2785	0.0355	1.2785	25.8	1.2785	0.05485
1.2795	20.325	1.2795	0.038	1.2795	27.7	1.2795	0.0816	1.2795	26.2329	1.2795	0.03539	1.2795	25.81	1.2795	0.05485
1.2805	20.325	1.2805	0.03781	1.2805	27.655	1.2805	0.08155	1.2805	26.2386	1.2805	0.0353	1.2805	25.815	1.2805	0.05475
1.2815	20.325	1.2815	0.03766	1.2815	27.555	1.2815	0.0816	1.2815	26.2443	1.2815	0.03524	1.2815	25.805	1.2815	0.0546
1.2825	20.325	1.2825	0.03769	1.2825	27.505	1.2825	0.0816	1.2825	26.2386	1.2825	0.03524	1.2825	25.81	1.2825	0.05455
1.2835	20.325	1.2835	0.03786	1.2835	27.56	1.2835	0.08165	1.2835	26.2443	1.2835	0.03519	1.2835	25.805	1.2835	0.0545
1.2845	20.32	1.2845	0.03784	1.2845	27.64	1.2845	0.08165	1.2845	26.2386	1.2845	0.0352	1.2845	25.805	1.2845	0.0544
1.2855	20.325	1.2855	0.03774	1.2855	27.675	1.2855	0.08165	1.2855	26.2386	1.2855	0.03509	1.2855	25.805	1.2855	0.05445
1.2865	20.34	1.2865	0.03772	1.2865	27.695	1.2865	0.0816	1.2865	26.2386	1.2865	0.03511	1.2865	25.815	1.2865	0.05445
1.2875	20.345	1.2875	0.03772	1.2875	27.715	1.2875	0.08165	1.2875	26.2329	1.2875	0.03514	1.2875	25.815	1.2875	0.0544
1.2885	20.33	1.2885	0.03779	1.2885	27.64	1.2885	0.0816	1.2885	26.2443	1.2885	0.03503	1.2885	25.82	1.2885	0.05435
1.2895	20.33	1.2895	0.03777	1.2895	27.56	1.2895	0.0816	1.2895	26.2443	1.2895	0.03508	1.2895	25.815	1.2895	0.05445
1.2905	20.335	1.2905	0.0377	1.2905	27.52	1.2905	0.08165	1.2905	26.2443	1.2905	0.03515	1.2905	25.805	1.2905	0.05455
1.2915	20.32	1.2915	0.03761	1.2915	27.59	1.2915	0.08165	1.2915	26.2443	1.2915	0.0351	1.2915	25.81	1.2915	0.0545
1.2925	20.32	1.2925	0.03777	1.2925	27.665	1.2925	0.08165	1.2925	26.2499	1.2925	0.03504	1.2925	25.815	1.2925	0.0545
1.2935	20.335	1.2935	0.03771	1.2935	27.69	1.2935	0.0817	1.2935	26.2499	1.2935	0.03504	1.2935	25.815	1.2935	0.0545
1.2945	20.335	1.2945	0.03771	1.2945	27.705	1.2945	0.08165	1.2945	26.2555	1.2945	0.03515	1.2945	25.81	1.2945	0.0545
1.2955	20.325	1.2955	0.03778	1.2955	27.65	1.2955	0.4689	1.2955	26.2555	1.2955	0.03516	1.2955	25.815	1.2955	0.05455
1.2965	20.31	1.2965	0.03782	1.2965	27.535	1.2965	23.96	1.2965	26.2555	1.2965	0.03517	1.2965	25.82	1.2965	0.0545
1.2975	20.32	1.2975	0.03784	1.2975	27.505	1.2975	27.27	1.2975	26.2555	1.2975	0.03526	1.2975	25.82	1.2975	0.0545
1.2985	20.33	1.2985	0.03778	1.2985	27.58	1.2985	27.275	1.2985	26.2555	1.2985	0.03528	1.2985	25.825	1.2985	0.0545
1.2995	20.325	1.2995	0.03778	1.2995	27.635	1.2995	27.31	1.2995	26.2555	1.2995	0.03542	1.2995	25.825	1.2995	0.0545
1.3005	20.32	1.3005	0.03773	1.3005	27.655	1.3005	27.355	1.3005	26.2555	1.3005	0.0353	1.3005	25.82	1.3005	0.05455
1.3015	20.32	1.3015	0.03775	1.3015	27.675	1.3015	27.41	1.3015	26.2612	1.3015	0.03517	1.3015	25.825	1.3015	0.0546
1.3025	20.34	1.3025	0.03773	1.3025	27.645	1.3025	27.465	1.3025	26.2612	1.3025	0.03506	1.3025	25.825	1.3025	0.05455
1.3035	20.34	1.3035	0.03775	1.3035	27.525	1.3035	27.5	1.3035	26.2555	1.3035	6.9495	1.3035	25.825	1.3035	0.0546
1.3045	20.34	1.3045	6.845	1.3045	27.475	1.3045	27.51	1.3045	26.2555	1.3045	26.572	1.3045	25.83	1.3045	0.0547
1.3055	20.34	1.3055	20.315	1.3055	27.55	1.3055	27.51	1.3055	26.2669	1.3055	26.8601	1.3055	25.83	1.3055	0.0547
1.3065	20.345	1.3065	20.36	1.3065	27.625	1.3065	27.515	1.3065	26.2669	1.3065	26.6511	1.3065	25.83	1.3065	0.0624
1.3075	20.335	1.3075	20.36	1.3075	27.665	1.3075	27.515	1.3075	26.2669	1.3075	26.668	1.3075	25.825	1.3075	19.6
1.3085	20.335	1.3085	20.365	1.3085	27.685	1.3085	27.505	1.3085	26.2669	1.3085	26.685	1.3085	25.82	1.3085	26.21
1.3095	20.335	1.3095	20.365	1.3095	27.655	1.3095	27.505	1.3095	26.2669	1.3095	26.6341	1.3095	25.825	1.3095	26.23
1.3105	20.335	1.3105	20.36	1.3105	27.545	1.3105	27.485	1.3105	26.2725	1.3105	26.6511	1.3105	25.83	1.3105	26.22
1.3115	20.335	1.3115	20.36	1.3115	27.515	1.3115	27.39	1.3115	26.2782	1.3115	26.6567	1.3115	25.83	1.3115	26.21
1.3125	20.34	1.3125	20.37	1.3125	27.58	1.3125	27.31	1.3125	26.2782	1.3125	26.6454	1.3125	25.83	1.3125	26.23
1.3135	20.34	1.3135	20.365	1.3135	27.65	1.3135	27.28	1.3135	26.2894	1.3135	26.6454	1.3135	25.83	1.3135	26.215
1.3145	20.34	1.3145	20.37	1.3145	27.685	1.3145	27.305	1.3145	26.2838	1.3145	26.6567	1.3145	25.825	1.3145	26.23
1.3155	20.34	1.3155	20.375	1.3155	27.7	1.3155	27.355	1.3155	26.2725	1.3155	26.6511	1.3155	25.83	1.3155	26.225
1.3165	20.345	1.3165	20.385	1.3165	27.66	1.3165	27.385	1.3165	26.2838	1.3165	26.6511	1.3165	25.815	1.3165	26.215
1.3175	20.35	1.3175	20.365	1.3175	27.535	1.3175	27.42	1.3175	26.2838	1.3175	26.6567	1.3175	25.82	1.3175	26.225
1.3185	20.35	1.3185	20.365	1.3185	27.485	1.3185	27.455	1.3185	26.2782	1.3185	26.6567	1.3185	25.83	1.3185	26.22
1.3195	20.345	1.3195	20.365	1.3195	27.575	1.3195	27.475	1.3195	26.2725	1.3195	26.6567	1.3195	25.835	1.3195	26.23
1.3205	20.33	1.3205	20.38	1.3205	27.65	1.3205	27.485	1.3205	26.2838	1.3205	26.6567	1.3205	25.83	1.3205	26.23
1.3215	20.355	1.3215	20.385	1.3215	27.695	1.3215	27.5	1.3215	26.2838	1.3215	26.6567	1.3215	25.83	1.3215	26.225
1.3225	20.41	1.3225	20.38	1.3225	27.715	1.3225	27.51	1.3225	26.2838	1.3225	26.6511	1.3225	25.83	1.3225	26.225
1.3235	20.39	1.3235	20.375	1.3235	27.715	1.3235	27.53	1.3235	26.2782	1.3235	26.6567	1.3235	25.84	1.3235	26.22
1.3245	20.38	1.3245	20.375	1.3245	27.65	1.3245	27.56	1.3245	26.2838	1.3245	26.6567	1.3245	25.84	1.3245	26.205
1.3255	20.37	1.3255	20.38	1.3255	27.565	1.3255	27.57	1.3255	26.2838	1.3255	26.6567	1.3255	25.84	1.3255	26.22
1.3265	20.355	1.3265	20.37	1.3265	27.575	1.3265	27.54	1.3265	26.2894	1.3265	26.668	1.3265	25.835	1.3265	26.22
1.3275	20.345	1.3275	20.38	1.3275	27.645	1.3275	27.44	1.3275	26.2894	1.3275	26.6567	1.3275	25.835	1.3275	26.225
1.3285	20.34	1.3285	20.39	1.3285	27.715	1.3285	27.385	1.3285	26.2838	1.3285	26.6567	1.3285	25.835	1.3285	26.225
1.3295	20.34	1.3295	20.385	1.3295	27.74	1.3295	27.35	1.3295	26.2894	1.3295	26.6623	1.3295	25.835	1.3295	26.23
1.3305	20.34	1.3305	20.39	1.3305	27.75	1.3305	27.355	1.3305	26.2838	1.3305	26.668	1.3305	25.84	1.3305	26.235
1.3315	20.36	1.3315	20.395	1.3315	27.715	1.3315	27.35	1.3315	26.2894	1.3315	26.6736	1.3315	25.835	1.3315	26.235
1.3325	20.36	1.3325	20.395	1.3325	27.59	1.3325	27.415	1.3325	26.2894	1.3325	26.6736	1.3325	25.815	1.3325	26.235
1.3335	20.355	1.3335	20.4	1.3335	27.565	1.3335	27.475	1.3335	26.2894	1.3335	26.6793	1.3335	25.83	1.3335	26.23
1.3345	20.35	1.3345	20.41	1.3345	27.605	1.3345	27.515	1.3345	26.2894	1.3345	26.6736	1.3345	25.825	1.3345	26.235
1.3355	20.355	1.3355	20.4	1.3355	27.665	1.3355	27.54	1.3355	26.2894	1.3355	26.668	1.3355	25.835	1.3355	26.23
1.3365	20.37	1.3365	20.39	1.3365	27.695	1.3365	21.765	1.3365	26.2894	1.3365	26.668	1.3365	25.84	1.3365	26.235
1.3375	20.365	1.3375	20.39	1.3375	27.71	1.3375	0.6445	1.3375	26.2894	1.3375	26.6736	1.3375	25.84	1.3375	26.235
1.3385	20.355	1.3385	20.4	1.3385	27.68	1.3385	0.12165	1.3385	26.2951	1.3385	26.6736	1.3385	25.83	1.3385	26.235
1.3395	20.355	1.3395	20.41	1.3395	27.555	1.3395	0.08945	1.3395	26.2951	1.3395	26.6736	1.3395	25.84	1.3395	26.24
1.3405	20.36	1.3405	20.415	1.3405	27.495	1.3405	0.087	1.3405	26.2951	1.3405	26.6736	1.3405	25.84	1.3405	26.235
1.3415	20.355	1.3415	20.405	1.3415	27.53	1.3415	0.0868	1.3415	26.2951	1.3415	26.6736	1.3415	25.84	1.3415	26.235
1.3425	20.35	1.3425	20.4	1.3425	27.62	1.3425	0.08585	1.3425	26.2951	1.3425	26.668	1.3425	25.845	1.3425	26.24
1.3435	20.365	1.3435	20.405	1.3435	27.665	1.3435	0.0843	1.3435	26.2951	1.3435	26.6623	1.3435	25.845	1.3435	26.235
1.3445	20.365	1.3445	20.4	1.3445	27.685	1.3445	0.084	1.3445	26.2894	1.3445	16.5093	1.3445	25.845	1.3445	26.235
1.3455	20.36	1.3455	9.66	1.3455	27.69	1.3455	0.08405	1.3455	26.2894	1.3455	0.32126	1.3455	25.84	1.3455	26.24
1.3465	20.355	1.3465	0.3434	1.3465	27.56	1.3465	0.0837	1.3465	26.2951	1.3465	0.05246	1.3465	25.845	1.3465	26.24
1.3475	20.36	1.3475	0.04996	1.3475	27.485	1.3475	0.08325	1.3475	26.2951	1.3475	0.04179	1.3475	25.835	1.3475	26.04
1.3485	20.355	1.3485	0.04404	1.3485	27.49	1.3485	0.0834	1.3485	26.2951	1.3485	0.04019	1.3485	25.835	1.3485	3.841
1.3495	20.36	1.3495	0.04289	1.3495	27.595	1.3495	0.08325	1.3495	26.2894	1.3495	0.03956	1.3495	25.835	1.3495	0.1715
1.3505	20.365	1.3505	0.04226	1.3505	27.64	1.3505	0.0829	1.3505	26.2951	1.3505	0.03853	1.3505	25.84	1.3505	0.06345
1.3515	20.36	1.3515	0.04117	1.3515	27.665	1.3515	0.08305	1.3515	26.2951	1.3515	0.03768	1.3515	25.845	1.3515	0.0606
1.3525	20.375	1.3525	0.04045	1.3525	27.67	1.3525	0.0829	1.3525	26.2951	1.3525	0.03756	1.3525	25.84	1.3525	0.05965
1.3535	20.375	1.3535	0.04046	1.3535	27.625	1.3535	0.08275	1.3535	26.3008	1.3535	0.03752	1.3535	25.845	1.3535	0.0589
1.3545	20.365	1.3545	0.0404	1.3545	27.505	1.3545	0.08275	1.3545	26.3064	1.3545	0.03721	1.3545	25.845	1.3545	0.0582
1.3555	20.36	1.3555	0.04011	1.3555	27.51	1.3555	0.0828	1.3555	26.3064	1.3555	0.03709	1.3555	25.845	1.3555	0.05805
1.3565	20.36	1.3565	0.03996	1.3565	27.59	1.3565	0.0827	1.3565	26.3064	1.3565	0.03719	1.3565	25.845	1.3565	0.0578
1.3575	20.35	1.3575	0.0399	1.3575	27.62	1.3575	0.0827	1.3575	26.3008	1.3575	0.03713	1.3575	25.845	1.3575	0.05755
1.3585	20.35	1.3585	0.03983	1.3585	27.635	1.3585	0.08265	1.3585	26.2951	1.3585	0.03701	1.3585	25.835	1.3585	0.05745
1.3595	20.355	1.3595	0.03982	1.3595	27.65	1.3595	0.0826	1.3595	26.3064	1.3595	0.03708	1.3595	25.85	1.3595	0.05735
1.3605	20.365	1.3605	0.03969	1.3605	27.655	1.3605	0.0826	1.3605	26.3064	1.3605	0.03705	1.3605	25.85	1.3605	0.0572
1.3615	20.36	1.3615	0.03966	1.3615	27.585	1.3615	0.08255	1.3615	26.3008	1.3615	0.03691	1.3615	25.855	1.3615	0.0571
1.3625	20.36	1.3625	0.03969	1.3625	27.49	1.3625	0.08255	1.3625	26.3064	1.3625	0.03689	1.3625	25.855	1.3625	0.057
1.3635	20.365	1.3635	0.03968	1.3635	27.51	1.3635	0.0826	1.3635	26.312	1.3635	0.03683	1.3635	25.855	1.3635	0.057
1.3645	20.375	1.3645	0.03966	1.3645	27.605	1.3645	0.0827	1.3645	26.312	1.3645	0.0368	1.3645	25.855	1.3645	0.057
1.3655	20.39	1.3655	0.03965	1.3655	27.645	1.3655	0.0826	1.3655	26.312	1.3655	0.03687	1.3655	25.855	1.3655	0.05705
1.3665	20.38	1.3665	0.0395	1.3665	27.685	1.3665	0.0826	1.3665	26.312	1.3665	0.0368	1.3665	25.85	1.3665	0.0571
1.3675	20.375	1.3675	0.03961	1.3675	27.725	1.3675	0.0827	1.3675	26.312	1.3675	0.03669	1.3675	25.85	1.3675	0.057
1.3685	20.37	1.3685	0.03963	1.3685	27.715	1.3685	0.0826	1.3685	26.312	1.3685	0.0367	1.3685	25.84	1.3685	0.057
1.3695	20.37	1.3695	0.0397	1.3695	27.61	1.3695	0.0826	1.3695	26.3064	1.3695	0.03662	1.3695	25.845	1.3695	0.057
1.3705	20.37	1.3705	0.03974	1.3705	27.555	1.3705	0.0825	1.3705	26.312	1.3705	0.03666	1.3705	25.845	1.3705	0.05695
1.3715	20.37	1.3715	0.03967	1.3715	27.6	1.3715	0.0825	1.3715	26.312	1.3715	0.03665	1.3715	25.85	1.3715	0.05695
1.3725	20.37	1.3725	0.03975	1.3725	27.665	1.3725	0.0826	1.3725	26.3177	1.3725	0.03664	1.3725	25.85	1.3725	0.05695
1.3735	20.375	1.3735	0.03976	1.3735	27.71	1.3735	0.08265	1.3735	26.312	1.3735	0.03669	1.3735	25.85	1.3735	0.057
1.3745	20.38	1.3745	0.03971	1.3745	27.735	1.3745	0.0827	1.3745	26.3177	1.3745	0.03673	1.3745	25.835	1.3745	0.05705
1.3755	20.38	1.3755	0.03969	1.3755	27.74	1.3755	15.57	1.3755	26.3177	1.3755	0.03674	1.3755	25.85	1.3755	0.05715
1.3765	20.375	1.3765	0.0397	1.3765	27.655	1.3765	27.465	1.3765	26.3177	1.3765	0.03674	1.3765	25.85	1.3765	0.05705
1.3775	20.38	1.3775	0.03978	1.3775	27.57	1.3775	27.465	1.3775	26.3177	1.3775	0.03669	1.3775	25.855	1.3775	0.05705
1.3785	20.385	1.3785	0.03986	1.3785	27.6	1.3785	27.56	1.3785	26.3234	1.3785	0.03663	1.3785	25.855	1.3785	0.05715
1.3795	20.385	1.3795	0.03992	1.3795	27.68	1.3795	27.63	1.3795	26.3234	1.3795	0.03652	1.3795	25.855	1.3795	0.05715
1.3805	20.37	1.3805	0.03984	1.3805	27.705	1.3805	27.68	1.3805	26.3234	1.3805	0.03657	1.3805	25.855	1.3805	0.0571
1.3815	20.37	1.3815	0.03983	1.3815	27.725	1.3815	27.735	1.3815	26.3234	1.3815	0.03669	1.3815	25.86	1.3815	0.05715
1.3825	20.415	1.3825	0.03992	1.3825	27.74	1.3825	27.745	1.3825	26.3177	1.3825	0.03675	1.3825	25.86	1.3825	0.05715
1.3835	20.41	1.3835	0.04004	1.3835	27.735	1.3835	27.755	1.3835	26.3177	1.3835	7.684	1.3835	25.855	1.3835	0.0572
1.3845	20.395	1.3845	13.365	1.3845	27.635	1.3845	27.75	1.3845	26.3234	1.3845	26.6285	1.3845	25.86	1.3845	0.05725
1.3855	20.395	1.3855	20.4	1.3855	27.57	1.3855	27.755	1.3855	26.329	1.3855	26.9448	1.3855	25.86	1.3855	0.05725
1.3865	20.385	1.3865	20.335	1.3865	27.655	1.3865	27.765	1.3865	26.3177	1.3865	26.6736	1.3865	25.855	1.3865	0.05765
1.3875	20.39	1.3875	20.36	1.3875	27.7	1.3875	27.795	1.3875	26.3177	1.3875	26.6906	1.3875	25.86	1.3875	17.805
1.3885	20.395	1.3885	20.39	1.3885	27.725	1.3885	27.825	1.3885	26.3234	1.3885	26.7527	1.3885	25.86	1.3885	26.32
1.3895	20.39	1.3895	20.365	1.3895	27.735	1.3895	27.76	1.3895	26.329	1.3895	26.685	1.3895	25.86	1.3895	26.32
1.3905	20.385	1.3905	20.39	1.3905	27.735	1.3905	27.705	1.3905	26.329	1.3905	26.7019	1.3905	25.86	1.3905	26.33
1.3915	20.39	1.3915	20.38	1.3915	27.65	1.3915	27.62	1.3915	26.329	1.3915	26.7132	1.3915	25.86	1.3915	26.34
1.3925	20.395	1.3925	20.375	1.3925	27.555	1.3925	27.585	1.3925	26.329	1.3925	26.7019	1.3925	25.87	1.3925	26.3
1.3935	20.4	1.3935	20.37	1.3935	27.59	1.3935	27.57	1.3935	26.3234	1.3935	26.7076	1.3935	25.87	1.3935	26.325
1.3945	20.4	1.3945	20.375	1.3945	27.68	1.3945	27.6	1.3945	26.3234	1.3945	26.7188	1.3945	25.875	1.3945	26.325
1.3955	20.395	1.3955	20.365	1.3955	27.72	1.3955	27.65	1.3955	26.3234	1.3955	26.7076	1.3955	25.87	1.3955	26.345
1.3965	20.395	1.3965	20.365	1.3965	27.735	1.3965	27.675	1.3965	26.329	1.3965	26.7132	1.3965	25.875	1.3965	26.33
1.3975	20.4	1.3975	20.375	1.3975	27.745	1.3975	27.725	1.3975	26.3346	1.3975	26.7188	1.3975	25.87	1.3975	26.33
1.3985	20.395	1.3985	20.375	1.3985	27.725	1.3985	27.765	1.3985	26.3346	1.3985	26.7132	1.3985	25.87	1.3985	26.34
1.3995	20.385	1.3995	20.36	1.3995	27.62	1.3995	27.79	1.3995	26.3346	1.3995	26.7132	1.3995	25.865	1.3995	26.335
1.4005	20.39	1.4005	20.37	1.4005	27.545	1.4005	27.805	1.4005	26.3346	1.4005	26.7245	1.4005	25.86	1.4005	26.34
1.4015	20.385	1.4015	20.375	1.4015	27.61	1.4015	27.805	1.4015	26.3346	1.4015	26.7245	1.4015	25.87	1.4015	26.34
1.4025	20.395	1.4025	20.37	1.4025	27.695	1.4025	27.81	1.4025	26.3403	1.4025	26.7245	1.4025	25.865	1.4025	26.34
1.4035	20.4	1.4035	20.39	1.4035	27.73	1.4035	27.81	1.4035	26.3346	1.4035	26.7301	1.4035	25.86	1.4035	26.345
1.4045	20.4	1.4045	20.41	1.4045	27.735	1.4045	27.805	1.4045	26.3346	1.4045	26.7245	1.4045	25.87	1.4045	26.34
1.4055	20.405	1.4055	20.385	1.4055	27.73	1.4055	27.81	1.4055	26.3403	1.4055	26.7188	1.4055	25.87	1.4055	26.35
1.4065	20.41	1.4065	20.385	1.4065	27.665	1.4065	27.81	1.4065	26.3346	1.4065	26.7358	1.4065	25.87	1.4065	26.345
1.4075	20.405	1.4075	20.395	1.4075	27.555	1.4075	27.795	1.4075	26.3403	1.4075	26.7358	1.4075	25.875	1.4075	26.34
1.4085	20.405	1.4085	20.375	1.4085	27.55	1.4085	27.73	1.4085	26.3403	1.4085	26.7245	1.4085	25.87	1.4085	26.335
1.4095	20.4	1.4095	20.37	1.4095	27.64	1.4095	27.62	1.4095	26.3459	1.4095	26.7415	1.4095	25.87	1.4095	26.34
1.4105	20.4	1.4105	20.39	1.4105	27.68	1.4105	27.56	1.4105	26.3516	1.4105	26.7301	1.4105	25.875	1.4105	26.345
1.4115	20.4	1.4115	20.39	1.4115	27.695	1.4115	27.555	1.4115	26.3459	1.4115	26.7245	1.4115	25.875	1.4115	26.345
1.4125	20.4	1.4125	20.38	1.4125	27.71	1.4125	27.555	1.4125	26.3459	1.4125	26.7358	1.4125	25.88	1.4125	26.345
1.4135	20.405	1.4135	20.385	1.4135	27.705	1.4135	27.57	1.4135	26.3403	1.4135	26.7358	1.4135	25.88	1.4135	26.345
1.4145	20.41	1.4145	20.385	1.4145	27.605	1.4145	27.655	1.4145	26.3403	1.4145	26.7358	1.4145	25.875	1.4145	26.345
1.4155	20.405	1.4155	20.375	1.4155	27.56	1.4155	27.405	1.4155	26.3403	1.4155	26.7415	1.4155	25.87	1.4155	26.345
1.4165	20.4	1.4165	20.39	1.4165	27.655	1.4165	3.9675	1.4165	26.3403	1.4165	26.7471	1.4165	25.85	1.4165	26.35
1.4175	20.4	1.4175	20.4	1.4175	27.715	1.4175	0.4264	1.4175	26.3459	1.4175	26.7415	1.4175	25.87	1.4175	26.35
1.4185	20.415	1.4185	20.405	1.4185	27.745	1.4185	0.0946	1.4185	26.3516	1.4185	26.7471	1.4185	25.875	1.4185	26.35
1.4195	20.425	1.4195	20.41	1.4195	27.755	1.4195	0.08845	1.4195	26.3516	1.4195	26.7415	1.4195	25.875	1.4195	26.35
1.4205	20.415	1.4205	20.425	1.4205	27.755	1.4205	0.088	1.4205	26.3516	1.4205	26.7415	1.4205	25.875	1.4205	26.35
1.4215	20.41	1.4215	20.425	1.4215	27.695	1.4215	0.08755	1.4215	26.3516	1.4215	26.7471	1.4215	25.875	1.4215	26.355
1.4225	20.425	1.4225	20.42	1.4225	27.59	1.4225	0.08635	1.4225	26.3629	1.4225	26.7471	1.4225	25.88	1.4225	26.35
1.4235	20.425	1.4235	20.42	1.4235	27.59	1.4235	0.08555	1.4235	26.3629	1.4235	26.7415	1.4235	25.875	1.4235	26.355
1.4245	20.415	1.4245	19.765	1.4245	27.66	1.4245	0.0857	1.4245	26.3629	1.4245	16.8483	1.4245	25.88	1.4245	26.355
1.4255	20.415	1.4255	1.8945	1.4255	27.71	1.4255	0.08575	1.4255	26.3629	1.4255	0.28414	1.4255	25.875	1.4255	26.36
1.4265	20.43	1.4265	0.2655	1.4265	27.73	1.4265	0.0852	1.4265	26.3629	1.4265	0.05357	1.4265	25.88	1.4265	26.36
1.4275	20.425	1.4275	0.04961	1.4275	27.74	1.4275	0.0849	1.4275	26.3629	1.4275	0.04339	1.4275	25.88	1.4275	26.15
1.4285	20.42	1.4285	0.04628	1.4285	27.715	1.4285	0.08495	1.4285	26.3573	1.4285	0.04249	1.4285	25.885	1.4285	3.8125
1.4295	20.415	1.4295	0.04553	1.4295	27.595	1.4295	0.0847	1.4295	26.3516	1.4295	0.04182	1.4295	25.885	1.4295	0.1616
1.4305	20.4	1.4305	0.04483	1.4305	27.545	1.4305	0.08465	1.4305	26.3573	1.4305	0.0406	1.4305	25.885	1.4305	0.0667
1.4315	20.415	1.4315	0.0443	1.4315	27.61	1.4315	0.0846	1.4315	26.3685	1.4315	0.04	1.4315	25.89	1.4315	0.0631
1.4325	20.41	1.4325	0.04407	1.4325	27.66	1.4325	0.08445	1.4325	26.3629	1.4325	0.03985	1.4325	25.885	1.4325	0.0621
1.4335	20.41	1.4335	0.04399	1.4335	27.685	1.4335	0.08445	1.4335	26.3629	1.4335	0.03961	1.4335	25.885	1.4335	0.0616
1.4345	20.415	1.4345	0.04386	1.4345	27.69	1.4345	0.0844	1.4345	26.3629	1.4345	0.03934	1.4345	25.88	1.4345	0.0612
1.4355	20.425	1.4355	0.04367	1.4355	27.7	1.4355	0.08435	1.4355	26.3685	1.4355	0.03897	1.4355	25.88	1.4355	0.0607
[truncated: 100 more rows]

## Sheet: Fig3(b)
Wavelength (nm)	IPCE(%)	Wavelength (nm)	IPCE(%)	Wavelength (nm)	IPCE(%)	Wavelength (nm)	IPCE(%)
381	76.7625	381	95.8352	381	61.6228	381	60.995
382	74.0837	382	93.2893	382	61.4669	382	60.5358
383	71.4907	383	90.8195	383	61.3143	383	60.0889
384	68.9834	384	88.4256	384	61.1648	384	59.6542
385	66.5619	385	86.1077	385	61.0186	385	59.2318
386	64.2262	386	83.8659	386	60.8757	386	58.8216
387	61.9762	387	81.7	387	60.7359	387	58.4236
388	59.812	388	79.6101	388	60.5994	388	58.0378
389	57.7336	389	77.5963	389	60.4661	389	57.6643
390	55.7409	390	75.6584	390	60.3361	390	57.303
391	53.834	391	73.7966	391	60.2092	391	56.9539
392	52.0129	392	72.0107	392	60.0857	392	56.617
393	50.2775	393	70.3009	393	59.9653	393	56.2924
394	48.6279	394	68.6671	394	59.8482	394	55.98
395	47.064	395	67.1092	395	59.7343	395	55.6799
396	45.5859	396	65.6274	396	59.6236	396	55.3919
397	44.1936	397	64.2215	397	59.5162	397	55.1162
398	42.887	398	62.8917	398	59.412	398	54.8528
399	41.6662	399	61.6379	399	59.311	399	54.6015
400	40.5312	400	60.4601	400	59.2133	400	54.3625
401	39.4819	401	59.3582	401	59.1188	401	54.1357
402	38.5184	402	58.3324	402	59.0275	402	53.9212
403	37.6407	403	57.3826	403	58.9395	403	53.7189
404	36.8487	404	57.1452	404	58.8546	404	53.5288
405	36.1425	405	56.8019	405	58.7731	405	53.3509
406	36.8616	406	56.3745	406	58.6947	406	53.1853
407	37.2312	407	55.9403	407	58.6196	407	53.0319
408	37.3822	408	55.5198	408	58.5477	408	52.8712
409	37.4363	409	55.0643	409	58.4791	409	52.7193
410	37.4524	410	54.5809	410	58.4136	410	52.5616
411	37.4294	411	54.1253	411	58.3514	411	52.404
412	37.3472	412	53.6604	412	58.2925	412	52.2655
413	37.27	413	53.4754	413	58.2367	413	52.1229
414	37.1743	414	53.3089	414	58.1842	414	51.9782
415	37.2186	415	53.157	415	58.135	415	51.8571
416	37.2712	416	52.9984	416	58.0889	416	51.7278
417	37.3344	417	52.8554	417	58.0461	417	51.7842
418	37.3793	418	52.74	418	58.0066	418	51.8733
419	37.4314	419	52.6312	419	57.9702	419	51.9672
420	37.4968	420	52.5487	420	57.9371	420	52.0638
421	37.5446	421	52.4675	421	57.9072	421	52.163
422	37.5964	422	52.4192	422	57.8806	422	52.2594
423	37.6642	423	52.3692	423	57.8571	423	52.3785
424	37.7478	424	52.3291	424	57.837	424	52.5204
425	37.8476	425	52.2982	425	57.82	425	52.6548
426	37.9691	426	52.2653	426	57.8063	426	52.8173
427	38.0754	427	52.2349	427	57.7958	427	53.0005
428	38.1735	428	52.2231	428	57.7885	428	53.2074
429	38.249	429	52.2166	429	57.7845	429	53.4466
430	38.3008	430	52.2265	430	57.7837	430	53.6934
431	38.3585	431	52.2422	431	57.7861	431	53.9732
432	38.4155	432	52.26	432	57.7918	432	54.2483
433	38.4692	433	52.3031	433	57.8007	433	54.5442
434	38.5125	434	52.3561	434	57.8128	434	54.8672
435	38.5705	435	52.425	435	57.8282	435	55.1863
436	38.6266	436	52.4717	436	57.8468	436	55.5043
437	38.6624	437	52.5328	437	57.8686	437	55.8248
438	38.6783	438	52.5955	438	57.8936	438	56.1696
439	38.682	439	52.6512	439	57.9219	439	56.5307
440	38.6883	440	52.6731	440	57.9534	440	56.8634
441	38.7098	441	52.6724	441	57.9882	441	57.217
442	38.702	442	52.6753	442	58.0261	442	57.5968
443	38.666	443	52.6882	443	58.0673	443	57.9959
444	38.6386	444	52.6775	444	58.2667	444	58.3911
445	38.6009	445	52.6513	445	58.4647	445	58.8206
446	38.5501	446	52.6392	446	58.6544	446	59.262
447	38.4818	447	52.6248	447	58.8435	447	59.7174
448	38.4204	448	52.6035	448	59.0327	448	60.1847
449	38.3697	449	52.593	449	59.2176	449	60.6398
450	38.3238	450	52.5806	450	59.3937	450	61.078
451	38.2726	451	52.5893	451	59.5671	451	61.5157
452	38.1853	452	52.5953	452	59.7351	452	61.9378
453	38.1095	453	52.5772	453	59.9723	453	62.3419
454	38.0207	454	52.5501	454	60.2088	454	62.692
455	37.9181	455	52.558	455	60.4244	455	63.0467
456	37.8213	456	52.5571	456	60.6299	456	63.3622
457	37.7579	457	52.5287	457	60.8279	457	63.6626
458	37.6969	458	52.471	458	61.0196	458	63.9595
459	37.6447	459	52.4152	459	61.1968	459	64.2781
460	37.6039	460	52.3684	460	61.3737	460	64.5726
461	37.5958	461	52.324	461	61.5395	461	64.8469
462	37.5904	462	52.2917	462	61.696	462	65.1286
463	37.8014	463	52.266	463	61.8514	463	65.3984
464	37.9843	464	52.2311	464	61.9853	464	65.685
465	38.1282	465	52.1967	465	62.1195	465	65.9424
466	38.2367	466	52.1821	466	62.2474	466	66.1987
467	38.3145	467	52.1568	467	62.3615	467	66.4298
468	38.3546	468	52.1534	468	62.475	468	66.6618
469	38.3496	469	52.1274	469	62.5803	469	66.8996
470	38.3634	470	52.124	470	62.6823	470	67.1448
471	38.3852	471	52.1135	471	62.7796	471	67.3791
472	38.3707	472	52.1414	472	62.8668	472	67.6218
473	38.3411	473	52.174	473	62.945	473	67.8646
474	38.2923	474	52.2201	474	63.0194	474	68.1112
475	38.2165	475	52.2897	475	63.0903	475	68.3704
476	38.1196	476	52.3636	476	63.1474	476	68.6434
477	38.0167	477	52.4421	477	63.1989	477	68.89
478	37.891	478	52.5092	478	63.2492	478	69.1448
479	37.7425	479	52.5831	479	63.2938	479	69.3845
480	37.5684	480	52.6585	480	63.3279	480	69.6086
481	37.3749	481	52.7199	481	63.3504	481	69.816
482	37.1408	482	52.7617	482	63.3703	482	70.0011
483	36.9149	483	52.7869	483	63.383	483	70.1662
484	36.6606	484	52.8046	484	63.3874	484	70.2994
485	36.3897	485	52.8377	485	63.3797	485	70.4298
486	36.1103	486	52.8759	486	63.3738	486	70.5357
487	35.8313	487	52.9116	487	63.3598	487	70.6019
488	35.5427	488	52.941	488	63.3269	488	70.6624
489	35.2502	489	52.9893	489	63.2995	489	70.7007
490	34.9378	490	53.0519	490	63.2577	490	70.7643
491	34.6215	491	53.1073	491	63.2151	491	70.7797
492	34.3283	492	53.1759	492	63.1665	492	70.8012
493	33.9943	493	53.237	493	63.1069	493	70.856
494	33.6667	494	53.3099	494	63.0362	494	70.9173
495	33.3406	495	53.3376	495	62.9782	495	70.9704
496	33.0272	496	53.3552	496	62.926	496	71.0459
497	32.717	497	53.3583	497	62.8719	497	71.1297
498	32.4162	498	53.3619	498	62.8161	498	71.1695
499	32.1176	499	53.3569	499	62.7646	499	71.1941
500	31.8254	500	53.3209	500	62.7146	500	71.1796
501	31.5858	501	53.2703	501	62.6584	501	71.1633
502	31.3411	502	53.2039	502	62.6035	502	71.1408
503	31.1248	503	53.1631	503	62.5619	503	71.0938
504	30.9382	504	53.1208	504	62.5979	504	71.0342
505	30.7854	505	53.0818	505	62.6185	505	70.9547
506	30.6781	506	53.0562	506	62.638	506	70.8645
507	30.6294	507	53.0006	507	62.569	507	70.7948
508	30.5983	508	52.9419	508	62.4751	508	70.7263
509	30.5983	509	52.8922	509	62.3734	509	70.6517
510	30.6339	510	52.8353	510	62.2647	510	70.5765
511	30.7082	511	52.7624	511	62.152	511	70.4979
512	30.5789	512	52.6863	512	62.0436	512	70.3917
513	30.4478	513	52.5948	513	61.9287	513	70.3154
514	30.3092	514	52.5266	514	61.8165	514	70.2548
515	30.1793	515	52.4447	515	61.7004	515	70.1709
516	30.0687	516	52.3788	516	61.5841	516	70.0918
517	29.9693	517	52.3193	517	61.4599	517	69.9931
518	29.8927	518	52.2494	518	61.33	518	69.9242
519	29.7958	519	52.181	519	61.2011	519	69.8353
[truncated: 481 more rows]

## Sheet: Fig3(c)
Time/sec	V(RHE)	Time/sec	V(RHE)
[truncated: 85,428 more rows]

## Sheet: Fig3(d)
Zreal	Zim	Zreal	Zim	Zreal	Zim	Zreal	Zim
[truncated: 61 more rows]

[truncated: 16 more sheets: Fig3(e), Fig4(a), Fig6(b), Fig6(c), Fig(S2), Fig(S3), FigS(4), FigS(5), FigS(6), FigS(7), FigS(11), FigS(12), FigS(15), FigS(17), Fig S(19), FigS(20)]
